# Supplementary material for: Combining QTL-seq and linkage mapping to fine map a candidate gene in qCTS6 for cold tolerance at the seedling stage in rice
Source: BMC Plant Biol. 2021 Jun 19;21:278. doi: 10.1186/s12870-021-03076-5 (PMC8214256; doi:10.1186/s12870-021-03076-5)
Supplement: Supplementary file 1 — Additional file 1: Figure S1. Clustering map of GO annotation of genes in 96.6- Kb regions. The abscissa is the content of GO categories, and the left of the ordinate is the number of genes. This figure shows the gene classification of GO secondary functions in the context of all genes in the associated region. Figure S2. Expression levels of the 13 candidate genes in DN430 and DF104 under normal condition measured by qRT-PCR. The results were statistically analyzed using Student’s t-test (**, P<0.01). Figure S3. The CDS region Sequence difference analysis of OsbZIP54. The gene structure of Os07g0569700 and sequence differences in OsbZIP54 between DF-104 and DN-430. Ref is the reference sequence of Nipponbare genome. Figure S4. The promoter Sequence difference analysis of OsbZIP54. The promoter structure of OsbZIP54 and sequence differences in OsbZIP54 between DF-104 and DN-430. Ref is the reference sequence of Nipponbare genome. Supplemental Table 1. Number of single nucleotide polymorphisms (SNPs) and InDels detected in samples. Supplemental Table 2. Survival rate of parents and F2:3 population under cold treatment. Supplemental Table 3. Significant peak statistics driven by four algorithms. Supplemental Table 4. Statistics of variation in the 2.60 Mb interval of qCTS6 based on resequencing data. Supplemental Table 5. GO annotation result of 96.6-Kb interval. Supplemental Table 6. Statistics of variation in the 96.6Kb interval based on resequencing data. Supplemental Table 7. The Haplotype analysis of Os06g0719500 in the T-Pool and S-Pool. Supplemental Table 8. Base Variation Statistics of 295 North China Japonica Rice in qCTS6 Interval. Supplemental Table 9. Primers used in this study. [file 12870_2021_3076_MOESM1_ESM.zip › Supplemental Table.xls]

## Sheet: Table S1
Supplemental Table 1 Number of single nucleotide polymorphisms (SNPs) and InDels detected in samples
Variation	Before Filter	After Filter
Total	920399	607454
SNP	786407	521630
Indel	133992	85824

## Sheet: Table S2
Supplemental Table 2 Survival rate of parents and F2:3 population under cold treatment
Traits	DN430	DF104	F2:3 populations
			Mean±SD	Range	Skewness	Kurtosis
SR	3**	100	0.55±0.04	0.00~1.00	0.57	-0.26
** show significant difference between the two parents at P ＜0.01.

## Sheet: Table S3
Supplemental Table 3 Significant peak statistics driven by four algorithms
Method	qCTS3	qCTS6	qCTS12
ED	0.37	0.43	一
ΔSNP-index	0.41	0.87	一
G-value	15	16	14
Fish	一	0.045	一

## Sheet: Table S4
Supplemental Table 4 Statistics of variation in the 2.60 Mb interval of qCTS6 based on resequencing data
chr	pos	ref	alt	type	T	S	T-pool_GT	S-pool_GT	structure_type	function_type
6	30266523	TCGCCGC	T	Deletion	1|1	0|0	0|1	0|1	exonic	nonframeshift deletion
6	29739310	A	ACAGCAGCAG	Insertion	1|1	0|0	0|1	0|1	exonic	nonframeshift insertion
6	29794365	G	GAGGAAT	Insertion	1|1	0|0	0|1	0|1	exonic	nonframeshift insertion
6	29828628	C	CAGA	Insertion	1|1	0|0	0|1	0|1	exonic	nonframeshift insertion
6	29927363	C	CTAATACTTT	Insertion	1|1	0|0	0|1	0|1	exonic	nonframeshift insertion
6	29996741	T	TAGCGGC	Insertion	1|1	0|0	0|1	0|1	exonic	nonframeshift insertion
6	30010335	T	TGCC	Insertion	1|1	0|0	0|1	0|1	exonic	nonframeshift insertion
6	30037374	T	TCCG	Insertion	1|1	0|0	0|1	0|1	exonic	nonframeshift insertion
6	30070539	G	GCTC	Insertion	1|1	0|0	0|1	0|1	exonic	nonframeshift insertion
6	30770365	G	GGAA	Insertion	1|1	0|0	0|1	0|1	exonic	nonframeshift insertion
6	31002567	A	AGAG	Insertion	1|1	0|0	0|1	0|1	exonic	nonframeshift insertion
6	29701943	A	AG	Insertion	0|0	1|1	0|1	0|1	exonic	frameshift insertion
6	29841006	C	CT	Insertion	1|1	0|0	0|1	0|1	exonic	frameshift insertion
6	29886615	T	TC	Insertion	1|1	0|0	0|1	0|1	exonic	frameshift insertion
6	29963404	G	GT	Insertion	1|1	0|0	0|1	0|1	exonic	frameshift insertion
6	30122887	T	TCTCGC	Insertion	1|1	0|0	0|1	0|1	exonic	frameshift insertion
6	30904828	A	AG	Insertion	1|1	0|0	0|1	0|1	exonic	frameshift insertion
6	30905006	A	ACCTG	Insertion	1|1	0|0	0|1	0|1	exonic	frameshift insertion
6	28721301	A	C	SNP	1|1	0|0	0|1	0|1	exonic	synonymous SNV
6	28876986	A	G	SNP	1|1	0|0	0|1	0|1	exonic	synonymous SNV
6	29028229	C	A	SNP	1|1	0|0	0|1	0|1	exonic	synonymous SNV
6	29355990	A	G	SNP	0|0	1|1	0|1	0|1	exonic	synonymous SNV
6	29535909	C	T	SNP	1|1	0|0	0|1	0|1	exonic	synonymous SNV
6	29734006	G	T	SNP	1|1	0|0	0|1	0|1	exonic	synonymous SNV
6	29747736	C	T	SNP	1|1	0|0	0|1	0|1	exonic	synonymous SNV
6	29748399	C	T	SNP	1|1	0|0	0|1	0|1	exonic	synonymous SNV
6	29758881	A	T	SNP	1|1	0|0	0|1	0|1	exonic	synonymous SNV
6	29758911	T	G	SNP	1|1	0|0	0|1	0|1	exonic	synonymous SNV
6	29765370	T	A	SNP	1|1	0|0	0|1	0|1	exonic	synonymous SNV
6	29766346	C	T	SNP	1|1	0|0	0|1	0|1	exonic	synonymous SNV
6	29782226	T	C	SNP	1|1	0|0	0|1	0|1	exonic	synonymous SNV
6	29782378	C	A	SNP	1|1	0|0	0|1	0|1	exonic	synonymous SNV
6	29782423	T	C	SNP	1|1	0|0	0|1	0|1	exonic	synonymous SNV
6	29782948	A	T	SNP	1|1	0|0	0|1	0|1	exonic	synonymous SNV
6	29784561	C	T	SNP	1|1	0|0	0|1	0|1	exonic	synonymous SNV
6	29784597	A	T	SNP	1|1	0|0	0|1	0|1	exonic	synonymous SNV
6	29789500	T	C	SNP	1|1	0|0	0|1	0|1	exonic	synonymous SNV
6	29791214	G	A	SNP	1|1	0|0	0|1	0|1	exonic	synonymous SNV
6	29791274	C	T	SNP	1|1	0|0	0|1	0|1	exonic	synonymous SNV
6	29791376	C	A	SNP	1|1	0|0	0|1	0|1	exonic	synonymous SNV
6	29798692	G	T	SNP	1|1	0|0	1|1	0|1	exonic	synonymous SNV
6	29798908	T	C	SNP	1|1	0|0	0|1	0|1	exonic	synonymous SNV
6	29805473	G	A	SNP	1|1	0|0	0|1	0|1	exonic	synonymous SNV
6	29806679	G	C	SNP	1|1	0|0	0|1	0|1	exonic	synonymous SNV
6	29809587	A	T	SNP	1|1	0|0	0|1	0|1	exonic	synonymous SNV
6	29825403	T	C	SNP	1|1	0|0	0|1	0|0	exonic	synonymous SNV
6	29825928	C	G	SNP	1|1	0|0	0|1	0|1	exonic	synonymous SNV
6	29839925	C	T	SNP	1|1	0|0	0|1	0|1	exonic	synonymous SNV
6	29840024	T	G	SNP	1|1	0|0	0|1	0|1	exonic	synonymous SNV
6	29841530	C	A	SNP	1|1	0|0	0|1	0|1	exonic	synonymous SNV
6	29841563	T	C	SNP	1|1	0|0	0|1	0|1	exonic	synonymous SNV
6	29841623	T	C	SNP	1|1	0|0	0|1	0|1	exonic	synonymous SNV
6	29850617	C	T	SNP	1|1	0|0	0|1	0|1	exonic	synonymous SNV
6	29850656	G	A	SNP	1|1	0|0	0|1	0|1	exonic	synonymous SNV
6	29850734	T	C	SNP	1|1	0|0	0|1	0|1	exonic	synonymous SNV
6	29851133	G	C	SNP	1|1	0|0	0|1	0|1	exonic	synonymous SNV
6	29851475	A	G	SNP	1|1	0|0	0|1	0|1	exonic	synonymous SNV
6	29851484	G	A	SNP	1|1	0|0	0|1	0|1	exonic	synonymous SNV
6	29851505	G	C	SNP	1|1	0|0	0|1	0|1	exonic	synonymous SNV
6	29851745	G	C	SNP	1|1	0|0	0|1	0|1	exonic	synonymous SNV
6	29871662	A	G	SNP	1|1	0|0	0|1	0|1	exonic	synonymous SNV
6	29879006	G	A	SNP	1|1	0|0	0|1	0|1	exonic	synonymous SNV
6	29881423	C	A	SNP	1|1	0|0	0|1	0|1	exonic	synonymous SNV
6	29885745	T	C	SNP	1|1	0|0	0|1	0|1	exonic	synonymous SNV
6	29891824	T	C	SNP	1|1	0|0	0|1	0|1	exonic	synonymous SNV
6	29907276	G	A	SNP	1|1	0|0	0|1	0|1	exonic	synonymous SNV
6	29907285	T	C	SNP	1|1	0|0	0|1	0|1	exonic	synonymous SNV
6	29923619	C	A	SNP	1|1	0|0	0|1	0|0	exonic	synonymous SNV
6	29923631	C	G	SNP	1|1	0|0	0|1	0|0	exonic	synonymous SNV
6	29927694	G	A	SNP	1|1	0|0	0|1	0|1	exonic	synonymous SNV
6	29928612	C	T	SNP	1|1	0|0	0|1	0|0	exonic	synonymous SNV
6	29943344	C	T	SNP	1|1	0|0	0|1	0|1	exonic	synonymous SNV
6	29943455	T	C	SNP	1|1	0|0	0|1	0|1	exonic	synonymous SNV
6	29945362	G	A	SNP	1|1	0|0	0|1	0|1	exonic	synonymous SNV
6	29951383	A	G	SNP	1|1	0|0	0|1	0|1	exonic	synonymous SNV
6	29969444	C	T	SNP	1|1	0|0	0|1	0|1	exonic	synonymous SNV
6	29977133	T	C	SNP	1|1	0|0	0|1	0|1	exonic	synonymous SNV
6	29981019	G	A	SNP	1|1	0|0	0|1	0|1	exonic	synonymous SNV
6	29988757	T	G	SNP	1|1	0|0	0|1	0|1	exonic	synonymous SNV
6	29995763	G	A	SNP	1|1	0|0	0|1	0|1	exonic	synonymous SNV
6	30037250	T	C	SNP	1|1	0|0	0|1	0|1	exonic	synonymous SNV
6	30037346	T	C	SNP	1|1	0|0	0|1	0|1	exonic	synonymous SNV
6	30053013	G	T	SNP	1|1	0|0	0|1	0|1	exonic	synonymous SNV
6	30053230	C	T	SNP	1|1	0|0	0|1	0|1	exonic	synonymous SNV
6	30059999	T	C	SNP	1|1	0|0	0|1	0|1	exonic	synonymous SNV
6	30060227	G	T	SNP	1|1	0|0	0|1	0|1	exonic	synonymous SNV
6	30066693	T	C	SNP	1|1	0|0	0|1	0|1	exonic	synonymous SNV
6	30071477	T	G	SNP	1|1	0|0	0|1	0|1	exonic	synonymous SNV
6	30071564	T	C	SNP	1|1	0|0	0|1	0|1	exonic	synonymous SNV
6	30087699	C	T	SNP	1|1	0|0	0|1	0|1	exonic	synonymous SNV
6	30088106	A	G	SNP	1|1	0|0	0|1	0|1	exonic	synonymous SNV
6	30092958	G	C	SNP	1|1	0|0	0|1	0|1	exonic	synonymous SNV
6	30093048	T	C	SNP	1|1	0|0	0|1	0|1	exonic	synonymous SNV
6	30093336	T	C	SNP	1|1	0|0	0|1	0|1	exonic	synonymous SNV
6	30093369	T	C	SNP	1|1	0|0	0|1	0|1	exonic	synonymous SNV
6	30114345	A	G	SNP	1|1	0|0	0|1	0|0	exonic	synonymous SNV
6	30124759	T	C	SNP	1|1	0|0	0|1	0|1	exonic	synonymous SNV
6	30130711	G	A	SNP	1|1	0|0	0|1	0|1	exonic	synonymous SNV
6	30138492	T	C	SNP	1|1	0|0	0|1	0|1	exonic	synonymous SNV
6	30139981	T	A	SNP	1|1	0|0	0|1	0|1	exonic	synonymous SNV
6	30140015	C	T	SNP	1|1	0|0	0|1	0|1	exonic	synonymous SNV
6	30162554	T	G	SNP	1|1	0|0	0|1	0|1	exonic	synonymous SNV
6	30162584	C	T	SNP	1|1	0|0	0|1	0|1	exonic	synonymous SNV
6	30184509	G	A	SNP	1|1	0|0	0|1	0|1	exonic	synonymous SNV
6	30184940	T	G	SNP	1|1	0|0	0|1	0|1	exonic	synonymous SNV
6	30187691	G	A	SNP	1|1	0|0	0|1	0|1	exonic	synonymous SNV
6	30196627	C	T	SNP	1|1	0|0	0|1	0|1	exonic	synonymous SNV
6	30302486	T	C	SNP	1|1	0|0	0|1	0|1	exonic	synonymous SNV
6	30307780	C	T	SNP	1|1	0|0	0|1	0|1	exonic	synonymous SNV
6	30315487	A	G	SNP	1|1	0|0	0|1	0|1	exonic	synonymous SNV
6	30325860	A	G	SNP	1|1	0|0	0|1	0|0	exonic	synonymous SNV
6	30325863	T	C	SNP	1|1	0|0	0|1	0|1	exonic	synonymous SNV
6	30326022	A	G	SNP	1|1	0|0	0|1	0|1	exonic	synonymous SNV
6	30332683	G	A	SNP	1|1	0|0	0|1	0|1	exonic	synonymous SNV
6	30335503	C	T	SNP	1|1	0|0	0|1	0|1	exonic	synonymous SNV
6	30350108	C	T	SNP	1|1	0|0	0|1	0|1	exonic	synonymous SNV
6	30355929	T	C	SNP	1|1	0|0	0|1	0|1	exonic	synonymous SNV
6	30358870	C	T	SNP	1|1	0|0	0|1	0|1	exonic	synonymous SNV
6	30363195	G	C	SNP	1|1	0|0	0|1	0|1	exonic	synonymous SNV
6	30364407	C	A	SNP	1|1	0|0	0|1	0|1	exonic	synonymous SNV
6	30364542	T	C	SNP	1|1	0|0	0|1	0|1	exonic	synonymous SNV
6	30364572	T	C	SNP	1|1	0|0	0|1	0|1	exonic	synonymous SNV
6	30366186	G	A	SNP	1|1	0|0	0|1	0|1	exonic	synonymous SNV
6	30368212	T	C	SNP	1|1	0|0	0|1	0|1	exonic	synonymous SNV
6	30376927	G	A	SNP	1|1	0|0	0|1	0|1	exonic	synonymous SNV
6	30386562	G	A	SNP	1|1	0|0	0|1	0|1	exonic	synonymous SNV
6	30413862	T	A	SNP	1|1	0|0	0|1	0|1	exonic	synonymous SNV
6	30422637	C	T	SNP	1|1	0|0	0|1	0|1	exonic	synonymous SNV
6	30448010	A	G	SNP	1|1	0|0	0|1	0|1	exonic	synonymous SNV
6	30455019	G	A	SNP	1|1	0|0	0|1	0|1	exonic	synonymous SNV
6	30455163	A	G	SNP	1|1	0|0	0|1	0|1	exonic	synonymous SNV
6	30465442	G	A	SNP	1|1	0|0	0|1	0|1	exonic	synonymous SNV
6	30467540	A	G	SNP	1|1	0|0	0|1	0|1	exonic	synonymous SNV
6	30467888	A	C	SNP	1|1	0|0	0|1	0|1	exonic	synonymous SNV
6	30470577	A	G	SNP	1|1	0|0	0|1	0|1	exonic	synonymous SNV
6	30472263	A	G	SNP	1|1	0|0	0|1	0|1	exonic	synonymous SNV
6	30472594	G	A	SNP	1|1	0|0	0|1	0|1	exonic	synonymous SNV
6	30472957	T	C	SNP	1|1	0|0	0|1	0|1	exonic	synonymous SNV
6	30473398	G	C	SNP	1|1	0|0	0|1	0|1	exonic	synonymous SNV
6	30499155	G	A	SNP	1|1	0|0	0|1	0|1	exonic	synonymous SNV
6	30509745	C	T	SNP	1|1	0|0	0|1	0|1	exonic	synonymous SNV
6	30520508	T	C	SNP	1|1	0|0	0|1	0|1	exonic	synonymous SNV
6	30591252	C	T	SNP	1|1	0|0	0|1	0|1	exonic	synonymous SNV
6	30591431	G	A	SNP	1|1	0|0	0|1	0|1	exonic	synonymous SNV
6	30770405	C	T	SNP	1|1	0|0	0|1	0|1	exonic	synonymous SNV
6	30771264	G	A	SNP	1|1	0|0	0|1	0|1	exonic	synonymous SNV
6	30778625	G	A	SNP	1|1	0|0	0|1	0|1	exonic	synonymous SNV
6	30838580	G	A	SNP	1|1	0|0	0|1	0|1	exonic	synonymous SNV
6	30848476	C	A	SNP	1|1	0|0	0|1	0|1	exonic	synonymous SNV
6	30855866	T	G	SNP	1|1	0|0	0|1	0|1	exonic	synonymous SNV
6	30866528	C	G	SNP	1|1	0|0	0|1	0|1	exonic	synonymous SNV
6	30866654	C	A	SNP	1|1	0|0	0|1	0|1	exonic	synonymous SNV
6	30866681	A	C	SNP	1|1	0|0	0|1	0|1	exonic	synonymous SNV
6	30869286	T	C	SNP	1|1	0|0	0|1	0|1	exonic	synonymous SNV
6	30876796	A	C	SNP	1|1	0|0	0|1	0|1	exonic	synonymous SNV
6	30876829	G	A	SNP	1|1	0|0	0|1	0|1	exonic	synonymous SNV
6	30877405	G	A	SNP	1|1	0|0	0|1	0|1	exonic	synonymous SNV
6	30893789	G	C	SNP	1|1	0|0	0|1	0|1	exonic	synonymous SNV
6	30898621	G	A	SNP	1|1	0|0	0|1	0|1	exonic	synonymous SNV
6	30901606	G	T	SNP	1|1	0|0	0|1	0|1	exonic	synonymous SNV
6	30907647	A	G	SNP	1|1	0|0	0|1	0|1	exonic	synonymous SNV
6	30924964	C	T	SNP	1|1	0|0	0|1	0|1	exonic	synonymous SNV
6	30945646	T	C	SNP	1|1	0|0	0|1	0|1	exonic	synonymous SNV
6	30949193	T	G	SNP	1|1	0|0	0|1	0|1	exonic	synonymous SNV
6	30953424	G	A	SNP	1|1	0|0	0|1	0|1	exonic	synonymous SNV
6	30954166	A	T	SNP	1|1	0|0	0|1	0|1	exonic	synonymous SNV
6	30961672	A	G	SNP	1|1	0|0	0|1	0|1	exonic	synonymous SNV
6	30967529	C	T	SNP	1|1	0|0	0|1	0|1	exonic	synonymous SNV
6	30967901	G	A	SNP	1|1	0|0	0|1	0|1	exonic	synonymous SNV
6	30978166	T	C	SNP	1|1	0|0	0|1	0|1	exonic	synonymous SNV
6	30979057	C	T	SNP	1|1	0|0	0|1	0|1	exonic	synonymous SNV
6	30979277	T	C	SNP	1|1	0|0	0|1	0|1	exonic	synonymous SNV
6	30980599	A	G	SNP	1|1	0|0	0|1	0|1	exonic	synonymous SNV
6	30982309	C	A	SNP	1|1	0|0	0|1	0|1	exonic	synonymous SNV
6	31002579	T	C	SNP	1|1	0|0	0|1	0|1	exonic	synonymous SNV
6	31003550	C	T	SNP	1|1	0|0	0|1	0|1	exonic	synonymous SNV
6	31003559	G	A	SNP	1|1	0|0	0|1	0|1	exonic	synonymous SNV
6	31005194	T	C	SNP	1|1	0|0	0|1	0|1	exonic	synonymous SNV
6	31009344	A	C	SNP	1|1	0|0	0|1	0|1	exonic	synonymous SNV
6	31009385	A	G	SNP	1|1	0|0	0|1	0|1	exonic	synonymous SNV
6	31015321	C	T	SNP	1|1	0|0	0|1	0|1	exonic	synonymous SNV
6	31026427	T	C	SNP	1|1	0|0	0|1	0|1	exonic	synonymous SNV
6	31026484	A	G	SNP	1|1	0|0	0|1	0|1	exonic	synonymous SNV
6	31026682	A	T	SNP	1|1	0|0	0|1	0|1	exonic	synonymous SNV
6	31027564	T	C	SNP	1|1	0|0	1|1	0|1	exonic	synonymous SNV
6	31027567	G	A	SNP	1|1	0|0	1|1	0|1	exonic	synonymous SNV
6	31033957	A	C	SNP	1|1	0|0	0|1	0|1	exonic	synonymous SNV
6	31034730	T	A	SNP	1|1	0|0	0|1	0|1	exonic	synonymous SNV
6	28869554	C	T	SNP	1|1	0|0	0|1	0|1	exonic	stopgain
6	29769551	C	A	SNP	1|1	0|0	0|1	0|1	exonic	stopgain
6	30422795	C	A	SNP	1|1	0|0	0|1	0|1	exonic	stopgain
6	30511228	G	A	SNP	1|1	0|0	0|1	0|1	exonic	stopgain
6	30904814	G	A	SNP	1|1	0|0	0|1	0|1	exonic	stopgain
6	30955450	G	A	SNP	1|1	0|0	0|1	0|1	exonic	stopgain
6	28588881	C	A	SNP	1|1	0|0	0|1	0|1	exonic	nonsynonymous SNV
6	28626615	T	C	SNP	1|1	0|0	0|1	0|1	exonic	nonsynonymous SNV
6	28627426	G	A	SNP	1|1	0|0	0|1	0|1	exonic	nonsynonymous SNV
6	28665245	C	T	SNP	1|1	0|0	0|1	0|1	exonic	nonsynonymous SNV
6	28772382	C	A	SNP	1|1	0|0	0|1	0|1	exonic	nonsynonymous SNV
6	28853541	C	G	SNP	1|1	0|0	0|1	0|1	exonic	nonsynonymous SNV
6	28877159	C	G	SNP	1|1	0|0	0|1	0|1	exonic	nonsynonymous SNV
6	28891724	C	T	SNP	1|1	0|0	0|1	0|1	exonic	nonsynonymous SNV
6	28891769	A	T	SNP	1|1	0|0	0|1	0|1	exonic	nonsynonymous SNV
6	28901285	A	T	SNP	1|1	0|0	0|1	0|1	exonic	nonsynonymous SNV
6	28928494	G	T	SNP	1|1	0|0	0|1	0|1	exonic	nonsynonymous SNV
6	28964344	T	G	SNP	1|1	0|0	0|1	0|1	exonic	nonsynonymous SNV
6	29181518	C	T	SNP	1|1	0|0	0|1	0|1	exonic	nonsynonymous SNV
6	29385798	A	G	SNP	1|1	0|0	0|1	0|1	exonic	nonsynonymous SNV
6	29442411	G	A	SNP	1|1	0|0	0|1	0|1	exonic	nonsynonymous SNV
6	29702859	G	T	SNP	1|1	0|0	0|1	0|1	exonic	nonsynonymous SNV
6	29739644	A	G	SNP	1|1	0|0	0|1	0|1	exonic	nonsynonymous SNV
6	29748388	G	A	SNP	1|1	0|0	0|1	0|1	exonic	nonsynonymous SNV
6	29748937	A	G	SNP	1|1	0|0	0|1	0|1	exonic	nonsynonymous SNV
6	29749169	G	T	SNP	1|1	0|0	0|1	0|1	exonic	nonsynonymous SNV
6	29754853	G	C	SNP	1|1	0|0	0|1	0|1	exonic	nonsynonymous SNV
6	29754937	C	T	SNP	1|1	0|0	0|1	0|1	exonic	nonsynonymous SNV
6	29755051	C	T	SNP	1|1	0|0	0|1	0|1	exonic	nonsynonymous SNV
6	29755255	A	G	SNP	1|1	0|0	0|1	0|1	exonic	nonsynonymous SNV
6	29755289	A	G	SNP	1|1	0|0	0|1	0|1	exonic	nonsynonymous SNV
6	29755677	T	C	SNP	1|1	0|0	0|1	0|1	exonic	nonsynonymous SNV
6	29755816	G	A	SNP	1|1	0|0	0|1	0|1	exonic	nonsynonymous SNV
6	29762938	T	C	SNP	1|1	0|0	0|1	0|1	exonic	nonsynonymous SNV
6	29766134	G	A	SNP	1|1	0|0	0|1	0|1	exonic	nonsynonymous SNV
6	29771312	C	T	SNP	1|1	0|0	0|1	0|1	exonic	nonsynonymous SNV
6	29771834	T	C	SNP	1|1	0|0	0|1	0|1	exonic	nonsynonymous SNV
6	29772412	T	C	SNP	1|1	0|0	0|1	0|1	exonic	nonsynonymous SNV
6	29772989	C	T	SNP	1|1	0|0	0|1	0|1	exonic	nonsynonymous SNV
6	29774106	G	C	SNP	1|1	0|0	0|1	0|1	exonic	nonsynonymous SNV
6	29774647	A	G	SNP	1|1	0|0	0|1	0|1	exonic	nonsynonymous SNV
6	29780566	A	C	SNP	1|1	0|0	0|1	0|1	exonic	nonsynonymous SNV
6	29784598	A	C	SNP	1|1	0|0	0|1	0|1	exonic	nonsynonymous SNV
6	29787170	G	A	SNP	1|1	0|0	0|1	0|1	exonic	nonsynonymous SNV
6	29787655	T	A	SNP	1|1	0|0	0|1	0|1	exonic	nonsynonymous SNV
6	29788324	G	A	SNP	1|1	0|0	0|1	0|1	exonic	nonsynonymous SNV
6	29791354	G	A	SNP	1|1	0|0	0|1	0|1	exonic	nonsynonymous SNV
6	29792157	A	G	SNP	1|1	0|0	0|1	0|1	exonic	nonsynonymous SNV
6	29793339	G	A	SNP	1|1	0|0	0|1	0|1	exonic	nonsynonymous SNV
6	29794709	T	C	SNP	1|1	0|0	0|1	0|1	exonic	nonsynonymous SNV
6	29802535	A	T	SNP	1|1	0|0	0|1	0|1	exonic	nonsynonymous SNV
6	29802875	C	G	SNP	1|1	0|0	0|1	0|1	exonic	nonsynonymous SNV
6	29803112	C	T	SNP	1|1	0|0	0|1	0|1	exonic	nonsynonymous SNV
6	29805451	G	A	SNP	1|1	0|0	0|1	0|1	exonic	nonsynonymous SNV
6	29806627	C	T	SNP	1|1	0|0	0|1	0|1	exonic	nonsynonymous SNV
6	29807946	G	A	SNP	1|1	0|0	0|1	0|1	exonic	nonsynonymous SNV
6	29809865	C	T	SNP	1|1	0|0	0|1	0|1	exonic	nonsynonymous SNV
6	29816539	G	A	SNP	1|1	0|0	0|1	0|1	exonic	nonsynonymous SNV
6	29825603	A	G	SNP	1|1	0|0	0|1	0|1	exonic	nonsynonymous SNV
6	29826026	A	G	SNP	1|1	0|0	0|1	0|1	exonic	nonsynonymous SNV
6	29826066	C	T	SNP	1|1	0|0	0|1	0|1	exonic	nonsynonymous SNV
6	29826486	T	G	SNP	1|1	0|0	0|1	0|1	exonic	nonsynonymous SNV
6	29829926	C	T	SNP	1|1	0|0	0|1	0|1	exonic	nonsynonymous SNV
6	29830645	G	A	SNP	1|1	0|0	0|1	0|1	exonic	nonsynonymous SNV
6	29839744	T	A	SNP	1|1	0|0	0|1	0|1	exonic	nonsynonymous SNV
6	29840148	T	C	SNP	1|1	0|0	0|1	0|1	exonic	nonsynonymous SNV
6	29840728	C	A	SNP	1|1	0|0	0|1	0|1	exonic	nonsynonymous SNV
6	29840758	C	T	SNP	1|1	0|0	0|1	0|1	exonic	nonsynonymous SNV
6	29841450	A	G	SNP	1|1	0|0	0|1	0|1	exonic	nonsynonymous SNV
6	29841540	C	T	SNP	1|1	0|0	0|1	0|1	exonic	nonsynonymous SNV
6	29841594	G	A	SNP	1|1	0|0	0|1	0|1	exonic	nonsynonymous SNV
6	29841618	T	C	SNP	1|1	0|0	0|1	0|1	exonic	nonsynonymous SNV
6	29841670	A	G	SNP	1|1	0|0	0|1	0|1	exonic	nonsynonymous SNV
6	29850463	C	T	SNP	1|1	0|0	0|1	0|1	exonic	nonsynonymous SNV
6	29851141	T	A	SNP	1|1	0|0	0|1	0|1	exonic	nonsynonymous SNV
6	29851168	A	T	SNP	1|1	0|0	0|1	0|1	exonic	nonsynonymous SNV
6	29851219	C	A	SNP	1|1	0|0	0|1	0|1	exonic	nonsynonymous SNV
6	29851557	A	C	SNP	1|1	0|0	0|1	0|1	exonic	nonsynonymous SNV
6	29851571	C	A	SNP	1|1	0|0	0|1	0|1	exonic	nonsynonymous SNV
6	29851723	A	T	SNP	1|1	0|0	0|1	0|1	exonic	nonsynonymous SNV
6	29873846	C	A	SNP	1|1	0|0	0|1	0|1	exonic	nonsynonymous SNV
6	29880202	A	G	SNP	1|1	0|0	0|1	0|1	exonic	nonsynonymous SNV
6	29897327	C	T	SNP	1|1	0|0	0|1	0|1	exonic	nonsynonymous SNV
6	29897914	G	A	SNP	1|1	0|0	0|1	0|1	exonic	nonsynonymous SNV
6	29898233	A	G	SNP	1|1	0|0	0|1	0|1	exonic	nonsynonymous SNV
6	29906959	C	T	SNP	1|1	0|0	0|1	0|1	exonic	nonsynonymous SNV
6	29923614	C	G	SNP	1|1	0|0	0|1	0|0	exonic	nonsynonymous SNV
6	29923695	G	A	SNP	1|1	0|0	0|1	0|1	exonic	nonsynonymous SNV
6	29927468	T	C	SNP	1|1	0|0	0|1	0|1	exonic	nonsynonymous SNV
6	29927756	T	C	SNP	1|1	0|0	0|1	0|1	exonic	nonsynonymous SNV
6	29928335	T	G	SNP	1|1	0|0	0|1	0|1	exonic	nonsynonymous SNV
6	29928617	C	T	SNP	1|1	0|0	0|1	0|1	exonic	nonsynonymous SNV
6	29943537	A	T	SNP	1|1	0|0	0|1	0|1	exonic	nonsynonymous SNV
6	29944212	A	G	SNP	1|1	0|0	0|1	0|1	exonic	nonsynonymous SNV
6	29944738	T	C	SNP	1|1	0|0	0|1	0|1	exonic	nonsynonymous SNV
6	29944812	A	T	SNP	1|1	0|0	0|1	0|1	exonic	nonsynonymous SNV
6	29950009	G	T	SNP	1|1	0|0	0|1	0|1	exonic	nonsynonymous SNV
6	29952813	T	C	SNP	1|1	0|0	0|1	0|1	exonic	nonsynonymous SNV
6	29959418	C	G	SNP	1|1	0|0	0|1	0|1	exonic	nonsynonymous SNV
6	29962846	G	A	SNP	1|1	0|0	0|1	0|1	exonic	nonsynonymous SNV
6	29962861	T	C	SNP	1|1	0|0	0|1	0|1	exonic	nonsynonymous SNV
6	29963321	G	A	SNP	1|1	0|0	0|1	0|1	exonic	nonsynonymous SNV
6	29971142	C	T	SNP	1|1	0|0	0|1	0|1	exonic	nonsynonymous SNV
6	29972436	G	T	SNP	1|1	0|0	0|1	0|1	exonic	nonsynonymous SNV
6	29974020	T	C	SNP	1|1	0|0	0|1	0|1	exonic	nonsynonymous SNV
6	29979828	T	C	SNP	1|1	0|0	0|1	0|1	exonic	nonsynonymous SNV
6	29988374	G	C	SNP	1|1	0|0	0|1	0|1	exonic	nonsynonymous SNV
6	30010420	C	T	SNP	1|1	0|0	0|1	0|1	exonic	nonsynonymous SNV
6	30033654	T	C	SNP	1|1	0|0	0|1	0|1	exonic	nonsynonymous SNV
6	30033687	T	A	SNP	1|1	0|0	0|1	0|1	exonic	nonsynonymous SNV
6	30051938	T	G	SNP	1|1	0|0	0|1	0|1	exonic	nonsynonymous SNV
6	30052082	C	G	SNP	1|1	0|0	0|1	0|1	exonic	nonsynonymous SNV
6	30053268	G	A	SNP	1|1	0|0	0|1	0|1	exonic	nonsynonymous SNV
6	30066739	A	G	SNP	1|1	0|0	0|1	0|1	exonic	nonsynonymous SNV
6	30070684	C	T	SNP	1|1	0|0	0|1	0|1	exonic	nonsynonymous SNV
6	30074739	T	C	SNP	1|1	0|0	0|1	0|1	exonic	nonsynonymous SNV
6	30074918	T	G	SNP	1|1	0|0	0|1	0|1	exonic	nonsynonymous SNV
6	30075198	G	C	SNP	1|1	0|0	0|1	0|1	exonic	nonsynonymous SNV
6	30092642	C	T	SNP	1|1	0|0	0|1	0|1	exonic	nonsynonymous SNV
6	30093173	C	T	SNP	1|1	0|0	0|1	0|1	exonic	nonsynonymous SNV
6	30106688	T	C	SNP	1|1	0|0	0|1	0|1	exonic	nonsynonymous SNV
6	30114208	C	G	SNP	1|1	0|0	0|1	0|1	exonic	nonsynonymous SNV
6	30131225	C	T	SNP	1|1	0|0	0|1	0|1	exonic	nonsynonymous SNV
6	30131326	T	G	SNP	1|1	0|0	0|1	0|1	exonic	nonsynonymous SNV
6	30131587	G	C	SNP	1|1	0|0	0|1	0|1	exonic	nonsynonymous SNV
6	30161553	G	A	SNP	1|1	0|0	0|1	0|0	exonic	nonsynonymous SNV
6	30174259	C	T	SNP	1|1	0|0	0|1	0|1	exonic	nonsynonymous SNV
6	30184395	G	T	SNP	1|1	0|0	0|1	0|1	exonic	nonsynonymous SNV
6	30188104	T	C	SNP	1|1	0|0	0|1	0|1	exonic	nonsynonymous SNV
6	30196749	C	G	SNP	1|1	0|0	0|1	0|0	exonic	nonsynonymous SNV
6	30197049	G	A	SNP	1|1	0|0	0|1	0|1	exonic	nonsynonymous SNV
6	30197072	G	T	SNP	1|1	0|0	0|1	0|1	exonic	nonsynonymous SNV
6	30197196	G	A	SNP	1|1	0|0	0|1	0|1	exonic	nonsynonymous SNV
6	30206838	A	T	SNP	1|1	0|0	0|1	0|1	exonic	nonsynonymous SNV
6	30271835	T	C	SNP	1|1	0|0	0|1	0|1	exonic	nonsynonymous SNV
6	30275687	A	T	SNP	1|1	0|0	0|1	0|1	exonic	nonsynonymous SNV
6	30315346	T	C	SNP	1|1	0|0	0|1	0|1	exonic	nonsynonymous SNV
6	30325964	C	T	SNP	1|1	0|0	0|1	0|1	exonic	nonsynonymous SNV
6	30341080	G	A	SNP	1|1	0|0	0|1	0|1	exonic	nonsynonymous SNV
6	30347113	C	T	SNP	1|1	0|0	0|1	0|1	exonic	nonsynonymous SNV
6	30363019	T	G	SNP	1|1	0|0	0|1	0|1	exonic	nonsynonymous SNV
6	30365608	C	T	SNP	1|1	0|0	0|1	0|1	exonic	nonsynonymous SNV
6	30365629	C	A	SNP	1|1	0|0	0|1	0|1	exonic	nonsynonymous SNV
6	30365812	G	A	SNP	1|1	0|0	0|1	0|1	exonic	nonsynonymous SNV
6	30365926	A	G	SNP	1|1	0|0	0|1	0|1	exonic	nonsynonymous SNV
6	30367698	A	C	SNP	1|1	0|0	0|1	0|1	exonic	nonsynonymous SNV
6	30371937	A	G	SNP	1|1	0|0	0|1	0|1	exonic	nonsynonymous SNV
6	30371938	T	A	SNP	1|1	0|0	0|1	0|1	exonic	nonsynonymous SNV
6	30385472	A	C	SNP	1|1	0|0	0|1	0|1	exonic	nonsynonymous SNV
6	30386564	C	T	SNP	1|1	0|0	0|1	0|1	exonic	nonsynonymous SNV
6	30410961	G	A	SNP	1|1	0|0	0|1	0|1	exonic	nonsynonymous SNV
6	30414061	C	T	SNP	1|1	0|0	0|1	0|1	exonic	nonsynonymous SNV
6	30420914	C	T	SNP	1|1	0|0	0|1	0|1	exonic	nonsynonymous SNV
6	30422705	C	A	SNP	1|1	0|0	0|1	0|1	exonic	nonsynonymous SNV
6	30435309	T	A	SNP	1|1	0|0	0|1	0|1	exonic	nonsynonymous SNV
6	30435377	A	G	SNP	1|1	0|0	0|1	0|1	exonic	nonsynonymous SNV
6	30467391	T	C	SNP	1|1	0|0	0|1	0|0	exonic	nonsynonymous SNV
6	30467916	T	C	SNP	1|1	0|0	0|1	0|1	exonic	nonsynonymous SNV
6	30473111	G	A	SNP	1|1	0|0	0|1	0|1	exonic	nonsynonymous SNV
6	30473718	G	C	SNP	1|1	0|0	0|1	0|1	exonic	nonsynonymous SNV
6	30474038	C	T	SNP	1|1	0|0	0|1	0|1	exonic	nonsynonymous SNV
6	30474212	G	A	SNP	1|1	0|0	0|1	0|1	exonic	nonsynonymous SNV
6	30484096	A	G	SNP	1|1	0|0	0|1	0|1	exonic	nonsynonymous SNV
6	30499218	T	C	SNP	1|1	0|0	0|1	0|1	exonic	nonsynonymous SNV
6	30511874	G	A	SNP	1|1	0|0	0|1	0|1	exonic	nonsynonymous SNV
6	30512019	T	C	SNP	1|1	0|0	0|1	0|1	exonic	nonsynonymous SNV
6	30512105	T	C	SNP	1|1	0|0	0|1	0|1	exonic	nonsynonymous SNV
6	30520313	G	C	SNP	1|1	0|0	0|1	0|0	exonic	nonsynonymous SNV
6	30563973	T	A	SNP	1|1	0|0	0|1	0|1	exonic	nonsynonymous SNV
6	30589927	T	C	SNP	1|1	0|0	0|1	0|1	exonic	nonsynonymous SNV
6	30591227	A	G	SNP	1|1	0|0	0|1	0|1	exonic	nonsynonymous SNV
6	30591305	T	C	SNP	1|1	0|0	0|1	0|1	exonic	nonsynonymous SNV
6	30591513	A	G	SNP	1|1	0|0	0|1	0|1	exonic	nonsynonymous SNV
6	30762865	C	T	SNP	1|1	0|0	0|1	0|1	exonic	nonsynonymous SNV
6	30776356	G	C	SNP	1|1	0|0	0|1	0|1	exonic	nonsynonymous SNV
6	30777867	A	C	SNP	1|1	0|0	0|1	0|1	exonic	nonsynonymous SNV
6	30778068	G	A	SNP	1|1	0|0	0|1	0|1	exonic	nonsynonymous SNV
6	30779015	G	T	SNP	1|1	0|0	0|1	0|1	exonic	nonsynonymous SNV
6	30783611	A	G	SNP	1|1	0|0	0|1	0|1	exonic	nonsynonymous SNV
6	30817493	A	G	SNP	1|1	0|0	0|1	0|1	exonic	nonsynonymous SNV
6	30818103	T	C	SNP	1|1	0|0	0|1	0|1	exonic	nonsynonymous SNV
6	30820784	G	T	SNP	1|1	0|0	0|1	0|1	exonic	nonsynonymous SNV
6	30838402	G	A	SNP	1|1	0|0	0|1	0|1	exonic	nonsynonymous SNV
6	30839032	A	G	SNP	1|1	0|0	0|1	0|1	exonic	nonsynonymous SNV
6	30847361	T	C	SNP	1|1	0|0	0|1	0|1	exonic	nonsynonymous SNV
6	30850256	C	T	SNP	1|1	0|0	0|1	0|1	exonic	nonsynonymous SNV
6	30859292	A	C	SNP	1|1	0|0	0|1	0|1	exonic	nonsynonymous SNV
6	30866827	G	C	SNP	1|1	0|0	0|1	0|1	exonic	nonsynonymous SNV
6	30875786	C	T	SNP	1|1	0|0	0|1	0|1	exonic	nonsynonymous SNV
6	30887442	G	A	SNP	1|1	0|0	0|1	0|1	exonic	nonsynonymous SNV
6	30887478	G	A	SNP	1|1	0|0	0|1	0|1	exonic	nonsynonymous SNV
6	30890904	G	C	SNP	1|1	0|0	0|1	0|1	exonic	nonsynonymous SNV
6	30891203	C	G	SNP	1|1	0|0	0|1	0|1	exonic	nonsynonymous SNV
6	30904831	A	G	SNP	1|1	0|0	0|1	0|1	exonic	nonsynonymous SNV
6	30904982	T	G	SNP	1|1	0|0	0|1	0|1	exonic	nonsynonymous SNV
6	30909637	G	C	SNP	1|1	0|0	0|1	0|1	exonic	nonsynonymous SNV
6	30912826	G	A	SNP	1|1	0|0	0|1	0|1	exonic	nonsynonymous SNV
6	30912894	A	C	SNP	1|1	0|0	0|1	0|1	exonic	nonsynonymous SNV
6	30917615	C	A	SNP	1|1	0|0	0|1	0|1	exonic	nonsynonymous SNV
6	30936396	C	T	SNP	1|1	0|0	0|1	0|1	exonic	nonsynonymous SNV
6	30947466	C	A	SNP	1|1	0|0	0|1	0|1	exonic	nonsynonymous SNV
6	30953507	T	C	SNP	1|1	0|0	0|1	0|1	exonic	nonsynonymous SNV
6	30955578	C	G	SNP	1|1	0|0	0|1	0|1	exonic	nonsynonymous SNV
6	30957512	G	A	SNP	1|1	0|0	0|1	0|1	exonic	nonsynonymous SNV
6	30957517	G	T	SNP	1|1	0|0	0|1	0|1	exonic	nonsynonymous SNV
6	30961408	A	G	SNP	1|1	0|0	0|1	0|1	exonic	nonsynonymous SNV
6	30978845	T	G	SNP	1|1	0|0	0|1	0|1	exonic	nonsynonymous SNV
6	30979305	C	G	SNP	1|1	0|0	0|1	0|1	exonic	nonsynonymous SNV
6	30982234	C	A	SNP	1|1	0|0	0|1	0|1	exonic	nonsynonymous SNV
6	30982259	T	C	SNP	1|1	0|0	0|1	0|1	exonic	nonsynonymous SNV
6	30982265	T	C	SNP	1|1	0|0	0|1	0|1	exonic	nonsynonymous SNV
6	30982342	C	G	SNP	1|1	0|0	0|1	0|1	exonic	nonsynonymous SNV
6	30982459	T	C	SNP	1|1	0|0	0|1	0|1	exonic	nonsynonymous SNV
6	30987022	C	G	SNP	1|1	0|0	0|1	0|1	exonic	nonsynonymous SNV
6	31001258	G	A	SNP	1|1	0|0	0|1	0|1	exonic	nonsynonymous SNV
6	31001575	T	G	SNP	1|1	0|0	0|1	0|1	exonic	nonsynonymous SNV
6	31001687	T	A	SNP	1|1	0|0	0|1	0|1	exonic	nonsynonymous SNV
6	31002299	C	A	SNP	1|1	0|0	0|1	0|1	exonic	nonsynonymous SNV
6	31002490	A	G	SNP	1|1	0|0	0|1	0|1	exonic	nonsynonymous SNV
6	31002646	A	T	SNP	1|1	0|0	0|1	0|1	exonic	nonsynonymous SNV
6	31002790	G	A	SNP	1|1	0|0	0|1	0|1	exonic	nonsynonymous SNV
6	31003183	T	A	SNP	1|1	0|0	0|1	0|1	exonic	nonsynonymous SNV
6	31003198	T	G	SNP	1|1	0|0	0|1	0|1	exonic	nonsynonymous SNV
6	31003300	T	C	SNP	1|1	0|0	0|1	0|1	exonic	nonsynonymous SNV
6	31003356	C	T	SNP	1|1	0|0	0|1	0|1	exonic	nonsynonymous SNV
6	31005189	C	T	SNP	1|1	0|0	0|1	0|1	exonic	nonsynonymous SNV
6	31009155	T	C	SNP	1|1	0|0	0|1	0|1	exonic	nonsynonymous SNV
6	31009240	A	G	SNP	1|1	0|0	0|1	0|1	exonic	nonsynonymous SNV
6	31015188	T	C	SNP	1|1	0|0	0|1	0|1	exonic	nonsynonymous SNV
6	31015328	G	A	SNP	1|1	0|0	0|1	0|1	exonic	nonsynonymous SNV
6	31015904	A	G	SNP	1|1	0|0	0|1	0|1	exonic	nonsynonymous SNV
6	31017198	A	G	SNP	1|1	0|0	0|1	0|1	exonic	nonsynonymous SNV
6	31017306	G	A	SNP	1|1	0|0	0|1	0|1	exonic	nonsynonymous SNV
6	31018194	C	T	SNP	1|1	0|0	0|1	0|1	exonic	nonsynonymous SNV
6	31019840	A	G	SNP	1|1	0|0	0|1	0|1	exonic	nonsynonymous SNV
6	31026509	A	C	SNP	1|1	0|0	0|1	0|1	exonic	nonsynonymous SNV
6	31028709	C	T	SNP	1|1	0|0	0|1	0|1	exonic	nonsynonymous SNV

## Sheet: Table S5
Supplemental Table 5 GO annotation result of 96.6-Kb interval
Gene ID	GO ID	Description	pvalue	p.adjust
Os06g0717200	GO:0030554	adenyl nucleotide binding	0.579904	0.78201
Os06g0717200	GO:0032559	adenyl ribonucleotide binding	0.569267	0.780605
Os06g0717200	GO:0048856	anatomical structure development	0.460333	0.88244
Os06g0718400	GO:0031225	anchored component of membrane	0.50309	0.793637
Os06g0718400	GO:0046658	anchored component of plasma membrane	0.634137	0.878036
Os06g0717200	GO:0043168	anion binding	0.248967	0.587082
Os06g0719500	GO:0019438	aromatic compound biosynthetic process	0.570648	0.89198
Os06g0717900	GO:0004190	aspartic-type endopeptidase activity	0.902585	0.951487
Os06g0717900	GO:0070001	aspartic-type peptidase activity	0.902585	0.951487
Os06g0717200	GO:0005524	ATP binding	0.338022	0.648431
Os06g0717200	GO:0005488	binding	0.255393	0.587082
Os06g0717400	GO:0005488	binding	0.255393	0.587082
Os06g0717800	GO:0005488	binding	0.255393	0.587082
Os06g0717200	GO:0065007	biological regulation	0.970766	0.991304
Os06g0719500	GO:0065007	biological regulation	0.970766	0.991304
Os06g0717200	GO:0008150	biological_process	1	1
Os06g0717400	GO:0008150	biological_process	1	1
Os06g0717800	GO:0008150	biological_process	1	1
Os06g0717900	GO:0008150	biological_process	1	1
Os06g0718100	GO:0008150	biological_process	1	1
Os06g0718400	GO:0008150	biological_process	1	1
Os06g0719500	GO:0008150	biological_process	1	1
Os06g0719500	GO:0009058	biosynthetic process	0.625224	0.908764
Os06g0717200	GO:0097367	carbohydrate derivative binding	0.274844	0.602912
Os06g0717900	GO:0009056	catabolic process	0.994251	0.997293
Os06g0717200	GO:0003824	catalytic activity	0.377277	0.664668
Os06g0717400	GO:0003824	catalytic activity	0.377277	0.664668
Os06g0717800	GO:0003824	catalytic activity	0.377277	0.664668
Os06g0717900	GO:0003824	catalytic activity	0.377277	0.664668
Os06g0718400	GO:0003824	catalytic activity	0.377277	0.664668
Os06g0717200	GO:0140096	catalytic activity, acting on a protein	0.824172	0.908189
Os06g0717800	GO:0140096	catalytic activity, acting on a protein	0.824172	0.908189
Os06g0717900	GO:0140096	catalytic activity, acting on a protein	0.824172	0.908189
Os06g0717800	GO:0043169	cation binding	0.270009	0.602873
Os06g0717100	GO:0005623	cell	0.605629	0.8709
Os06g0717200	GO:0005623	cell	0.605629	0.8709
Os06g0717400	GO:0005623	cell	0.605629	0.8709
Os06g0718100	GO:0005623	cell	0.605629	0.8709
Os06g0718400	GO:0005623	cell	0.605629	0.8709
Os06g0717200	GO:0030154	cell differentiation	0.647605	0.912817
Os06g0717100	GO:0044464	cell part	0.653898	0.884566
Os06g0717200	GO:0044464	cell part	0.653898	0.884566
Os06g0717400	GO:0044464	cell part	0.653898	0.884566
Os06g0718100	GO:0044464	cell part	0.653898	0.884566
Os06g0718400	GO:0044464	cell part	0.653898	0.884566
Os06g0717100	GO:0071944	cell periphery	0.00292751	0.230785
Os06g0717200	GO:0071944	cell periphery	0.00292751	0.230785
Os06g0718100	GO:0071944	cell periphery	0.00292751	0.230785
Os06g0718400	GO:0071944	cell periphery	0.00292751	0.230785
Os06g0718100	GO:0005618	cell wall	1.52528e-05	0.00289789
Os06g0718100	GO:0071555	cell wall organization	1.17632e-05	0.00642662
Os06g0718100	GO:0071554	cell wall organization or biogenesis	9.19069e-06	0.00642662
Os06g0717400	GO:0006725	cellular aromatic compound metabolic process	0.945768	0.991304
Os06g0719500	GO:0006725	cellular aromatic compound metabolic process	0.945768	0.991304
Os06g0719500	GO:0044249	cellular biosynthetic process	0.55204	0.89198
Os06g0718100	GO:0016043	cellular component organization	0.322805	0.82812
Os06g0718100	GO:0071840	cellular component organization or biogenesis	0.513792	0.89198
Os06g0717200	GO:0048869	cellular developmental process	0.334418	0.82812
Os06g0719500	GO:0034645	cellular macromolecule biosynthetic process	0.659986	0.912817
Os06g0717200	GO:0044260	cellular macromolecule metabolic process	0.432899	0.88244
Os06g0717800	GO:0044260	cellular macromolecule metabolic process	0.432899	0.88244
Os06g0719500	GO:0044260	cellular macromolecule metabolic process	0.432899	0.88244
Os06g0717200	GO:0044237	cellular metabolic process	0.286314	0.824314
Os06g0717400	GO:0044237	cellular metabolic process	0.286314	0.824314
Os06g0717800	GO:0044237	cellular metabolic process	0.286314	0.824314
Os06g0718400	GO:0044237	cellular metabolic process	0.286314	0.824314
Os06g0719500	GO:0044237	cellular metabolic process	0.286314	0.824314
Os06g0719500	GO:0044271	cellular nitrogen compound biosynthetic process	0.693533	0.913342
Os06g0717400	GO:0034641	cellular nitrogen compound metabolic process	0.823307	0.958018
Os06g0719500	GO:0034641	cellular nitrogen compound metabolic process	0.823307	0.958018
Os06g0717200	GO:0009987	cellular process	0.108724	0.77332
Os06g0717400	GO:0009987	cellular process	0.108724	0.77332
Os06g0717800	GO:0009987	cellular process	0.108724	0.77332
Os06g0718100	GO:0009987	cellular process	0.108724	0.77332
Os06g0718400	GO:0009987	cellular process	0.108724	0.77332
Os06g0719500	GO:0009987	cellular process	0.108724	0.77332
Os06g0717200	GO:0044267	cellular protein metabolic process	0.465329	0.890408
Os06g0717800	GO:0044267	cellular protein metabolic process	0.465329	0.890408
Os06g0717200	GO:0006464	cellular protein modification process	0.567219	0.89198
Os06g0717800	GO:0006464	cellular protein modification process	0.567219	0.89198
Os06g0717100	GO:0005575	cellular_component	1	1
Os06g0717200	GO:0005575	cellular_component	1	1
Os06g0717400	GO:0005575	cellular_component	1	1
Os06g0717600	GO:0005575	cellular_component	1	1
Os06g0717800	GO:0005575	cellular_component	1	1
Os06g0718100	GO:0005575	cellular_component	1	1
Os06g0718300	GO:0005575	cellular_component	1	1
Os06g0718400	GO:0005575	cellular_component	1	1
Os06g0717400	GO:0009507	chloroplast	0.105701	0.690206
Os06g0717400	GO:0005737	cytoplasm	0.429613	0.757844
Os06g0717400	GO:0044444	cytoplasmic part	0.283673	0.690206
Os06g0717800	GO:0016311	dephosphorylation	0.758695	0.93646
Os06g0717200	GO:0048589	developmental growth	0.102109	0.77332
Os06g0717200	GO:0032502	developmental process	0.734696	0.925621
Os06g0717200	GO:0003006	developmental process involved in reproduction	0.616646	0.90482
Os06g0719500	GO:0003700	DNA-binding transcription factor activity	0.666413	0.820053
Os06g0717200	GO:0008144	drug binding	0.292547	0.618127
Os06g0718400	GO:0009055	electron transfer activity	0.572788	0.781701
Os06g0718400	GO:0022900	electron transport chain	0.261634	0.807556
Os06g0717900	GO:0004175	endopeptidase activity	0.729309	0.856603
Os06g0718100	GO:0030312	external encapsulating structure	1.69467e-05	0.00289789
Os06g0718100	GO:0045229	external encapsulating structure organization	3.92138e-06	0.00642662
Os06g0718100	GO:0005576	extracellular region	0.00140474	0.16014
Os06g0717200	GO:0010451	floral meristem growth	0.0657103	0.769279
Os06g0717200	GO:0009908	flower development	0.765325	0.937924
Os06g0719500	GO:0010467	gene expression	0.813402	0.952372
Os06g0718400	GO:0006091	generation of precursor metabolites and energy	0.689935	0.913342
Os06g0717200	GO:0040007	growth	0.155764	0.77332
Os06g0719500	GO:0018130	heterocycle biosynthetic process	0.717565	0.921522
Os06g0717400	GO:0046483	heterocycle metabolic process	0.949663	0.991304
Os06g0719500	GO:0046483	heterocycle metabolic process	0.949663	0.991304
Os06g0717200	GO:1901363	heterocyclic compound binding	0.325861	0.639313
Os06g0717400	GO:1901363	heterocyclic compound binding	0.325861	0.639313
Os06g0717800	GO:0016787	hydrolase activity	0.257846	0.587082
Os06g0717900	GO:0016787	hydrolase activity	0.257846	0.587082
Os06g0717800	GO:0016788	hydrolase activity, acting on ester bonds	0.735025	0.858083
Os06g0717200	GO:0016021	integral component of membrane	0.431595	0.757844
Os06g0717600	GO:0016021	integral component of membrane	0.431595	0.757844
Os06g0717800	GO:0016021	integral component of membrane	0.431595	0.757844
Os06g0718300	GO:0016021	integral component of membrane	0.431595	0.757844
Os06g0718400	GO:0016021	integral component of membrane	0.431595	0.757844
Os06g0717400	GO:0005622	intracellular	0.963606	0.98794
Os06g0717400	GO:0043231	intracellular membrane-bounded organelle	0.826606	0.914885
Os06g0717400	GO:0043229	intracellular organelle	0.785042	0.903987
Os06g0717400	GO:0044424	intracellular part	0.960122	0.98794
Os06g0717400	GO:0016866	intramolecular transferase activity	0.541926	0.772074
Os06g0717200	GO:0031224	intrinsic component of membrane	0.498253	0.793637
Os06g0717600	GO:0031224	intrinsic component of membrane	0.498253	0.793637
Os06g0717800	GO:0031224	intrinsic component of membrane	0.498253	0.793637
Os06g0718300	GO:0031224	intrinsic component of membrane	0.498253	0.793637
Os06g0718400	GO:0031224	intrinsic component of membrane	0.498253	0.793637
Os06g0718400	GO:0031226	intrinsic component of plasma membrane	0.604863	0.8709
Os06g0717200	GO:0043167	ion binding	0.233922	0.581391
Os06g0717800	GO:0043167	ion binding	0.233922	0.581391
Os06g0717400	GO:0016853	isomerase activity	0.65344	0.819484
Os06g0717200	GO:0016301	kinase activity	0.360243	0.659478
Os06g0719500	GO:0009059	macromolecule biosynthetic process	0.562322	0.89198
Os06g0717900	GO:0009057	macromolecule catabolic process	0.968984	0.991304
Os06g0717200	GO:0043170	macromolecule metabolic process	0.396629	0.866208
Os06g0717400	GO:0043170	macromolecule metabolic process	0.396629	0.866208
Os06g0717800	GO:0043170	macromolecule metabolic process	0.396629	0.866208
Os06g0717900	GO:0043170	macromolecule metabolic process	0.396629	0.866208
Os06g0719500	GO:0043170	macromolecule metabolic process	0.396629	0.866208
Os06g0717200	GO:0043412	macromolecule modification	0.501497	0.89198
Os06g0717400	GO:0043412	macromolecule modification	0.501497	0.89198
Os06g0717800	GO:0043412	macromolecule modification	0.501497	0.89198
Os06g0717800	GO:0004724	magnesium-dependent protein serine/threonine phosphatase activity	0.238033	0.583095
Os06g0717100	GO:0016020	membrane	0.0204487	0.605879
Os06g0717200	GO:0016020	membrane	0.0204487	0.605879
Os06g0717600	GO:0016020	membrane	0.0204487	0.605879
Os06g0717800	GO:0016020	membrane	0.0204487	0.605879
Os06g0718100	GO:0016020	membrane	0.0204487	0.605879
Os06g0718300	GO:0016020	membrane	0.0204487	0.605879
Os06g0718400	GO:0016020	membrane	0.0204487	0.605879
Os06g0717200	GO:0044425	membrane part	0.452307	0.773446
Os06g0717600	GO:0044425	membrane part	0.452307	0.773446
Os06g0717800	GO:0044425	membrane part	0.452307	0.773446
Os06g0718300	GO:0044425	membrane part	0.452307	0.773446
Os06g0718400	GO:0044425	membrane part	0.452307	0.773446
Os06g0717400	GO:0043227	membrane-bounded organelle	0.728875	0.897585
Os06g0717200	GO:0048507	meristem development	0.468893	0.890408
Os06g0717200	GO:0035266	meristem growth	0.0982367	0.77332
Os06g0717200	GO:0010073	meristem maintenance	0.327378	0.82812
Os06g0717200	GO:0008152	metabolic process	0.841242	0.964867
Os06g0717400	GO:0008152	metabolic process	0.841242	0.964867
Os06g0717800	GO:0008152	metabolic process	0.841242	0.964867
Os06g0717900	GO:0008152	metabolic process	0.841242	0.964867
Os06g0718400	GO:0008152	metabolic process	0.841242	0.964867
Os06g0719500	GO:0008152	metabolic process	0.841242	0.964867
Os06g0717800	GO:0046872	metal ion binding	0.278768	0.602912
Os06g0717200	GO:0003674	molecular_function	1	1
Os06g0717400	GO:0003674	molecular_function	1	1
Os06g0717800	GO:0003674	molecular_function	1	1
Os06g0717900	GO:0003674	molecular_function	1	1
Os06g0718400	GO:0003674	molecular_function	1	1
Os06g0719500	GO:0003674	molecular_function	1	1
Os06g0717200	GO:0007275	multicellular organism development	0.483451	0.89198
Os06g0717200	GO:0032501	multicellular organismal process	0.590628	0.89198
Os06g0717200	GO:0006807	nitrogen compound metabolic process	0.471948	0.890408
Os06g0717400	GO:0006807	nitrogen compound metabolic process	0.471948	0.890408
Os06g0717800	GO:0006807	nitrogen compound metabolic process	0.471948	0.890408
Os06g0717900	GO:0006807	nitrogen compound metabolic process	0.471948	0.890408
Os06g0719500	GO:0006807	nitrogen compound metabolic process	0.471948	0.890408
Os06g0717400	GO:0003676	nucleic acid binding	0.543518	0.772726
Os06g0717400	GO:0090304	nucleic acid metabolic process	0.958423	0.991304
Os06g0719500	GO:0090304	nucleic acid metabolic process	0.958423	0.991304
Os06g0719500	GO:0097659	nucleic acid-templated transcription	0.8713	0.976348
Os06g0719500	GO:0034654	nucleobase-containing compound biosynthetic process	0.827416	0.959003
Os06g0717400	GO:0006139	nucleobase-containing compound metabolic process	0.976122	0.991856
Os06g0719500	GO:0006139	nucleobase-containing compound metabolic process	0.976122	0.991856
Os06g0717200	GO:1901265	nucleoside phosphate binding	0.16154	0.528887
Os06g0717200	GO:0000166	nucleotide binding	0.16154	0.528887
Os06g0717400	GO:0043226	organelle	0.769384	0.897585
Os06g0717200	GO:0097159	organic cyclic compound binding	0.335125	0.64469
Os06g0717400	GO:0097159	organic cyclic compound binding	0.335125	0.64469
Os06g0719500	GO:1901362	organic cyclic compound biosynthetic process	0.527126	0.89198
Os06g0717400	GO:1901360	organic cyclic compound metabolic process	0.951013	0.991304
Os06g0719500	GO:1901360	organic cyclic compound metabolic process	0.951013	0.991304
Os06g0719500	GO:1901576	organic substance biosynthetic process	0.580129	0.89198
Os06g0717900	GO:1901575	organic substance catabolic process	0.999782	1
Os06g0717200	GO:0071704	organic substance metabolic process	0.661642	0.912817
Os06g0717400	GO:0071704	organic substance metabolic process	0.661642	0.912817
Os06g0717800	GO:0071704	organic substance metabolic process	0.661642	0.912817
Os06g0717900	GO:0071704	organic substance metabolic process	0.661642	0.912817
Os06g0719500	GO:0071704	organic substance metabolic process	0.661642	0.912817
Os06g0717900	GO:1901565	organonitrogen compound catabolic process	0.95081	0.991304
Os06g0717200	GO:1901564	organonitrogen compound metabolic process	0.291917	0.826342
Os06g0717800	GO:1901564	organonitrogen compound metabolic process	0.291917	0.826342
Os06g0717900	GO:1901564	organonitrogen compound metabolic process	0.291917	0.826342
Os06g0718400	GO:0055114	oxidation-reduction process	0.585473	0.89198
Os06g0718400	GO:0016491	oxidoreductase activity	0.635616	0.815367
Os06g0717200	GO:0007389	pattern specification process	0.269482	0.819445
Os06g0717900	GO:0008233	peptidase activity	0.653896	0.819484
Os06g0717900	GO:0070011	peptidase activity, acting on L-amino acid peptides	0.666772	0.820053
Os06g0717800	GO:0016791	phosphatase activity	0.559786	0.780605
Os06g0717200	GO:0006796	phosphate-containing compound metabolic process	0.475545	0.890408
Os06g0717800	GO:0006796	phosphate-containing compound metabolic process	0.475545	0.890408
Os06g0717800	GO:0004721	phosphoprotein phosphatase activity	0.349747	0.658445
Os06g0717800	GO:0042578	phosphoric ester hydrolase activity	0.652845	0.819484
Os06g0717200	GO:0006793	phosphorus metabolic process	0.475804	0.890408
Os06g0717800	GO:0006793	phosphorus metabolic process	0.475804	0.890408
Os06g0717200	GO:0016310	phosphorylation	0.468278	0.890408
Os06g0717200	GO:0016773	phosphotransferase activity, alcohol group as acceptor	0.764741	0.875275
Os06g0718100	GO:0009664	plant-type cell wall organization	0.000202718	0.0752699
Os06g0718100	GO:0071669	plant-type cell wall organization or biogenesis	0.0073309	0.522406
Os06g0717100	GO:0005886	plasma membrane	0.18965	0.690206
Os06g0717200	GO:0005886	plasma membrane	0.18965	0.690206
Os06g0718400	GO:0005886	plasma membrane	0.18965	0.690206
Os06g0718400	GO:0044459	plasma membrane part	0.207448	0.690206
Os06g0717400	GO:0009536	plastid	0.0560711	0.690206
Os06g0717200	GO:0009791	post-embryonic development	0.687408	0.913342
Os06g0717200	GO:0044238	primary metabolic process	0.815765	0.953176
Os06g0717400	GO:0044238	primary metabolic process	0.815765	0.953176
Os06g0717800	GO:0044238	primary metabolic process	0.815765	0.953176
Os06g0717900	GO:0044238	primary metabolic process	0.815765	0.953176
Os06g0719500	GO:0044238	primary metabolic process	0.815765	0.953176
Os06g0717200	GO:0005515	protein binding	0.184769	0.555401
Os06g0717900	GO:0030163	protein catabolic process	0.970295	0.991304
Os06g0717800	GO:0006470	protein dephosphorylation	0.61527	0.904397
Os06g0717200	GO:0004672	protein kinase activity	0.747014	0.862231
Os06g0717200	GO:0019538	protein metabolic process	0.577103	0.89198
Os06g0717800	GO:0019538	protein metabolic process	0.577103	0.89198
Os06g0717900	GO:0019538	protein metabolic process	0.577103	0.89198
Os06g0717200	GO:0036211	protein modification process	0.567219	0.89198
Os06g0717800	GO:0036211	protein modification process	0.567219	0.89198
Os06g0717200	GO:0006468	protein phosphorylation	0.738824	0.92863
Os06g0717200	GO:0004674	protein serine/threonine kinase activity	0.552996	0.776474
Os06g0717800	GO:0004722	protein serine/threonine phosphatase activity	0.305376	0.618127
Os06g0717900	GO:0006508	proteolysis	0.745907	0.931106
Os06g0717400	GO:0009982	pseudouridine synthase activity	0.138258	0.517164
Os06g0717400	GO:0001522	pseudouridine synthesis	0.202827	0.797878
Os06g0717200	GO:0017076	purine nucleotide binding	0.368966	0.662768
Os06g0717200	GO:0035639	purine ribonucleoside triphosphate binding	0.16886	0.550209
Os06g0717200	GO:0032555	purine ribonucleotide binding	0.357627	0.658607
Os06g0717200	GO:0033612	receptor serine/threonine kinase binding	0.535332	0.767326
Os06g0717200	GO:0003002	regionalization	0.189676	0.785266
Os06g0717200	GO:0050789	regulation of biological process	0.921036	0.990681
Os06g0719500	GO:0050789	regulation of biological process	0.921036	0.990681
Os06g0719500	GO:0009889	regulation of biosynthetic process	0.94311	0.991304
Os06g0719500	GO:0031326	regulation of cellular biosynthetic process	0.940482	0.991304
Os06g0719500	GO:2000112	regulation of cellular macromolecule biosynthetic process	0.936371	0.991304
Os06g0719500	GO:0031323	regulation of cellular metabolic process	0.899417	0.984831
Os06g0719500	GO:0050794	regulation of cellular process	0.968916	0.991304
Os06g0717200	GO:0048638	regulation of developmental growth	0.0371103	0.715575
Os06g0717200	GO:0050793	regulation of developmental process	0.576451	0.89198
Os06g0717200	GO:0010080	regulation of floral meristem growth	0.0657103	0.769279
Os06g0717200	GO:0009909	regulation of flower development	0.591218	0.89198
Os06g0719500	GO:0010468	regulation of gene expression	0.797312	0.944392
Os06g0717200	GO:0040008	regulation of growth	0.144399	0.77332
Os06g0719500	GO:0010556	regulation of macromolecule biosynthetic process	0.926453	0.991304
Os06g0719500	GO:0060255	regulation of macromolecule metabolic process	0.716596	0.921522
Os06g0717200	GO:0048509	regulation of meristem development	0.110693	0.77332
Os06g0717200	GO:0010075	regulation of meristem growth	0.0501923	0.769279
Os06g0719500	GO:0019222	regulation of metabolic process	0.760058	0.93646
Os06g0717200	GO:2000026	regulation of multicellular organismal development	0.639151	0.912817
Os06g0717200	GO:0051239	regulation of multicellular organismal process	0.685384	0.913342
Os06g0719500	GO:0051171	regulation of nitrogen compound metabolic process	0.876757	0.978049
Os06g0719500	GO:1903506	regulation of nucleic acid-templated transcription	0.899507	0.984831
Os06g0719500	GO:0019219	regulation of nucleobase-containing compound metabolic process	0.941672	0.991304
Os06g0717200	GO:0048580	regulation of post-embryonic development	0.598508	0.89198
Os06g0719500	GO:0080090	regulation of primary metabolic process	0.871919	0.976348
Os06g0717200	GO:2000241	regulation of reproductive process	0.481983	0.89198
Os06g0719500	GO:2001141	regulation of RNA biosynthetic process	0.899507	0.984831
Os06g0719500	GO:0051252	regulation of RNA metabolic process	0.900817	0.985607
Os06g0717200	GO:0048831	regulation of shoot system development	0.551901	0.89198
Os06g0719500	GO:0006355	regulation of transcription, DNA-templated	0.91554	0.989902
Os06g0717200	GO:0000003	reproduction	0.33575	0.828756
Os06g0717200	GO:0022414	reproductive process	0.327493	0.82812
Os06g0717200	GO:0090567	reproductive shoot system development	0.791926	0.943169
Os06g0717200	GO:0048608	reproductive structure development	0.787534	0.942913
Os06g0717200	GO:0061458	reproductive system development	0.790267	0.942913
Os06g0717200	GO:0032553	ribonucleotide binding	0.363112	0.661175
Os06g0717400	GO:0003723	RNA binding	0.252021	0.587082
Os06g0719500	GO:0032774	RNA biosynthetic process	0.874192	0.976604
Os06g0717400	GO:0016070	RNA metabolic process	0.963285	0.991304
Os06g0719500	GO:0016070	RNA metabolic process	0.963285	0.991304
Os06g0717400	GO:0009451	RNA modification	0.54365	0.89198
Os06g0717200	GO:0048367	shoot system development	0.767372	0.937924
Os06g0717200	GO:0005102	signaling receptor binding	0.769406	0.877664
Os06g0717200	GO:0036094	small molecule binding	0.26035	0.587082
Os06g0717200	GO:0048833	specification of floral organ number	0.156284	0.77332
Os06g0717200	GO:0048832	specification of plant organ number	0.156284	0.77332
Os06g0717200	GO:0048731	system development	0.448287	0.88244
Os06g0717200	GO:0009888	tissue development	0.261604	0.807556
Os06g0719500	GO:0140110	transcription regulator activity	0.638118	0.815367
Os06g0719500	GO:0006351	transcription, DNA-templated	0.891405	0.983904
Os06g0717200	GO:0016740	transferase activity	0.3782	0.664668
Os06g0717200	GO:0016772	transferase activity, transferring phosphorus-containing groups	0.317955	0.631153
Os06g0717300	无
Os06g0717700	无
Os06g0718000	无

## Sheet: Table S6
Supplemental Table 6 Statistics of variation in the 96.6Kb interval based on resequencing data
pos	ref	alt	type	structure_type	structure_gene	function_type	function_gene
30465442	G	A	SNP	exonic	Os06g0717100	synonymous SNV	Os06g0717100:Os06t0717100-01:exon4:c.C1086T:p.A362A,
30465936	T	C	SNP	intronic	Os06g0717100	-	-
30466124	G	GCAAGCCAT	Insertion	intronic	Os06g0717100	-	-
30466156	C	T	SNP	intronic	Os06g0717100	-	-
30466255	T	G	SNP	intronic	Os06g0717100	-	-
30466324	A	C	SNP	intronic	Os06g0717100	-	-
30466468	A	C	SNP	intronic	Os06g0717100	-	-
30467391	T	C	SNP	exonic	Os06g0717100	nonsynonymous SNV	Os06g0717100:Os06t0717100-01:exon1:c.A560G:p.E187G,
30467540	A	G	SNP	exonic	Os06g0717100	synonymous SNV	Os06g0717100:Os06t0717100-01:exon1:c.T411C:p.Y137Y,
30467888	A	C	SNP	exonic	Os06g0717100	synonymous SNV	Os06g0717100:Os06t0717100-01:exon1:c.T63G:p.P21P,
30467916	T	C	SNP	exonic	Os06g0717100	nonsynonymous SNV	Os06g0717100:Os06t0717100-01:exon1:c.A35G:p.N12S,
30468035	A	C	SNP	UTR5	Os06g0717100(Os06t0717100-01:c.-85T>G)	-	-
30468087	G	T	SNP	UTR5	Os06g0717100(Os06t0717100-01:c.-137C>A)	-	-
30468088	G	T	SNP	upstream	Os06g0717100(dist=1)	-	-
30468293	C	T	SNP	upstream	Os06g0717100(dist=206)	-	-
30468318	C	A	SNP	upstream	Os06g0717100(dist=231)	-	-
30468433	T	A	SNP	upstream	Os06g0717100(dist=346)	-	-
30468448	G	C	SNP	upstream	Os06g0717100(dist=361)	-	-
30468473	G	A	SNP	upstream	Os06g0717100(dist=386)	-	-
30468474	T	C	SNP	upstream	Os06g0717100(dist=387)	-	-
30468526	C	T	SNP	upstream	Os06g0717100(dist=439)	-	-
30468566	TAATACGTTCCATCCAAGCAA	T	Deletion	-	-	-	-
30468604	T	G	SNP	upstream	Os06g0717100(dist=517)	-	-
30468669	CTA	C	Deletion	-	-	-	-
30468702	C	CT	Insertion	upstream	Os06g0717100(dist=615)	-	-
30469272	CT	C	Deletion	-	-	-	-
30469367	A	G	SNP	downstream	Os06g0717200(dist=738)	-	-
30469386	C	T	SNP	downstream	Os06g0717200(dist=719)	-	-
30469451	C	G	SNP	downstream	Os06g0717200(dist=654)	-	-
30469467	A	T	SNP	downstream	Os06g0717200(dist=638)	-	-
30469579	C	T	SNP	downstream	Os06g0717200(dist=526)	-	-
30469585	A	C	SNP	downstream	Os06g0717200(dist=520)	-	-
30469755	A	G	SNP	downstream	Os06g0717200(dist=350)	-	-
30469826	TAAAGGCTC	T	Deletion	-	-	-	-
30470016	GA	G	Deletion	-	-	-	-
30470075	C	T	SNP	downstream	Os06g0717200(dist=30)	-	-
30470577	A	G	SNP	exonic	Os06g0717200	synonymous SNV	Os06g0717200:Os06t0717200-01:exon2:c.T2683C:p.L895L,
30470657	A	T	SNP	intronic	Os06g0717200	-	-
30470905	A	T	SNP	intronic	Os06g0717200	-	-
30470995	G	A	SNP	intronic	Os06g0717200	-	-
30471289	A	AT	Insertion	intronic	Os06g0717200	-	-
30471544	A	C	SNP	intronic	Os06g0717200	-	-
30471621	G	GA	Insertion	intronic	Os06g0717200	-	-
30472263	A	G	SNP	exonic	Os06g0717200	synonymous SNV	Os06g0717200:Os06t0717200-01:exon1:c.T2197C:p.L733L,
30472594	G	A	SNP	exonic	Os06g0717200	synonymous SNV	Os06g0717200:Os06t0717200-01:exon1:c.C1866T:p.A622A,
30472957	T	C	SNP	exonic	Os06g0717200	synonymous SNV	Os06g0717200:Os06t0717200-01:exon1:c.A1503G:p.P501P,
30473111	G	A	SNP	exonic	Os06g0717200	nonsynonymous SNV	Os06g0717200:Os06t0717200-01:exon1:c.C1349T:p.T450I,
30473398	G	C	SNP	exonic	Os06g0717200	synonymous SNV	Os06g0717200:Os06t0717200-01:exon1:c.C1062G:p.T354T,
30473718	G	C	SNP	exonic	Os06g0717200	nonsynonymous SNV	Os06g0717200:Os06t0717200-01:exon1:c.C742G:p.L248V,
30474038	C	T	SNP	exonic	Os06g0717200	nonsynonymous SNV	Os06g0717200:Os06t0717200-01:exon1:c.G422A:p.G141D,
30474212	G	A	SNP	exonic	Os06g0717200	nonsynonymous SNV	Os06g0717200:Os06t0717200-01:exon1:c.C248T:p.S83F,
30474556	G	GAGCAGA	Insertion	upstream	Os06g0717200(dist=84)	-	-
30474674	A	G	SNP	upstream	Os06g0717200(dist=202)	-	-
30474729	C	CACA	Insertion	upstream	Os06g0717200(dist=257)	-	-
30474786	G	A	SNP	upstream	Os06g0717200(dist=314)	-	-
30474852	AGTAG	A	Deletion	-	-	-	-
30474871	T	C	SNP	upstream	Os06g0717200(dist=399)	-	-
30475444	G	A	SNP	upstream	Os06g0717200(dist=972)	-	-
30475466	T	C	SNP	upstream	Os06g0717200(dist=994)	-	-
30475537	C	CT	Insertion	intergenic	Os06g0717200(dist=1065),Os06g0717300(dist=3752)	-	-
30475792	AT	A	Deletion	-	-	-	-
30475995	G	C	SNP	intergenic	Os06g0717200(dist=1523),Os06g0717300(dist=3294)	-	-
30476166	CT	C	Deletion	-	-	-	-
30476192	T	C	SNP	intergenic	Os06g0717200(dist=1720),Os06g0717300(dist=3097)	-	-
30476194	G	T	SNP	intergenic	Os06g0717200(dist=1722),Os06g0717300(dist=3095)	-	-
30476220	C	CAA	Insertion	intergenic	Os06g0717200(dist=1748),Os06g0717300(dist=3069)	-	-
30476235	CT	C	Deletion	-	-	-	-
30476334	T	G	SNP	intergenic	Os06g0717200(dist=1862),Os06g0717300(dist=2955)	-	-
30476830	G	A	SNP	intergenic	Os06g0717200(dist=2358),Os06g0717300(dist=2459)	-	-
30476838	C	T	SNP	intergenic	Os06g0717200(dist=2366),Os06g0717300(dist=2451)	-	-
30476876	C	T	SNP	intergenic	Os06g0717200(dist=2404),Os06g0717300(dist=2413)	-	-
30476900	C	T	SNP	intergenic	Os06g0717200(dist=2428),Os06g0717300(dist=2389)	-	-
30476905	A	G	SNP	intergenic	Os06g0717200(dist=2433),Os06g0717300(dist=2384)	-	-
30476943	G	A	SNP	intergenic	Os06g0717200(dist=2471),Os06g0717300(dist=2346)	-	-
30477075	C	A	SNP	intergenic	Os06g0717200(dist=2603),Os06g0717300(dist=2214)	-	-
30477101	GTTT	G	Deletion	-	-	-	-
30477316	C	T	SNP	intergenic	Os06g0717200(dist=2844),Os06g0717300(dist=1973)	-	-
30477322	T	C	SNP	intergenic	Os06g0717200(dist=2850),Os06g0717300(dist=1967)	-	-
30477374	C	T	SNP	intergenic	Os06g0717200(dist=2902),Os06g0717300(dist=1915)	-	-
30477539	T	G	SNP	intergenic	Os06g0717200(dist=3067),Os06g0717300(dist=1750)	-	-
30477708	C	T	SNP	intergenic	Os06g0717200(dist=3236),Os06g0717300(dist=1581)	-	-
30477736	G	A	SNP	intergenic	Os06g0717200(dist=3264),Os06g0717300(dist=1553)	-	-
30477866	A	G	SNP	intergenic	Os06g0717200(dist=3394),Os06g0717300(dist=1423)	-	-
30478095	A	AT	Insertion	intergenic	Os06g0717200(dist=3623),Os06g0717300(dist=1194)	-	-
30478233	G	A	SNP	intergenic	Os06g0717200(dist=3761),Os06g0717300(dist=1056)	-	-
30478251	A	AG	Insertion	intergenic	Os06g0717200(dist=3779),Os06g0717300(dist=1038)	-	-
30478268	T	C	SNP	intergenic	Os06g0717200(dist=3796),Os06g0717300(dist=1021)	-	-
30478415	AC	A	Deletion	-	-	-	-
30478418	A	T	SNP	upstream	Os06g0717300(dist=871)	-	-
30478793	C	T	SNP	upstream	Os06g0717300(dist=496)	-	-
30479101	G	C	SNP	upstream	Os06g0717300(dist=188)	-	-
30479248	CT	C	Deletion	-	-	-	-
30479273	G	T	SNP	upstream	Os06g0717300(dist=16)	-	-
30480146	C	G	SNP	intronic	Os06g0717300	-	-
30480246	G	A	SNP	intronic	Os06g0717300	-	-
30480925	G	C	SNP	UTR3	Os06g0717400(Os06t0717400-01:c.*456C>G)	-	-
30481011	AACTGTGCTAGAATACTTTTAGGAATCACATTCTTTTCC	A	Deletion	-	-	-	-
30481050	T	G	SNP	UTR3	Os06g0717400(Os06t0717400-01:c.*331A>C)	-	-
30481101	G	GA	Insertion	UTR3	Os06g0717400(Os06t0717400-01:c.*279_*280insT)	-	-
30481176	T	A	SNP	UTR3	Os06g0717400(Os06t0717400-01:c.*205A>T)	-	-
30481331	A	T	SNP	UTR3	Os06g0717400(Os06t0717400-01:c.*50T>A)	-	-
30482292	T	C	SNP	intronic	Os06g0717400	-	-
30482307	A	AT	Insertion	intronic	Os06g0717400	-	-
30482359	C	T	SNP	intronic	Os06g0717400	-	-
30482364	C	CT	Insertion	intronic	Os06g0717400	-	-
30482436	A	C	SNP	intronic	Os06g0717400	-	-
30483019	T	C	SNP	intronic	Os06g0717400	-	-
30483036	C	T	SNP	intronic	Os06g0717400	-	-
30483037	A	G	SNP	intronic	Os06g0717400	-	-
30483661	A	G	SNP	intronic	Os06g0717400	-	-
30484096	A	G	SNP	exonic	Os06g0717400	nonsynonymous SNV	Os06g0717400:Os06t0717400-01:exon2:c.T377C:p.L126S,
30484296	C	T	SNP	intronic	Os06g0717400	-	-
30484540	ACT	A	Deletion	-	-	-	-
30484793	A	G	SNP	intronic	Os06g0717400	-	-
30485360	TTTTTTC	T	Deletion	-	-	-	-
30485589	A	G	SNP	upstream	Os06g0717400(dist=339)	-	-
30485606	T	G	SNP	upstream	Os06g0717400(dist=356)	-	-
30485664	A	G	SNP	upstream	Os06g0717400(dist=414)	-	-
30485812	T	C	SNP	upstream	Os06g0717400(dist=562)	-	-
30486361	A	AT	Insertion	intergenic	Os06g0717400(dist=1111),Os06g0717600(dist=6608)	-	-
30486736	T	TA	Insertion	intergenic	Os06g0717400(dist=1486),Os06g0717600(dist=6233)	-	-
30486767	G	GT	Insertion	intergenic	Os06g0717400(dist=1517),Os06g0717600(dist=6202)	-	-
30486777	G	A	SNP	intergenic	Os06g0717400(dist=1527),Os06g0717600(dist=6192)	-	-
30486852	T	C	SNP	intergenic	Os06g0717400(dist=1602),Os06g0717600(dist=6117)	-	-
30486995	GCACAGT	G	Deletion	-	-	-	-
30487093	T	TCA	Insertion	intergenic	Os06g0717400(dist=1843),Os06g0717600(dist=5876)	-	-
30487234	G	A	SNP	intergenic	Os06g0717400(dist=1984),Os06g0717600(dist=5735)	-	-
30487364	AT	A	Deletion	-	-	-	-
30487564	T	C	SNP	intergenic	Os06g0717400(dist=2314),Os06g0717600(dist=5405)	-	-
30487626	G	A	SNP	intergenic	Os06g0717400(dist=2376),Os06g0717600(dist=5343)	-	-
30487667	G	A	SNP	intergenic	Os06g0717400(dist=2417),Os06g0717600(dist=5302)	-	-
30487704	A	G	SNP	intergenic	Os06g0717400(dist=2454),Os06g0717600(dist=5265)	-	-
30487726	C	T	SNP	intergenic	Os06g0717400(dist=2476),Os06g0717600(dist=5243)	-	-
30487768	T	C	SNP	intergenic	Os06g0717400(dist=2518),Os06g0717600(dist=5201)	-	-
30487789	T	TA	Insertion	intergenic	Os06g0717400(dist=2539),Os06g0717600(dist=5180)	-	-
30487841	T	C	SNP	intergenic	Os06g0717400(dist=2591),Os06g0717600(dist=5128)	-	-
30487953	AT	A	Deletion	-	-	-	-
30487955	T	A	SNP	intergenic	Os06g0717400(dist=2705),Os06g0717600(dist=5014)	-	-
30488028	A	AT	Insertion	intergenic	Os06g0717400(dist=2778),Os06g0717600(dist=4941)	-	-
30488247	T	A	SNP	intergenic	Os06g0717400(dist=2997),Os06g0717600(dist=4722)	-	-
30488366	A	AT	Insertion	intergenic	Os06g0717400(dist=3116),Os06g0717600(dist=4603)	-	-
30488432	T	C	SNP	intergenic	Os06g0717400(dist=3182),Os06g0717600(dist=4537)	-	-
30488864	T	G	SNP	intergenic	Os06g0717400(dist=3614),Os06g0717600(dist=4105)	-	-
30488870	T	C	SNP	intergenic	Os06g0717400(dist=3620),Os06g0717600(dist=4099)	-	-
30488914	C	T	SNP	intergenic	Os06g0717400(dist=3664),Os06g0717600(dist=4055)	-	-
30488943	C	T	SNP	intergenic	Os06g0717400(dist=3693),Os06g0717600(dist=4026)	-	-
30488952	A	G	SNP	intergenic	Os06g0717400(dist=3702),Os06g0717600(dist=4017)	-	-
30488991	G	A	SNP	intergenic	Os06g0717400(dist=3741),Os06g0717600(dist=3978)	-	-
30489020	A	G	SNP	intergenic	Os06g0717400(dist=3770),Os06g0717600(dist=3949)	-	-
30489032	A	G	SNP	intergenic	Os06g0717400(dist=3782),Os06g0717600(dist=3937)	-	-
30489060	G	GT	Insertion	intergenic	Os06g0717400(dist=3810),Os06g0717600(dist=3909)	-	-
30489073	GT	G	Deletion	-	-	-	-
30489123	C	T	SNP	intergenic	Os06g0717400(dist=3873),Os06g0717600(dist=3846)	-	-
30489155	T	C	SNP	intergenic	Os06g0717400(dist=3905),Os06g0717600(dist=3814)	-	-
30489234	A	AATCAATAAAACAGAC	Insertion	intergenic	Os06g0717400(dist=3984),Os06g0717600(dist=3735)	-	-
30489285	G	A	SNP	intergenic	Os06g0717400(dist=4035),Os06g0717600(dist=3684)	-	-
30489400	G	A	SNP	intergenic	Os06g0717400(dist=4150),Os06g0717600(dist=3569)	-	-
30489408	C	CA	Insertion	intergenic	Os06g0717400(dist=4158),Os06g0717600(dist=3561)	-	-
30489499	A	G	SNP	intergenic	Os06g0717400(dist=4249),Os06g0717600(dist=3470)	-	-
30489559	G	A	SNP	intergenic	Os06g0717400(dist=4309),Os06g0717600(dist=3410)	-	-
30489581	T	C	SNP	intergenic	Os06g0717400(dist=4331),Os06g0717600(dist=3388)	-	-
30489606	G	A	SNP	intergenic	Os06g0717400(dist=4356),Os06g0717600(dist=3363)	-	-
30489731	T	C	SNP	intergenic	Os06g0717400(dist=4481),Os06g0717600(dist=3238)	-	-
30489823	A	G	SNP	intergenic	Os06g0717400(dist=4573),Os06g0717600(dist=3146)	-	-
30490569	G	GA	Insertion	intergenic	Os06g0717400(dist=5319),Os06g0717600(dist=2400)	-	-
30490652	T	TA	Insertion	intergenic	Os06g0717400(dist=5402),Os06g0717600(dist=2317)	-	-
30490787	AT	A	Deletion	-	-	-	-
30490798	A	AT	Insertion	intergenic	Os06g0717400(dist=5548),Os06g0717600(dist=2171)	-	-
30491084	G	T	SNP	intergenic	Os06g0717400(dist=5834),Os06g0717600(dist=1885)	-	-
30491466	TTGGAGGA	T	Deletion	-	-	-	-
30491478	G	GGCCCC	Insertion	intergenic	Os06g0717400(dist=6228),Os06g0717600(dist=1491)	-	-
30491582	C	T	SNP	intergenic	Os06g0717400(dist=6332),Os06g0717600(dist=1387)	-	-
30491587	A	G	SNP	intergenic	Os06g0717400(dist=6337),Os06g0717600(dist=1382)	-	-
30491677	A	C	SNP	intergenic	Os06g0717400(dist=6427),Os06g0717600(dist=1292)	-	-
30491931	T	C	SNP	intergenic	Os06g0717400(dist=6681),Os06g0717600(dist=1038)	-	-
30491976	CA	C	Deletion	-	-	-	-
30492188	G	T	SNP	upstream	Os06g0717600(dist=781)	-	-
30492291	C	CG	Insertion	upstream	Os06g0717600(dist=678)	-	-
30492523	TA	T	Deletion	-	-	-	-
30492562	G	A	SNP	upstream	Os06g0717600(dist=407)	-	-
30492574	G	A	SNP	upstream	Os06g0717600(dist=395)	-	-
30492598	A	AG	Insertion	upstream	Os06g0717600(dist=371)	-	-
30492638	T	A	SNP	upstream	Os06g0717600(dist=331)	-	-
30492643	G	A	SNP	upstream	Os06g0717600(dist=326)	-	-
30492667	T	TAAA	Insertion	upstream	Os06g0717600(dist=302)	-	-
30492676	G	A	SNP	upstream	Os06g0717600(dist=293)	-	-
30492891	T	C	SNP	upstream	Os06g0717600(dist=78)	-	-
30493159	T	TGATC	Insertion	UTR5	Os06g0717600(Os06t0717600-01:c.-51_-50insGATC,Os06t0717600-02:c.-51_-50insGATC)	-	-
30493399	C	T	SNP	intronic	Os06g0717600	-	-
30493873	T	TA	Insertion	intronic	Os06g0717600	-	-
30494000	A	ATT	Insertion	intronic	Os06g0717600	-	-
30494048	G	A	SNP	intronic	Os06g0717600	-	-
30494174	GT	G	Deletion	-	-	-	-
30495919	C	A	SNP	UTR5;UTR3	Os06g0717700(Os06t0717700-01:c.-13G>T);Os06g0717600(Os06t0717600-01:c.*153C>A,Os06t0717600-02:c.*153C>A)	-	-
30496365	T	C	SNP	upstream;downstream	Os06g0717700,Os06g0717850(dist=115);Os06g0717600,Os06g0717800(dist=115)	-	-
30497373	AT	A	Deletion	-	-	-	-
30498723	C	CAT	Insertion	intronic	Os06g0717800	-	-
30499155	G	A	SNP	exonic	Os06g0717800	synonymous SNV	Os06g0717800:Os06t0717800-02:exon3:c.C408T:p.T136T,Os06g0717800:Os06t0717800-01:exon4:c.C408T:p.T136T,Os06g0717800:Os06t0717800-03:exon2:c.C267T:p.T89T,
30499218	T	C	SNP	exonic	Os06g0717800	nonsynonymous SNV	Os06g0717800:Os06t0717800-02:exon3:c.A345G:p.I115M,Os06g0717800:Os06t0717800-01:exon4:c.A345G:p.I115M,Os06g0717800:Os06t0717800-03:exon2:c.A204G:p.I68M,
30500072	G	T	SNP	intronic	Os06g0717800	-	-
30500726	T	G	SNP	intronic	Os06g0717800	-	-
30500742	G	GCC	Insertion	intronic	Os06g0717800	-	-
30500959	G	GAGGGT	Insertion	intronic	Os06g0717800	-	-
30500981	GT	G	Deletion	-	-	-	-
30501062	C	CCTCT	Insertion	UTR5	Os06g0717800(Os06t0717800-01:c.-1396_-1395insAGAG)	-	-
30502522	G	A	SNP	intergenic	Os06g0717800(dist=1327),Os06g0717900(dist=6896)	-	-
30502707	G	T	SNP	intergenic	Os06g0717800(dist=1512),Os06g0717900(dist=6711)	-	-
30502860	T	G	SNP	intergenic	Os06g0717800(dist=1665),Os06g0717900(dist=6558)	-	-
30502910	C	T	SNP	intergenic	Os06g0717800(dist=1715),Os06g0717900(dist=6508)	-	-
30503346	T	G	SNP	intergenic	Os06g0717800(dist=2151),Os06g0717900(dist=6072)	-	-
30503871	G	C	SNP	intergenic	Os06g0717800(dist=2676),Os06g0717900(dist=5547)	-	-
30503910	G	T	SNP	intergenic	Os06g0717800(dist=2715),Os06g0717900(dist=5508)	-	-
30503979	A	G	SNP	intergenic	Os06g0717800(dist=2784),Os06g0717900(dist=5439)	-	-
30504083	A	G	SNP	intergenic	Os06g0717800(dist=2888),Os06g0717900(dist=5335)	-	-
30504196	T	C	SNP	intergenic	Os06g0717800(dist=3001),Os06g0717900(dist=5222)	-	-
30504334	A	C	SNP	intergenic	Os06g0717800(dist=3139),Os06g0717900(dist=5084)	-	-
30504386	CAACGTTTCTTTAAATGCA	C	Deletion	-	-	-	-
30504585	G	A	SNP	intergenic	Os06g0717800(dist=3390),Os06g0717900(dist=4833)	-	-
30505154	G	A	SNP	intergenic	Os06g0717800(dist=3959),Os06g0717900(dist=4264)	-	-
30505206	CTTATTGTT	C	Deletion	-	-	-	-
30505234	AAC	A	Deletion	-	-	-	-
30505253	C	T	SNP	intergenic	Os06g0717800(dist=4058),Os06g0717900(dist=4165)	-	-
30505708	CACCTG	C	Deletion	-	-	-	-
30505758	A	G	SNP	intergenic	Os06g0717800(dist=4563),Os06g0717900(dist=3660)	-	-
30505795	T	C	SNP	intergenic	Os06g0717800(dist=4600),Os06g0717900(dist=3623)	-	-
30505812	TTTAAAA	T	Deletion	-	-	-	-
30505975	C	T	SNP	intergenic	Os06g0717800(dist=4780),Os06g0717900(dist=3443)	-	-
30506010	G	A	SNP	intergenic	Os06g0717800(dist=4815),Os06g0717900(dist=3408)	-	-
30506017	C	T	SNP	intergenic	Os06g0717800(dist=4822),Os06g0717900(dist=3401)	-	-
30506135	C	T	SNP	intergenic	Os06g0717800(dist=4940),Os06g0717900(dist=3283)	-	-
30506155	A	G	SNP	intergenic	Os06g0717800(dist=4960),Os06g0717900(dist=3263)	-	-
30506156	T	C	SNP	intergenic	Os06g0717800(dist=4961),Os06g0717900(dist=3262)	-	-
30506187	A	G	SNP	intergenic	Os06g0717800(dist=4992),Os06g0717900(dist=3231)	-	-
30506188	G	A	SNP	intergenic	Os06g0717800(dist=4993),Os06g0717900(dist=3230)	-	-
30507445	C	CT	Insertion	intergenic	Os06g0717800(dist=6250),Os06g0717900(dist=1973)	-	-
30507492	T	A	SNP	intergenic	Os06g0717800(dist=6297),Os06g0717900(dist=1926)	-	-
30507650	G	GAT	Insertion	intergenic	Os06g0717800(dist=6455),Os06g0717900(dist=1768)	-	-
30507825	C	CTAGGAATGTTTGCACATATTAATCCA	Insertion	intergenic	Os06g0717800(dist=6630),Os06g0717900(dist=1593)	-	-
30507843	T	G	SNP	intergenic	Os06g0717800(dist=6648),Os06g0717900(dist=1575)	-	-
30507867	T	C	SNP	intergenic	Os06g0717800(dist=6672),Os06g0717900(dist=1551)	-	-
30508022	A	G	SNP	intergenic	Os06g0717800(dist=6827),Os06g0717900(dist=1396)	-	-
30508389	CT	C	Deletion	-	-	-	-
30508648	T	A	SNP	upstream;downstream	Os06g0717900(dist=770);Os06g0718000(dist=770)	-	-
30508777	T	C	SNP	upstream;downstream	Os06g0717900(dist=641);Os06g0718000(dist=641)	-	-
30508866	T	A	SNP	upstream;downstream	Os06g0717900(dist=552);Os06g0718000(dist=552)	-	-
30508871	G	A	SNP	upstream;downstream	Os06g0717900(dist=547);Os06g0718000(dist=547)	-	-
30508942	A	G	SNP	upstream;downstream	Os06g0717900(dist=476);Os06g0718000(dist=476)	-	-
30509058	G	A	SNP	upstream;downstream	Os06g0717900(dist=360);Os06g0718000(dist=360)	-	-
30509067	A	C	SNP	upstream;downstream	Os06g0717900(dist=351);Os06g0718000(dist=351)	-	-
30509745	C	T	SNP	exonic	Os06g0717900	synonymous SNV	Os06g0717900:Os06t0717900-02:exon1:c.C279T:p.D93D,
30510830	T	C	SNP	intronic	Os06g0717900,Os06g0718000	-	-
30511228	G	A	SNP	exonic	Os06g0717900,Os06g0718000	stopgain	Os06g0718000:Os06t0718000-00:exon4:c.C538T:p.Q180X,
30511874	G	A	SNP	exonic	Os06g0717900,Os06g0718000	nonsynonymous SNV	Os06g0718000:Os06t0718000-00:exon1:c.C263T:p.S88L,
30512019	T	C	SNP	exonic	Os06g0717900,Os06g0718000	nonsynonymous SNV	Os06g0718000:Os06t0718000-00:exon1:c.A118G:p.R40G,
30512105	T	C	SNP	exonic	Os06g0718000	nonsynonymous SNV	Os06g0718000:Os06t0718000-00:exon1:c.A32G:p.Q11R,
30512554	T	C	SNP	upstream;downstream	Os06g0718000(dist=238);Os06g0717900(dist=238)	-	-
30512605	G	T	SNP	upstream;downstream	Os06g0718000(dist=289);Os06g0717900(dist=289)	-	-
30512752	G	A	SNP	upstream;downstream	Os06g0718000(dist=436);Os06g0717900(dist=436)	-	-
30512784	A	G	SNP	upstream;downstream	Os06g0718000(dist=468);Os06g0717900(dist=468)	-	-
30512805	G	A	SNP	upstream;downstream	Os06g0718000(dist=489);Os06g0717900(dist=489)	-	-
30512925	A	G	SNP	upstream;downstream	Os06g0718000(dist=609);Os06g0717900(dist=609)	-	-
30513001	T	C	SNP	upstream;downstream	Os06g0718000(dist=685);Os06g0717900(dist=685)	-	-
30513082	G	A	SNP	upstream;downstream	Os06g0718000(dist=766);Os06g0717900(dist=766)	-	-
30513126	A	G	SNP	upstream;downstream	Os06g0718000(dist=810);Os06g0717900(dist=810)	-	-
30513473	C	T	SNP	intergenic	Os06g0717900(dist=1157),Os06g0718100(dist=6722)	-	-
30513511	C	T	SNP	intergenic	Os06g0717900(dist=1195),Os06g0718100(dist=6684)	-	-
30513555	T	C	SNP	intergenic	Os06g0717900(dist=1239),Os06g0718100(dist=6640)	-	-
30513574	A	G	SNP	intergenic	Os06g0717900(dist=1258),Os06g0718100(dist=6621)	-	-
30513630	G	A	SNP	intergenic	Os06g0717900(dist=1314),Os06g0718100(dist=6565)	-	-
30513782	C	T	SNP	intergenic	Os06g0717900(dist=1466),Os06g0718100(dist=6413)	-	-
30513956	G	A	SNP	intergenic	Os06g0717900(dist=1640),Os06g0718100(dist=6239)	-	-
30514255	C	T	SNP	intergenic	Os06g0717900(dist=1939),Os06g0718100(dist=5940)	-	-
30514808	C	A	SNP	intergenic	Os06g0717900(dist=2492),Os06g0718100(dist=5387)	-	-
30515336	GTT	G	Deletion	-	-	-	-
30515754	G	A	SNP	intergenic	Os06g0717900(dist=3438),Os06g0718100(dist=4441)	-	-
30516032	A	G	SNP	intergenic	Os06g0717900(dist=3716),Os06g0718100(dist=4163)	-	-
30516059	G	A	SNP	intergenic	Os06g0717900(dist=3743),Os06g0718100(dist=4136)	-	-
30516068	G	A	SNP	intergenic	Os06g0717900(dist=3752),Os06g0718100(dist=4127)	-	-
30516147	G	A	SNP	intergenic	Os06g0717900(dist=3831),Os06g0718100(dist=4048)	-	-
30516174	G	A	SNP	intergenic	Os06g0717900(dist=3858),Os06g0718100(dist=4021)	-	-
30516392	GCTT	G	Deletion	-	-	-	-
30516804	T	A	SNP	intergenic	Os06g0717900(dist=4488),Os06g0718100(dist=3391)	-	-
30517339	G	C	SNP	intergenic	Os06g0717900(dist=5023),Os06g0718100(dist=2856)	-	-
30517396	ATAGTTT	A	Deletion	-	-	-	-
30517474	A	T	SNP	intergenic	Os06g0717900(dist=5158),Os06g0718100(dist=2721)	-	-
30517595	C	T	SNP	intergenic	Os06g0717900(dist=5279),Os06g0718100(dist=2600)	-	-
30517607	CAG	C	Deletion	-	-	-	-
30517613	A	C	SNP	intergenic	Os06g0717900(dist=5297),Os06g0718100(dist=2582)	-	-
30517970	G	A	SNP	intergenic	Os06g0717900(dist=5654),Os06g0718100(dist=2225)	-	-
30517976	C	A	SNP	intergenic	Os06g0717900(dist=5660),Os06g0718100(dist=2219)	-	-
30518001	C	T	SNP	intergenic	Os06g0717900(dist=5685),Os06g0718100(dist=2194)	-	-
30518011	T	TAAACGGTGTGTTTTTTATAAA	Insertion	intergenic	Os06g0717900(dist=5695),Os06g0718100(dist=2184)	-	-
30518052	T	C	SNP	intergenic	Os06g0717900(dist=5736),Os06g0718100(dist=2143)	-	-
30518061	T	TA	Insertion	intergenic	Os06g0717900(dist=5745),Os06g0718100(dist=2134)	-	-
30518325	T	TTGGTAGGTA	Insertion	intergenic	Os06g0717900(dist=6009),Os06g0718100(dist=1870)	-	-
30518400	C	T	SNP	intergenic	Os06g0717900(dist=6084),Os06g0718100(dist=1795)	-	-
30518426	C	CT	Insertion	intergenic	Os06g0717900(dist=6110),Os06g0718100(dist=1769)	-	-
30518846	G	GT	Insertion	intergenic	Os06g0717900(dist=6530),Os06g0718100(dist=1349)	-	-
30519000	T	C	SNP	intergenic	Os06g0717900(dist=6684),Os06g0718100(dist=1195)	-	-
30519024	G	A	SNP	intergenic	Os06g0717900(dist=6708),Os06g0718100(dist=1171)	-	-
30519035	T	TA	Insertion	intergenic	Os06g0717900(dist=6719),Os06g0718100(dist=1160)	-	-
30519266	G	T	SNP	upstream	Os06g0718100(dist=929)	-	-
30519365	T	C	SNP	upstream	Os06g0718100(dist=830)	-	-
30519396	A	G	SNP	upstream	Os06g0718100(dist=799)	-	-
30519733	C	A	SNP	upstream	Os06g0718100(dist=462)	-	-
30520313	G	C	SNP	exonic	Os06g0718100	nonsynonymous SNV	Os06g0718100:Os06t0718100-01:exon1:c.G49C:p.A17P,
30520508	T	C	SNP	exonic	Os06g0718100	synonymous SNV	Os06g0718100:Os06t0718100-01:exon2:c.T159C:p.G53G,
30521511	CT	C	Deletion	-	-	-	-
30525792	G	C	SNP	intergenic	Os06g0718300(dist=1767),Os06g0718400(dist=2253)	-	-
30525803	A	G	SNP	intergenic	Os06g0718300(dist=1778),Os06g0718400(dist=2242)	-	-
30525836	A	G	SNP	intergenic	Os06g0718300(dist=1811),Os06g0718400(dist=2209)	-	-
30525911	C	T	SNP	intergenic	Os06g0718300(dist=1886),Os06g0718400(dist=2134)	-	-
30525917	A	G	SNP	intergenic	Os06g0718300(dist=1892),Os06g0718400(dist=2128)	-	-
30528925	G	A	SNP	UTR3	Os06g0718400(Os06t0718400-00:c.*197G>A)	-	-
30528990	G	A	SNP	UTR3	Os06g0718400(Os06t0718400-00:c.*262G>A)	-	-
30528996	T	A	SNP	UTR3	Os06g0718400(Os06t0718400-00:c.*268T>A)	-	-
30529483	C	T	SNP	downstream	Os06g0718400(dist=413)	-	-
30537266	T	C	SNP	intergenic	Os06g0718400(dist=8196),Os06g0719500(dist=26332)	-	-
30537405	A	C	SNP	intergenic	Os06g0718400(dist=8335),Os06g0719500(dist=26193)	-	-
30537700	G	T	SNP	intergenic	Os06g0718400(dist=8630),Os06g0719500(dist=25898)	-	-
30537729	T	TA	Insertion	intergenic	Os06g0718400(dist=8659),Os06g0719500(dist=25869)	-	-
30537847	G	GT	Insertion	intergenic	Os06g0718400(dist=8777),Os06g0719500(dist=25751)	-	-
30537882	GAT	G	Deletion	-	-	-	-
30538007	C	T	SNP	intergenic	Os06g0718400(dist=8937),Os06g0719500(dist=25591)	-	-
30538124	G	C	SNP	intergenic	Os06g0718400(dist=9054),Os06g0719500(dist=25474)	-	-
30538532	A	G	SNP	intergenic	Os06g0718400(dist=9462),Os06g0719500(dist=25066)	-	-
30538645	T	C	SNP	intergenic	Os06g0718400(dist=9575),Os06g0719500(dist=24953)	-	-
30538806	T	C	SNP	intergenic	Os06g0718400(dist=9736),Os06g0719500(dist=24792)	-	-
30541205	C	CTCAATGATAATAAA	Insertion	intergenic	Os06g0718400(dist=12135),Os06g0719500(dist=22393)	-	-
30541783	A	T	SNP	intergenic	Os06g0718400(dist=12713),Os06g0719500(dist=21815)	-	-
30550491	G	C	SNP	intergenic	Os06g0718400(dist=21421),Os06g0719500(dist=13107)	-	-
30550599	T	C	SNP	intergenic	Os06g0718400(dist=21529),Os06g0719500(dist=12999)	-	-
30550629	T	TC	Insertion	intergenic	Os06g0718400(dist=21559),Os06g0719500(dist=12969)	-	-
30550704	AT	A	Deletion	-	-	-	-
30550724	C	A	SNP	intergenic	Os06g0718400(dist=21654),Os06g0719500(dist=12874)	-	-
30550965	A	ACGCGT	Insertion	intergenic	Os06g0718400(dist=21895),Os06g0719500(dist=12633)	-	-
30551279	T	C	SNP	intergenic	Os06g0718400(dist=22209),Os06g0719500(dist=12319)	-	-
30551731	A	G	SNP	intergenic	Os06g0718400(dist=22661),Os06g0719500(dist=11867)	-	-
30551735	T	C	SNP	intergenic	Os06g0718400(dist=22665),Os06g0719500(dist=11863)	-	-
30552994	T	C	SNP	intergenic	Os06g0718400(dist=23924),Os06g0719500(dist=10604)	-	-
30553022	T	G	SNP	intergenic	Os06g0718400(dist=23952),Os06g0719500(dist=10576)	-	-
30553087	G	A	SNP	intergenic	Os06g0718400(dist=24017),Os06g0719500(dist=10511)	-	-
30553241	C	T	SNP	intergenic	Os06g0718400(dist=24171),Os06g0719500(dist=10357)	-	-
30558475	C	T	SNP	intergenic	Os06g0718400(dist=29405),Os06g0719500(dist=5123)	-	-
30559656	C	T	SNP	intergenic	Os06g0718400(dist=30586),Os06g0719500(dist=3942)	-	-
30559726	G	A	SNP	intergenic	Os06g0718400(dist=30656),Os06g0719500(dist=3872)	-	-
30561200	C	T	SNP	intergenic	Os06g0718400(dist=32130),Os06g0719500(dist=2398)	-	-
30563973	T	A	SNP	exonic	Os06g0719500	nonsynonymous SNV	Os06g0719500:Os06t0719500-00:exon1:c.T38A:p.F13Y,

## Sheet: Table S7
Supplemental Table 7 The Haplotype analysis of Os06g0719500 in the T-Pool and S-Pool
SNPa	DN430 Genotype	DF104 Genotype	T-1d	T-2	T-3	T-4	T-5	T-6e	T-7	T-8	T-9	T-10	T-11	T-12	T-13	T-14	T-15	T-16	T-17	T-18	T-19	T-20	T-21	T-22	T-23	T-24	T-25	T-26	T-27	T-28	T-29	T-30	S-1f	S-2g	S-3	S-4	S-5	S-6	S-7	S-8	S-9	S-10	S-11	S-12	S-13	S-14	S-15	S-16	S-17
nSNP-30563973b(+376-bp)	T	A	A	A	A	A	A	A	A	A	A	A	A	A	A	A	A	A	A	A	A	A	A	A	A	A	A	A	A	A	A	A	T	T	T	T	T	T	T	T	T	T	T	T	T	T	T	T	T
SNP-30565007	G	A	A	A	A	A	A	G	A	A	A	A	A	G	A	G	A	A	A	A	G	G	A	A	A	A	G	A	A	A	A	G	G	A	A	A	G	A	G	A	A	A	A	A	A	G	G	A	G
SRc	3	100	100	100	100	100	100	100	100	100	97.5	96.4	92.3	95.8	93.6	98.5	92.7	94.6	90.7	95.5	93.8	95.2	95.1	94.2	96.8	93.5	91.8	94.2	90.5	98.4	93.3	95.6	1.7	2.5	3.3	0	1.7	0	6.6	0	0	0	4.2	0	0	0	0	0	0
a Two SNP loci in Os06g0719500.
b One nsSNPs and their genotype are marked in red.
c Seeding survival rate for T-Pool, S-Pool and parents.
d HapI
e HapII
f HapIII
g HapIV
[truncated: 13 more columns]

## Sheet: Table S8
Supplemental Table 8 Base Variation Statistics of 295 North China Japonica Rice in qCTS6 Interval
rs#	alleles	chrom	pos	R02	R03	R04	R05	R06	R07	R08	R09	R10	R100	R101	R102	R103	R104	R105	R106	R107	R108	R109	R110	R111	R112	R113	R114	R115	R116	R117	R118	R119	R120	R121	R122	R123	R124	R125	R126	R127	R128	R129	R130	R131	R132	R133	R134	R135	R136
Chr6__28443664	G/A	6	28443664	G	G	A	G	G	G	G	G	G	G	G	G	G	G	G	G	G	G	G	G	G	G	G	G	G	G	G	G	G	G	G	G	G	G	G	G	G	G	G	G	G	G	G	G	G	G
Chr6__28443769	G/A	6	28443769	G	G	A	G	G	G	G	G	G	G	G	G	G	G	G	G	G	G	G	G	G	G	G	G	G	G	G	G	G	G	G	G	G	G	G	G	G	G	G	G	G	G	G	G	G	G
Chr6__28444015	C/A	6	28444015	C	C	A	C	C	C	C	C	C	C	C	C	C	C	C	N	C	C	C	C	C	N	C	C	C	C	N	C	N	C	C	C	C	C	C	C	N	N	C	C	C	C	N	C	C	C
Chr6__28444568	G/A	6	28444568	G	G	A	G	G	G	G	G	G	G	G	G	G	G	G	N	G	G	G	G	G	N	G	G	G	G	N	G	G	G	G	N	G	G	G	G	N	N	G	G	N	G	N	G	G	G
Chr6__28444898	T/C	6	28444898	T	T	C	T	T	T	T	T	T	T	T	T	T	T	T	N	T	T	T	T	T	N	T	T	T	T	N	T	T	T	T	N	T	T	T	T	N	N	T	T	N	T	N	T	T	T
Chr6__28444931	T/G	6	28444931	T	T	G	T	T	T	T	T	T	T	T	T	T	T	T	N	T	T	T	T	T	N	T	T	T	T	N	T	T	T	T	N	T	T	T	T	N	N	T	T	N	T	N	T	T	T
Chr6__28444969	A/G	6	28444969	A	A	G	A	A	A	A	A	A	A	A	A	A	A	A	A	A	A	A	A	A	N	A	A	A	A	N	A	A	A	A	N	A	A	A	A	N	N	A	A	A	A	N	A	A	A
Chr6__28445046	G/A	6	28445046	G	G	A	G	G	G	G	G	G	G	G	G	G	G	G	N	G	G	G	G	G	N	G	G	G	G	N	G	G	G	G	N	G	G	G	G	N	N	G	G	N	G	N	G	G	G
Chr6__28445105	G/A	6	28445105	G	G	A	G	G	G	G	G	G	G	G	G	G	G	G	G	G	G	G	G	G	N	G	G	G	G	N	G	G	G	G	N	G	G	G	G	N	N	G	G	G	G	N	G	G	G
Chr6__28445254	C/T	6	28445254	C	C	Y	C	C	C	C	C	C	C	C	C	C	C	C	N	C	C	C	C	C	N	C	C	C	C	N	C	C	C	C	N	C	C	C	C	C	N	C	C	N	C	N	C	C	C
Chr6__28445289	T/C	6	28445289	T	T	Y	T	T	T	T	T	T	T	T	T	T	T	T	N	T	T	T	T	T	N	T	T	T	T	N	T	T	T	T	N	T	T	T	T	T	N	T	T	N	T	N	T	T	T
Chr6__28445362	C/T	6	28445362	C	C	Y	C	C	C	C	C	C	C	C	C	C	C	C	C	C	C	C	C	C	C	C	C	C	C	C	C	C	C	C	C	C	C	C	C	C	C	C	C	C	C	C	C	C	C
Chr6__28445389	A/G	6	28445389	A	A	R	A	A	A	A	A	A	A	A	A	A	A	A	A	A	A	A	A	A	A	A	A	A	A	A	A	A	A	A	A	A	A	A	A	A	A	A	A	A	A	A	A	A	A
Chr6__28445417	A/G	6	28445417	A	A	G	A	A	A	A	A	A	A	A	A	A	A	A	A	A	A	A	A	A	A	A	A	A	A	A	A	A	A	A	A	A	A	A	A	A	A	A	A	A	A	A	A	A	A
Chr6__28445452	T/C	6	28445452	T	T	C	T	T	T	T	T	T	T	T	T	T	T	T	T	T	T	T	T	T	T	T	T	T	T	T	T	T	T	T	T	T	T	T	T	T	T	T	T	T	T	T	T	T	T
Chr6__28445465	A/G	6	28445465	A	A	G	A	A	A	A	A	A	A	A	A	A	A	A	A	A	A	A	A	A	A	A	A	A	A	A	A	A	A	A	A	A	A	A	A	A	A	A	A	A	A	A	A	A	A
Chr6__28445516	A/T	6	28445516	A	A	T	A	A	A	A	A	A	A	A	A	A	A	A	A	A	A	A	A	A	A	A	A	A	A	A	A	A	A	A	A	A	A	A	A	A	A	A	A	A	A	A	A	A	A
Chr6__28445539	C/A	6	28445539	C	C	A	C	C	C	C	C	C	C	C	C	C	C	C	C	C	C	C	C	C	C	C	C	C	C	C	C	C	C	C	C	C	C	C	C	C	C	C	C	C	C	C	C	C	C
Chr6__28445639	C/T	6	28445639	C	C	T	C	C	C	C	C	C	C	C	C	C	C	C	C	C	C	C	C	C	C	C	C	C	C	C	C	C	C	C	C	C	C	C	C	C	C	C	C	C	C	C	C	C	C
Chr6__28445684	G/A	6	28445684	G	G	R	G	G	G	G	G	G	G	G	G	G	G	G	G	G	G	G	G	G	G	G	G	G	G	G	G	G	G	G	G	G	G	G	G	G	G	G	G	G	G	G	G	G	G
Chr6__28445831	A/G	6	28445831	A	A	R	A	A	A	A	A	A	A	A	A	A	A	A	A	A	A	A	A	A	A	A	A	A	A	A	A	A	A	A	A	A	A	A	A	A	A	A	A	A	A	A	A	A	A
Chr6__28446054	T/A	6	28446054	T	T	A	T	T	T	T	T	T	T	T	T	T	T	T	T	T	T	T	T	T	T	T	T	T	T	T	T	T	T	T	T	T	T	T	T	T	T	T	T	T	T	T	T	T	T
Chr6__28446541	C/A	6	28446541	C	C	A	C	C	C	C	C	C	C	C	C	C	C	C	C	C	C	C	C	C	C	C	C	C	C	C	C	C	C	C	C	C	C	C	C	C	C	C	C	C	C	C	C	C	C
Chr6__28446851	C/T	6	28446851	C	C	T	C	C	C	C	C	C	C	C	C	C	C	C	C	C	C	C	C	C	C	C	C	C	C	C	C	C	C	C	C	C	C	C	C	C	C	C	C	C	C	C	C	C	C
Chr6__28447168	T/C	6	28447168	T	T	C	T	T	T	T	T	T	T	T	T	T	T	T	T	T	T	T	T	T	T	T	T	T	T	T	T	T	T	T	T	T	T	T	T	T	T	T	T	T	T	T	T	T	T
Chr6__28447506	G/A	6	28447506	G	G	A	G	G	G	G	G	G	G	G	G	G	G	G	G	G	G	G	G	G	G	G	G	G	G	G	G	G	G	G	G	G	G	G	G	G	G	G	G	G	G	G	G	G	G
Chr6__28447542	G/A	6	28447542	G	G	A	G	G	G	G	G	G	G	G	G	G	G	G	G	G	G	G	G	G	G	G	G	G	G	G	G	G	G	G	G	G	G	G	G	G	G	G	G	G	G	G	G	G	G
Chr6__28447700	T/A	6	28447700	T	T	A	T	W	T	T	T	T	T	T	T	T	T	T	T	T	T	T	T	T	T	T	T	T	T	T	T	T	T	T	T	T	T	T	T	T	T	T	T	T	T	T	T	T	T
Chr6__28447894	G/A	6	28447894	G	G	A	G	G	G	G	G	G	G	G	G	G	G	G	G	G	G	G	G	G	G	G	G	G	G	G	G	G	G	G	G	G	G	G	G	G	G	G	G	G	G	G	G	G	G
Chr6__28447963	A/T	6	28447963	A	A	T	A	A	A	A	A	A	A	A	A	A	A	A	A	A	A	A	A	A	A	A	A	A	A	A	A	A	A	A	A	A	A	A	A	A	A	A	A	A	A	A	A	A	A
Chr6__28448015	T/A	6	28448015	T	T	A	T	T	T	T	T	T	T	T	T	T	T	T	T	T	T	T	T	T	T	T	T	T	T	T	T	T	T	T	T	T	T	T	T	T	T	T	T	T	T	T	T	T	T
Chr6__28448178	C/T	6	28448178	C	C	T	C	C	C	C	C	C	C	C	C	C	C	C	N	C	C	C	C	C	N	C	C	C	C	N	C	C	C	C	N	C	C	C	C	N	N	C	C	N	C	N	C	C	C
Chr6__28448241	T/C	6	28448241	T	T	C	T	T	T	T	T	T	T	T	T	T	T	T	T	T	T	T	T	T	T	T	T	T	T	T	T	T	T	T	T	T	T	T	T	T	T	T	T	T	T	T	T	T	T
Chr6__28448284	A/G	6	28448284	A	A	G	A	A	A	A	A	A	A	A	A	A	A	A	A	A	N	A	A	A	A	A	A	A	A	A	A	A	A	A	A	A	A	A	A	A	A	A	A	A	A	A	A	A	A
Chr6__28448788	C/T	6	28448788	C	C	T	C	C	C	C	C	C	C	C	C	C	C	C	C	C	C	C	C	C	C	C	C	C	C	C	C	C	C	C	C	C	C	C	C	C	C	C	C	C	C	C	C	C	C
Chr6__28448839	A/G	6	28448839	A	A	G	A	A	A	A	A	A	A	A	A	A	A	A	A	A	A	A	A	A	A	A	A	A	A	A	A	A	A	A	A	A	A	A	A	A	A	A	A	A	A	A	A	A	A
Chr6__28448917	C/T	6	28448917	C	C	T	C	C	C	C	C	C	C	C	C	C	C	C	C	C	C	C	C	C	C	C	C	C	C	C	C	C	C	C	C	C	C	C	C	C	C	C	C	C	C	C	C	C	C
Chr6__28449129	A/T	6	28449129	A	A	T	A	A	A	A	A	A	A	A	A	A	A	A	A	A	A	A	A	A	A	A	A	A	A	A	A	A	A	A	A	A	A	A	A	A	A	A	A	A	A	A	A	A	A
Chr6__28452002	G/A	6	28452002	G	G	A	G	G	G	G	G	G	G	G	G	G	G	G	G	G	G	G	G	G	G	G	G	G	G	G	G	G	G	G	G	G	G	G	G	G	G	G	G	G	G	G	G	G	G
Chr6__28452567	A/G	6	28452567	A	A	G	A	A	A	A	A	A	A	A	A	A	A	A	A	A	A	A	A	A	A	A	A	A	A	A	A	A	A	A	A	A	A	A	A	A	A	A	N	A	A	A	A	A	A
Chr6__28452591	G/A	6	28452591	G	G	A	G	G	G	G	G	G	G	G	G	G	G	G	G	G	G	G	G	G	G	G	G	G	G	G	G	G	G	G	G	G	G	G	G	G	G	G	N	G	G	G	G	G	G
Chr6__28453594	C/T	6	28453594	C	C	T	C	C	C	C	C	C	C	C	C	C	C	C	C	C	C	C	C	C	C	C	C	C	C	C	C	C	C	C	C	C	C	C	C	C	C	C	C	C	C	C	C	C	C
Chr6__28453847	A/G	6	28453847	A	A	G	A	A	A	A	A	A	A	A	A	A	A	A	R	A	A	A	A	A	G	A	A	A	A	G	A	A	A	A	R	A	A	A	A	G	G	A	A	G	A	G	A	A	A
Chr6__28453867	G/C	6	28453867	G	G	C	G	G	G	G	G	G	G	G	G	G	G	G	G	G	G	G	G	G	G	G	G	G	G	G	G	G	G	G	G	G	G	G	G	G	G	G	G	G	G	G	G	G	G
Chr6__28454417	A/T	6	28454417	A	A	T	A	A	A	A	A	A	N	A	A	A	A	A	A	A	A	A	A	A	A	A	A	A	A	A	A	A	A	A	A	A	A	A	A	A	A	A	A	A	A	A	A	A	A
Chr6__28454957	G/A	6	28454957	G	G	A	G	G	G	G	G	G	G	G	G	G	G	G	G	G	G	G	G	G	G	G	G	G	G	G	G	G	G	G	G	G	G	G	G	G	G	G	G	G	G	G	G	G	G
Chr6__28455529	G/A	6	28455529	G	G	A	G	G	G	G	G	G	G	G	G	G	G	G	G	G	G	G	G	G	G	G	G	G	G	G	G	G	G	G	G	G	G	G	G	G	G	G	G	G	G	G	G	G	G
Chr6__28455614	C/A	6	28455614	C	C	A	C	C	C	C	C	C	C	C	C	C	C	C	C	C	C	C	C	C	C	C	C	C	C	C	C	C	C	C	C	C	C	C	C	C	C	C	C	C	C	C	C	C	C
Chr6__28455747	T/C	6	28455747	T	T	C	T	T	T	T	T	T	T	T	T	T	T	T	T	T	T	T	T	T	T	T	T	T	T	T	T	T	T	T	T	T	T	T	T	T	T	T	T	T	T	T	T	T	T
Chr6__28456677	T/C	6	28456677	T	T	C	T	T	T	T	T	T	T	T	T	T	T	T	T	T	T	T	T	T	T	T	T	T	T	T	T	T	T	T	T	T	T	T	T	T	T	T	T	T	T	T	T	T	T
Chr6__28456728	T/C	6	28456728	T	T	C	T	T	T	T	T	T	T	T	T	T	T	T	T	T	T	T	T	T	T	T	T	T	N	T	T	T	T	T	T	T	T	T	T	T	T	T	T	T	T	T	T	T	T
Chr6__28456801	T/C	6	28456801	T	T	C	T	T	T	T	T	T	T	T	T	T	T	T	T	T	T	T	T	T	T	T	T	T	T	T	T	T	T	T	T	T	T	T	T	T	T	T	T	T	T	T	T	T	T
Chr6__28456834	C/T	6	28456834	C	C	T	C	C	C	C	C	C	C	C	C	C	C	C	C	C	C	C	C	C	C	C	C	C	C	C	C	C	C	C	C	C	C	C	C	C	C	C	C	C	C	C	C	C	C
Chr6__28456919	C/T	6	28456919	C	C	T	C	C	C	C	C	C	C	C	C	C	C	C	C	C	C	C	C	C	C	C	C	C	C	C	C	C	C	C	C	C	C	C	C	C	C	C	C	C	C	C	C	C	C
Chr6__28456961	C/T	6	28456961	C	C	T	C	C	C	C	C	C	C	C	C	C	C	C	C	C	C	C	C	C	C	C	C	C	C	C	C	C	C	C	C	C	C	C	C	C	C	C	C	C	C	C	C	C	C
Chr6__28457226	C/G	6	28457226	C	C	G	C	C	C	C	C	C	C	C	C	C	C	C	C	C	C	C	C	C	C	C	C	C	C	C	C	C	C	C	C	C	C	C	C	C	C	C	C	C	C	C	C	C	C
Chr6__28457258	C/T	6	28457258	C	C	T	C	C	C	C	C	C	C	C	C	C	C	C	C	C	C	C	C	C	C	C	C	C	C	C	C	C	C	C	C	C	C	C	C	C	C	C	C	C	C	C	C	C	C
Chr6__28457323	A/G	6	28457323	A	A	G	A	A	A	A	A	A	A	A	A	A	A	A	A	A	A	A	A	A	A	A	A	A	A	A	A	A	A	A	A	A	A	A	A	A	A	A	A	A	A	A	A	A	A
Chr6__28457329	G/A	6	28457329	G	G	A	G	G	G	G	G	G	G	G	G	G	G	G	G	G	G	G	G	G	G	G	G	G	G	G	G	G	G	G	G	G	G	G	G	G	G	G	G	G	G	G	G	G	G
Chr6__28457355	C/A	6	28457355	C	C	A	C	C	C	C	C	C	C	C	C	C	C	C	C	C	C	C	C	C	C	C	C	C	C	C	C	C	C	C	C	C	C	C	C	C	C	C	C	C	C	C	C	C	C
Chr6__28457385	G/A	6	28457385	G	G	A	G	G	G	G	G	G	G	G	G	G	G	G	G	G	G	G	G	G	G	G	G	G	G	G	G	G	G	G	G	G	G	G	G	G	G	G	G	G	G	G	G	G	G
Chr6__28457397	A/G	6	28457397	A	A	G	A	A	A	A	A	A	A	A	A	A	A	A	A	A	A	A	A	A	A	A	A	A	A	A	A	A	A	A	A	A	A	A	A	A	A	A	A	A	A	A	A	A	A
Chr6__28457405	T/C	6	28457405	T	T	C	T	T	T	T	T	T	T	T	T	T	T	T	T	T	T	T	T	T	T	T	T	T	T	T	T	T	T	T	T	T	T	T	T	T	T	T	T	T	T	T	T	T	T
Chr6__28457456	A/G	6	28457456	A	A	G	A	A	A	A	A	A	A	A	A	A	A	A	A	A	A	A	A	A	A	A	A	A	A	A	A	A	A	A	A	A	A	A	A	A	A	A	A	A	A	A	A	A	A
Chr6__28457612	T/C	6	28457612	T	T	C	T	T	T	T	T	T	T	T	T	T	T	T	T	T	T	T	T	T	T	T	T	T	T	T	T	T	T	T	T	T	T	T	T	T	T	T	T	T	T	T	T	T	T
Chr6__28457625	C/T	6	28457625	C	C	T	C	C	C	C	C	C	C	C	C	C	C	C	C	C	C	C	C	C	C	C	C	C	C	C	C	C	C	C	C	C	C	C	C	C	C	C	C	C	C	C	C	C	C
Chr6__28457804	C/T	6	28457804	C	C	T	C	C	Y	C	C	C	C	C	C	C	C	C	C	C	C	C	C	C	C	C	C	C	C	C	C	C	C	C	C	C	C	C	C	C	C	C	C	C	C	C	C	C	C
Chr6__28457818	T/C	6	28457818	T	T	C	T	T	Y	T	T	T	T	T	T	T	T	T	T	T	T	T	T	T	T	T	T	T	T	T	T	T	T	T	T	T	T	T	T	T	T	T	T	T	T	T	T	T	T
Chr6__28457835	C/A	6	28457835	C	C	A	C	C	M	C	C	C	C	C	C	C	C	C	C	C	C	C	C	C	C	C	C	C	C	C	C	C	C	C	C	C	C	C	C	C	C	C	C	C	C	C	C	C	C
Chr6__28458104	G/A	6	28458104	G	G	A	G	G	G	G	G	G	G	G	G	G	G	G	G	G	G	G	G	G	G	G	G	G	G	G	G	G	G	G	G	G	G	G	G	G	G	G	G	G	G	G	G	G	G
Chr6__28458180	G/A	6	28458180	G	G	A	G	G	G	G	G	G	G	G	G	G	G	G	G	G	G	G	G	G	G	G	G	G	G	G	G	G	G	G	G	G	G	G	G	G	G	G	G	G	G	G	G	G	G
Chr6__28458914	A/G	6	28458914	A	A	R	A	A	A	A	A	A	A	A	A	A	A	A	A	A	A	A	A	A	A	A	A	A	A	A	A	A	A	A	A	A	A	A	A	A	A	A	A	A	A	A	A	A	A
Chr6__28459498	A/G	6	28459498	A	A	G	A	A	A	A	A	A	A	A	A	A	A	A	A	A	A	A	A	A	A	A	A	A	A	A	A	A	A	A	A	A	A	A	A	A	A	A	A	A	A	A	A	A	A
Chr6__28460277	G/A	6	28460277	G	G	A	G	G	G	G	G	G	G	G	G	G	G	G	G	G	G	G	G	G	G	G	G	G	G	G	G	G	G	G	G	G	G	G	G	G	G	G	G	G	G	G	G	G	G
Chr6__28461271	T/C	6	28461271	C	T	C	T	T	Y	T	C	C	T	T	T	T	C	C	C	C	C	T	T	T	Y	T	T	C	T	C	T	C	T	T	C	T	T	C	T	C	C	T	T	C	T	C	T	T	C
Chr6__28461323	G/C	6	28461323	G	G	C	G	G	G	G	G	G	G	G	G	G	G	G	C	G	G	G	G	G	C	G	G	G	G	S	G	G	G	G	C	G	G	G	G	C	C	G	G	C	G	S	G	G	G
Chr6__28461584	A/G	6	28461584	A	A	G	A	A	A	A	A	A	A	A	A	A	A	A	A	A	A	A	A	A	A	A	A	A	A	A	A	A	A	A	A	A	A	A	A	A	A	A	A	A	A	A	A	A	A
Chr6__28462054	A/G	6	28462054	A	A	G	A	A	A	A	A	A	A	A	A	A	A	A	A	A	A	A	A	A	A	A	A	A	A	A	A	A	A	A	A	A	A	A	A	A	A	A	A	A	A	A	A	A	A
Chr6__28462310	C/T	6	28462310	C	C	T	C	C	C	C	C	C	C	C	C	C	C	C	C	C	C	C	C	C	C	C	C	C	C	C	C	C	C	C	C	C	C	C	C	C	C	C	C	C	C	C	C	C	C
Chr6__28463389	C/T	6	28463389	C	C	T	C	C	C	C	C	C	C	C	C	C	C	C	C	C	C	C	C	C	C	C	C	C	C	C	C	C	C	C	C	C	C	C	C	C	N	C	C	C	C	C	C	C	C
Chr6__28463516	C/G	6	28463516	C	C	G	C	C	C	C	C	C	C	C	C	C	C	C	G	C	C	C	C	C	G	C	C	C	C	G	C	C	C	C	G	C	C	C	C	G	G	C	C	G	C	G	C	C	C
Chr6__28463546	C/T	6	28463546	C	C	T	C	C	C	C	C	C	C	C	C	C	C	C	C	C	C	C	C	C	C	C	C	C	C	C	C	C	C	C	C	C	C	C	C	C	C	C	C	C	C	C	C	C	C
Chr6__28463664	G/A	6	28463664	G	G	A	G	G	G	G	G	G	G	G	G	G	G	G	G	G	G	G	G	G	G	G	G	G	G	G	G	G	G	G	G	G	G	G	G	G	G	G	G	G	G	G	G	G	G
Chr6__28463881	A/G	6	28463881	A	A	G	A	A	A	A	A	A	A	A	A	A	A	A	A	A	A	A	A	A	A	A	A	A	A	A	A	A	A	A	A	A	A	A	A	A	A	A	A	A	A	A	A	A	A
Chr6__28463958	G/A	6	28463958	G	G	A	G	G	G	G	G	G	G	G	G	G	G	G	G	G	G	G	G	G	G	G	G	G	G	G	G	G	G	G	G	G	G	G	G	G	G	G	G	G	G	G	G	G	G
Chr6__28464151	A/G	6	28464151	A	A	G	A	A	A	A	A	A	A	A	A	A	A	A	A	A	A	A	A	A	A	A	A	A	A	A	A	A	A	A	A	A	A	A	A	A	A	A	A	A	A	A	A	A	A
Chr6__28464426	A/C	6	28464426	A	A	C	A	A	A	A	A	A	A	A	A	A	A	A	A	A	A	A	A	A	A	A	A	A	A	A	A	A	A	A	A	A	A	A	A	A	A	A	A	A	A	A	A	A	A
Chr6__28464515	T/C	6	28464515	T	T	C	T	T	T	T	T	T	T	T	T	T	T	T	T	T	T	T	T	T	T	T	T	T	T	T	T	T	T	T	T	T	T	T	T	T	T	T	T	T	T	T	T	T	T
Chr6__28464699	T/G	6	28464699	T	T	G	T	T	T	T	T	T	T	T	T	T	T	T	T	T	T	T	T	T	T	T	T	T	T	T	T	T	T	T	T	T	T	T	T	T	T	T	T	T	T	T	T	T	T
Chr6__28464724	C/A	6	28464724	C	C	A	C	C	C	C	C	C	C	C	C	C	C	C	C	C	C	C	C	C	C	C	C	C	C	C	C	C	C	C	C	C	C	C	C	C	C	C	C	C	C	C	C	C	C
Chr6__28464912	T/C	6	28464912	T	T	C	T	T	T	T	T	T	T	T	T	T	T	T	T	T	T	T	T	T	T	T	T	T	T	T	T	T	T	T	T	T	T	T	T	T	T	T	T	T	T	T	T	T	T
Chr6__28465420	G/A	6	28465420	G	G	A	G	G	G	G	G	G	G	G	G	G	G	G	G	G	G	G	G	G	G	G	G	G	G	G	G	G	G	G	G	G	G	G	G	G	G	G	G	G	G	G	G	G	G
Chr6__28465793	A/T	6	28465793	A	A	T	A	A	A	A	A	A	A	A	A	A	A	A	A	A	A	A	A	A	A	A	A	A	A	A	A	A	A	A	A	A	A	A	A	A	A	A	A	A	A	A	A	A	A
Chr6__28466054	C/T	6	28466054	C	C	T	C	C	C	C	C	C	C	C	C	C	C	C	C	C	C	C	C	C	C	C	C	C	C	C	C	C	C	C	C	C	C	C	C	C	C	C	C	C	C	C	C	C	C
Chr6__28466302	T/C	6	28466302	T	T	C	T	T	T	T	T	T	T	T	T	T	T	T	Y	T	T	T	T	T	Y	T	T	T	T	C	T	T	T	T	C	T	T	T	T	C	C	T	T	C	T	C	T	T	T
Chr6__28466442	C/A	6	28466442	C	C	A	C	C	C	C	C	C	C	C	C	C	C	C	C	C	C	C	C	C	C	C	C	C	C	N	C	C	C	C	C	C	C	C	C	N	N	C	C	C	C	C	C	C	C
Chr6__28466448	T/G	6	28466448	T	T	G	T	T	T	T	T	T	T	T	T	T	T	T	T	T	T	T	T	T	T	T	T	T	T	N	T	T	T	T	T	T	T	T	T	N	N	T	T	T	T	T	T	T	T
Chr6__28466597	A/G	6	28466597	A	A	R	A	A	A	A	A	A	A	A	A	A	A	A	A	A	A	A	A	A	A	A	A	A	A	A	A	A	A	A	A	A	A	A	A	A	A	A	A	A	A	A	A	A	A
Chr6__28466624	C/T	6	28466624	C	C	Y	C	C	C	C	C	C	C	C	C	C	C	C	C	C	C	C	C	C	C	C	C	C	C	C	C	C	C	C	C	C	C	C	C	C	C	C	N	C	C	C	C	C	C
Chr6__28466832	A/G	6	28466832	A	A	R	A	A	A	A	A	A	A	A	A	A	A	A	G	A	A	A	A	A	R	A	A	A	A	G	A	A	A	A	G	A	A	A	A	G	G	A	A	G	A	G	A	A	A
Chr6__28467079	A/G	6	28467079	A	A	G	A	A	A	A	A	A	A	A	A	A	A	A	A	A	A	A	A	A	A	A	A	A	A	A	A	A	A	A	A	A	A	A	A	A	A	A	A	A	A	A	A	A	A
Chr6__28467086	C/T	6	28467086	C	C	T	C	C	C	C	C	C	C	C	C	C	C	C	C	C	C	C	C	C	C	C	C	C	C	C	C	C	C	C	C	C	C	C	C	C	C	C	C	C	C	C	C	C	C
Chr6__28467185	C/T	6	28467185	C	C	T	C	C	C	C	C	C	C	C	C	C	C	C	C	C	C	C	C	C	C	C	C	C	C	C	C	C	C	C	C	C	C	C	C	C	C	C	C	C	C	C	C	C	C
Chr6__28467294	C/T	6	28467294	C	C	T	C	C	C	C	C	C	C	C	C	C	C	C	C	C	C	C	C	C	C	C	C	C	C	C	C	C	C	C	C	C	C	C	C	C	C	C	C	C	C	C	C	C	C
Chr6__28467346	T/C	6	28467346	T	T	C	T	T	T	T	T	T	T	T	T	T	T	T	T	T	T	T	T	T	T	T	T	T	T	T	T	T	T	T	T	T	T	T	T	T	T	T	T	T	T	T	T	T	T
Chr6__28468216	A/G	6	28468216	A	A	G	A	A	A	A	A	A	A	A	A	A	A	A	A	A	A	A	A	A	A	A	A	A	A	A	A	A	A	A	A	A	A	A	A	A	A	A	A	A	A	A	A	A	A
Chr6__28468271	T/C	6	28468271	T	T	C	T	T	T	T	T	T	T	T	T	T	T	T	T	T	T	T	T	T	T	T	T	T	T	T	T	T	T	T	T	T	T	T	T	T	T	T	T	T	T	T	T	T	T
Chr6__28468347	T/A	6	28468347	T	T	A	T	T	T	T	T	T	T	T	T	T	T	T	T	T	T	T	T	T	T	T	T	T	T	T	T	T	T	T	T	T	T	T	T	T	T	T	T	T	T	T	T	T	T
Chr6__28468775	T/C	6	28468775	T	T	C	T	T	N	T	T	T	T	T	T	T	T	T	T	T	T	T	T	T	T	N	T	T	T	T	T	T	T	T	T	T	T	T	T	N	T	T	T	T	T	T	T	T	T
Chr6__28469006	A/G	6	28469006	A	A	G	A	A	A	A	A	A	A	A	A	A	A	A	A	A	A	A	A	A	A	A	A	A	A	A	A	A	A	A	A	A	A	A	A	A	A	A	A	A	A	A	A	A	A
Chr6__28469739	G/A	6	28469739	G	G	A	G	G	G	G	G	G	G	G	G	G	G	G	G	G	G	G	G	G	G	G	G	G	G	G	G	G	G	G	G	G	G	G	G	G	G	G	G	G	G	G	G	G	G
Chr6__28470210	G/A	6	28470210	G	G	A	G	G	G	G	G	G	G	G	G	G	G	G	G	G	G	G	G	G	G	G	G	G	G	G	G	G	G	G	G	G	G	G	G	G	G	G	G	G	G	G	G	G	G
Chr6__28470604	C/A	6	28470604	C	C	A	C	C	C	C	C	C	C	C	C	C	C	C	C	C	C	C	C	C	C	C	C	C	C	C	C	C	C	C	C	C	C	C	C	C	C	C	C	C	C	C	C	C	C
Chr6__28470627	T/C	6	28470627	T	T	C	T	T	T	T	T	T	T	T	T	T	T	T	T	T	T	T	T	T	T	T	T	T	T	T	T	T	T	T	T	T	T	T	T	T	T	T	T	T	T	T	T	T	T
Chr6__28471717	G/C	6	28471717	G	G	C	G	G	G	G	G	G	G	G	G	G	G	G	S	G	G	G	G	G	C	G	G	G	G	C	G	G	G	G	C	G	G	G	G	C	C	G	G	C	G	C	G	G	G
Chr6__28472239	A/C	6	28472239	A	A	C	A	A	A	A	A	A	A	A	A	A	A	A	A	A	A	A	A	A	A	A	A	A	A	A	A	A	A	A	A	A	A	A	A	A	A	A	A	A	A	A	A	A	A
Chr6__28472431	C/T	6	28472431	C	C	T	C	C	C	C	C	C	C	C	C	C	C	C	C	C	C	C	C	C	C	C	C	C	C	C	C	C	C	C	C	C	C	C	C	C	C	C	C	C	C	C	C	C	C
Chr6__28472472	A/G	6	28472472	A	A	G	A	A	A	A	A	A	A	A	A	A	A	A	A	A	A	A	A	A	N	A	A	A	A	N	A	A	A	A	N	A	A	A	A	N	N	A	A	N	A	A	A	A	A
Chr6__28472621	A/T	6	28472621	A	A	T	A	A	A	A	A	A	A	A	A	A	A	A	A	A	A	A	A	A	A	A	A	A	A	A	A	A	A	A	A	A	A	A	A	A	A	A	A	A	A	A	A	A	A
Chr6__28472786	A/G	6	28472786	A	A	G	A	A	A	A	A	A	A	A	A	A	A	A	A	A	A	A	A	A	A	A	A	A	A	A	A	A	A	A	A	A	A	A	A	A	A	A	A	A	A	A	A	A	A
Chr6__28473234	T/C	6	28473234	T	T	C	T	T	T	T	T	T	T	T	T	T	T	T	T	T	T	T	T	T	T	T	T	T	T	T	T	T	T	T	T	T	T	T	T	T	T	T	T	T	T	T	T	T	T
Chr6__28473732	C/T	6	28473732	C	C	T	C	C	C	C	C	C	C	C	C	C	C	C	C	C	C	C	C	C	C	C	C	C	C	C	C	C	C	C	C	C	C	C	C	C	C	C	C	C	C	C	C	C	C
Chr6__28474469	T/C	6	28474469	T	T	C	T	T	T	T	T	T	T	T	T	T	T	T	T	T	T	T	T	T	T	T	T	T	T	T	T	T	T	T	T	T	T	T	T	T	T	T	T	T	T	T	T	T	T
Chr6__28474566	T/G	6	28474566	T	T	G	T	T	T	T	T	K	T	T	T	T	T	T	T	T	T	T	T	T	T	T	T	T	T	T	T	T	T	T	T	T	T	T	T	T	T	T	T	T	T	T	T	T	T
Chr6__28474649	A/C	6	28474649	A	A	C	A	A	A	A	A	A	A	A	A	A	A	A	A	A	A	A	A	A	A	A	A	A	A	A	A	A	A	A	A	A	A	A	A	A	A	A	A	A	A	A	A	A	A
Chr6__28474983	C/T	6	28474983	C	C	T	C	C	C	C	C	C	C	C	C	C	C	C	C	C	C	C	C	C	C	C	C	C	C	C	C	C	C	C	C	C	C	C	C	C	C	C	C	C	C	C	C	C	C
Chr6__28475088	G/C	6	28475088	G	G	C	G	G	G	G	G	G	G	G	G	G	G	G	G	G	G	G	G	G	G	G	G	G	G	G	G	G	G	G	G	G	G	G	G	G	G	G	G	G	G	G	G	G	G
Chr6__28475269	A/G	6	28475269	A	A	G	A	A	A	A	A	A	A	A	A	A	A	A	A	A	A	A	A	A	A	A	A	A	A	A	A	A	A	A	A	A	A	A	A	A	A	A	A	A	A	A	A	A	A
Chr6__28475352	G/T	6	28475352	G	G	T	G	G	G	G	G	G	G	G	G	G	G	G	G	G	G	G	G	G	G	G	G	G	G	G	G	G	G	G	G	G	G	G	G	G	G	G	G	G	G	G	G	G	G
Chr6__28475371	C/A	6	28475371	C	C	A	C	C	C	C	C	C	C	C	C	C	C	C	C	C	C	C	C	C	C	C	C	C	C	C	C	C	C	C	C	C	C	C	C	C	C	C	C	C	C	C	C	C	C
Chr6__28475421	G/A	6	28475421	G	G	A	G	G	G	G	G	G	G	G	G	G	G	G	G	G	G	G	G	G	G	G	G	G	G	G	G	G	G	G	G	G	G	G	G	G	G	G	G	G	G	G	G	G	G
Chr6__28475485	G/C	6	28475485	G	G	C	G	G	G	G	G	G	G	G	G	G	G	G	G	G	G	G	G	G	G	G	G	G	G	G	G	G	G	G	G	G	G	G	G	G	G	G	G	G	G	G	G	G	G
Chr6__28476020	G/A	6	28476020	G	G	A	G	G	G	G	G	G	G	G	G	G	G	G	A	G	G	G	G	G	A	G	G	G	G	R	G	G	G	G	A	G	G	G	G	A	A	G	G	A	G	A	G	G	G
Chr6__28477243	C/G	6	28477243	C	C	G	C	C	C	C	C	C	C	C	C	C	C	C	C	C	C	C	C	C	C	C	C	C	C	C	C	C	C	C	C	C	C	C	C	C	C	C	C	C	C	C	C	C	C
Chr6__28478982	C/T	6	28478982	C	C	Y	C	C	C	C	C	C	C	C	C	C	C	C	C	C	C	C	C	C	C	C	C	C	C	C	C	C	C	C	C	C	C	C	C	C	C	C	C	C	C	C	C	C	C
Chr6__28479600	C/T	6	28479600	C	C	T	C	C	C	C	C	C	C	C	C	C	C	C	C	C	C	C	C	C	C	C	C	C	C	C	C	C	C	C	C	C	C	C	C	C	C	C	C	C	C	C	C	C	C
Chr6__28480255	A/G	6	28480255	A	A	G	A	A	A	A	A	A	A	A	A	A	A	A	A	A	A	A	A	A	A	A	A	A	A	A	A	A	A	A	A	A	A	A	A	A	A	A	A	A	A	A	A	A	A
Chr6__28480905	A/T	6	28480905	A	A	T	A	A	A	A	A	A	A	A	A	A	A	A	A	A	A	A	A	A	A	A	A	A	A	A	A	A	A	A	A	A	A	A	A	A	A	A	A	A	A	A	A	A	A
Chr6__28481021	C/G	6	28481021	C	C	G	C	C	C	C	C	C	C	C	C	C	C	C	C	C	C	C	C	C	C	C	C	C	C	C	C	C	C	C	C	C	C	C	C	C	C	C	C	C	C	C	C	C	C
Chr6__28481205	A/G	6	28481205	A	A	G	A	A	A	A	A	A	A	A	A	A	A	A	A	A	A	A	A	A	A	A	A	A	A	A	A	A	A	A	A	A	A	A	A	A	A	A	A	A	A	A	A	A	A
Chr6__28481780	C/T	6	28481780	C	C	T	C	C	C	C	C	C	C	C	C	C	C	C	C	C	C	C	C	C	C	C	C	C	C	C	C	C	C	C	C	C	C	C	C	C	C	C	C	C	C	C	C	C	C
Chr6__28481817	C/T	6	28481817	C	C	T	C	C	C	C	C	C	C	C	C	C	C	C	C	C	C	C	C	C	C	C	C	C	C	C	C	C	C	C	C	C	C	C	C	C	C	C	C	C	C	C	C	C	C
Chr6__28481824	C/T	6	28481824	C	C	T	C	C	C	C	C	C	C	C	C	C	C	C	C	C	C	C	C	C	C	C	C	C	C	C	C	C	C	C	C	C	C	C	C	C	C	C	C	C	C	C	C	C	C
Chr6__28481834	A/G	6	28481834	A	A	G	A	A	A	A	A	A	A	A	A	A	A	A	A	A	A	A	A	A	A	A	A	A	A	A	A	A	A	A	A	A	A	A	A	A	A	A	A	A	A	A	A	A	A
Chr6__28481904	C/T	6	28481904	C	C	T	C	C	C	C	C	C	C	C	C	C	C	C	C	C	C	C	C	C	C	C	C	C	C	C	C	C	C	C	C	C	C	C	C	C	C	C	C	C	C	C	C	C	C
Chr6__28481969	A/G	6	28481969	A	A	G	A	A	A	A	A	A	A	A	A	A	A	A	A	A	A	A	A	A	A	A	A	A	A	A	A	A	A	A	A	A	A	A	A	A	A	A	A	A	A	A	A	A	A
Chr6__28482034	C/G	6	28482034	C	C	G	C	C	C	C	C	C	C	C	C	C	C	C	C	C	C	C	C	C	C	C	C	C	C	C	C	C	C	C	C	C	C	C	C	C	C	C	C	C	C	C	C	C	C
Chr6__28482094	C/T	6	28482094	C	C	T	C	C	C	C	C	C	C	C	C	C	C	C	C	C	C	C	C	C	C	C	C	C	C	C	C	C	C	C	C	C	C	C	C	C	C	C	C	C	C	C	C	C	C
Chr6__28482302	A/G	6	28482302	A	A	G	A	A	A	A	A	A	A	A	A	A	A	A	A	A	A	A	A	A	A	A	A	A	A	A	A	A	A	A	A	A	A	A	A	A	A	A	A	A	A	A	A	A	A
Chr6__28482601	T/C	6	28482601	T	T	C	T	T	T	T	T	T	T	T	T	T	T	T	T	T	T	T	T	T	T	T	T	T	Y	T	T	T	T	T	T	T	T	T	T	T	T	T	T	T	T	T	N	T	T
Chr6__28482651	T/A	6	28482651	T	T	A	T	T	T	T	T	T	T	T	T	T	T	T	T	T	T	T	T	T	T	T	T	T	T	T	T	T	T	T	T	T	T	T	T	T	T	T	T	T	T	T	T	T	T
Chr6__28482664	G/A	6	28482664	G	G	A	G	G	G	G	G	G	G	G	G	G	G	G	G	G	G	G	G	G	G	G	G	G	G	G	G	G	G	G	G	G	G	G	G	G	G	G	G	G	G	G	G	G	G
Chr6__28482815	G/A	6	28482815	G	G	A	G	G	G	G	G	G	G	G	G	G	G	G	G	G	G	G	G	G	G	G	G	G	G	G	G	G	G	G	G	G	G	G	G	G	G	G	G	G	G	G	G	G	G
Chr6__28482840	G/A	6	28482840	G	G	A	G	G	G	G	G	G	G	G	G	G	G	G	G	G	G	G	G	G	G	G	G	G	G	G	G	G	G	G	G	G	G	G	G	G	G	G	G	G	G	G	G	G	G
Chr6__28482888	T/C	6	28482888	T	T	C	T	T	T	T	T	T	T	T	T	T	T	T	C	T	T	T	T	T	C	T	T	T	T	C	T	T	T	T	C	T	T	T	T	Y	C	T	T	C	T	C	T	T	T
Chr6__28482946	G/A	6	28482946	G	G	A	G	G	G	G	G	G	G	G	G	G	G	G	G	G	G	G	G	G	G	G	G	G	G	G	G	G	G	G	G	G	G	G	G	G	G	G	G	G	G	G	G	G	G
Chr6__28482969	G/A	6	28482969	G	G	A	G	G	G	G	G	G	G	G	G	G	G	G	G	G	G	G	G	G	G	G	G	G	G	G	G	G	G	G	G	G	G	G	G	G	G	G	G	G	G	G	G	G	G
Chr6__28483047	C/T	6	28483047	C	C	T	C	C	C	C	C	C	C	C	C	C	C	C	C	C	C	C	C	C	C	C	C	C	C	C	C	C	C	C	C	C	C	C	C	C	C	C	C	C	C	C	C	C	C
Chr6__28483153	G/A	6	28483153	G	G	A	G	G	G	G	G	G	G	G	G	G	G	G	G	G	G	G	G	G	G	G	G	G	G	G	G	G	G	G	G	G	G	G	G	G	G	G	G	G	G	G	G	G	G
Chr6__28483237	G/T	6	28483237	G	G	T	G	G	G	G	G	G	G	G	G	G	G	G	G	N	N	G	G	G	G	G	G	G	G	G	G	G	G	G	G	G	G	G	G	G	G	G	G	G	G	G	G	G	G
Chr6__28483281	T/C	6	28483281	T	T	C	T	T	T	T	T	T	T	T	T	T	T	T	T	T	T	T	T	T	T	T	T	T	T	T	T	T	T	T	T	T	T	T	T	T	T	T	T	T	T	T	T	T	T
Chr6__28483311	G/A	6	28483311	G	G	A	G	G	G	G	G	G	G	G	G	G	G	G	G	G	G	G	G	G	G	G	G	G	G	G	G	G	G	G	G	G	G	G	G	G	G	G	G	G	G	G	G	G	G
Chr6__28483503	C/A	6	28483503	C	C	A	C	C	C	C	C	C	C	C	C	C	C	C	C	C	C	C	C	C	C	C	C	C	C	C	C	C	C	C	C	C	C	C	C	C	C	C	C	C	C	C	C	C	C
Chr6__28483525	C/T	6	28483525	C	C	T	C	C	C	C	C	C	C	C	C	C	C	C	C	C	C	C	C	C	C	C	C	C	C	C	C	C	C	C	C	C	C	C	C	C	C	C	C	C	C	C	C	C	C
Chr6__28483911	A/G	6	28483911	A	A	G	A	A	A	A	A	A	A	A	A	A	A	A	A	A	A	A	A	A	A	A	A	A	A	A	A	A	A	A	A	A	A	A	A	A	A	A	A	A	A	A	A	A	A
Chr6__28484619	T/G	6	28484619	G	T	G	T	T	T	T	G	G	T	T	T	T	G	T	K	G	K	T	T	T	G	T	T	G	T	G	T	G	K	T	G	T	T	G	T	G	G	K	T	G	T	G	T	T	G
Chr6__28484903	C/T	6	28484903	C	C	T	C	C	C	C	C	C	C	C	C	C	C	C	C	C	C	C	C	C	C	C	C	C	C	C	C	C	C	C	C	C	C	C	C	C	C	C	C	C	C	C	C	C	C
Chr6__28484941	T/C	6	28484941	T	T	C	T	T	T	T	T	T	T	T	T	T	T	T	T	T	T	T	T	T	T	T	T	T	T	T	T	T	T	T	T	T	T	T	T	T	T	T	T	T	T	T	T	T	T
Chr6__28485118	A/G	6	28485118	A	A	G	A	A	A	A	A	A	A	A	A	A	A	A	A	A	A	A	A	A	A	A	A	A	A	A	A	A	A	A	A	A	A	A	A	A	A	A	A	A	A	A	A	A	A
Chr6__28485232	G/A	6	28485232	G	G	A	G	G	G	G	G	G	G	G	G	G	G	G	G	G	G	G	G	G	G	G	G	G	G	G	G	G	G	G	G	G	G	G	G	G	G	G	G	G	G	G	G	G	G
Chr6__28485490	C/A	6	28485490	C	C	A	C	C	C	C	C	C	C	C	C	C	C	C	C	C	C	C	C	C	C	C	C	C	C	C	C	C	C	C	C	C	C	C	C	C	C	C	C	C	C	C	C	C	C
Chr6__28486068	G/A	6	28486068	G	G	A	G	G	G	G	G	G	G	G	G	G	G	G	G	G	G	G	G	G	G	G	G	G	G	G	G	G	G	G	G	G	G	G	G	G	G	G	G	G	G	G	G	G	G
Chr6__28486624	A/C	6	28486624	A	A	C	A	M	A	A	A	A	A	A	A	A	A	A	A	A	A	A	A	A	A	A	A	A	A	A	A	A	A	A	A	A	A	A	A	A	A	A	A	A	N	A	A	A	A
Chr6__28487538	T/C	6	28487538	T	T	C	T	T	T	T	T	T	T	T	T	T	T	T	T	T	T	T	T	T	T	T	T	T	T	T	T	T	T	T	T	T	T	T	T	T	T	T	T	T	T	T	T	T	T
Chr6__28487569	A/G	6	28487569	A	A	G	A	A	A	A	A	A	A	A	A	A	A	A	A	A	A	A	A	A	A	A	A	A	A	A	A	A	A	A	A	A	A	A	A	A	A	A	A	A	A	A	A	A	A
Chr6__28487615	A/G	6	28487615	A	A	G	A	A	A	A	A	A	A	A	A	A	A	N	A	A	A	A	A	A	A	A	A	A	A	A	A	A	A	A	A	A	A	A	A	A	A	A	A	A	A	A	A	A	A
Chr6__28487762	T/C	6	28487762	T	T	C	T	T	T	T	T	T	T	T	T	T	T	T	C	C	C	T	T	T	C	T	T	T	T	C	T	C	T	T	C	T	T	C	T	C	C	T	T	C	T	C	T	T	T
Chr6__28487791	C/A	6	28487791	C	C	A	C	C	C	C	C	C	C	C	C	C	C	C	C	C	C	C	C	C	C	C	C	C	C	C	C	C	C	C	C	C	C	C	C	C	C	C	C	C	C	C	C	C	C
Chr6__28487903	A/G	6	28487903	A	A	G	A	A	A	A	A	A	A	A	A	A	A	A	G	A	A	A	A	A	G	A	A	A	A	G	A	A	A	A	G	A	A	A	A	G	G	A	A	G	A	G	A	A	A
Chr6__28488179	T/C	6	28488179	T	T	Y	T	T	T	T	T	T	T	T	T	T	T	T	T	T	T	T	T	T	T	T	T	T	T	T	T	T	T	T	T	T	T	T	T	T	T	T	T	T	T	T	T	T	T
Chr6__28488498	T/C	6	28488498	T	T	N	T	T	N	T	T	T	T	T	T	T	T	T	T	T	N	T	T	T	T	T	T	T	T	T	T	T	T	T	T	T	N	T	T	T	T	T	T	T	N	T	T	T	T
Chr6__28488794	C/T	6	28488794	C	C	T	C	C	C	C	C	C	C	C	C	C	C	C	C	C	C	C	C	C	C	C	C	C	C	C	C	C	C	C	C	C	C	C	C	C	C	C	C	C	C	C	C	C	C
Chr6__28489275	G/C	6	28489275	G	G	C	G	G	G	G	G	G	G	G	G	G	G	G	G	G	G	G	G	G	G	G	G	G	G	G	G	G	G	G	G	G	G	G	G	G	G	G	G	G	G	G	G	G	G
Chr6__28489281	G/C	6	28489281	G	G	C	G	G	G	G	G	G	G	G	G	G	G	G	G	G	G	G	G	G	G	G	G	G	G	G	G	G	G	G	G	G	G	G	G	G	G	G	G	G	G	G	G	G	G
Chr6__28489414	T/C	6	28489414	T	T	C	T	T	T	T	T	T	T	T	T	T	T	T	T	T	T	T	T	T	T	T	T	T	T	T	T	T	T	T	T	T	T	T	T	T	T	T	T	T	T	T	T	T	T
Chr6__28489556	C/T	6	28489556	C	C	T	C	C	C	C	C	C	C	C	C	C	C	C	C	C	C	C	C	C	C	C	C	C	C	C	C	C	C	C	C	C	C	C	N	C	C	C	C	C	C	C	C	C	C
Chr6__28490766	A/T	6	28490766	A	A	T	A	A	A	A	A	A	A	A	A	A	A	A	A	A	A	A	A	A	A	A	A	A	A	A	A	A	A	A	A	A	A	A	A	A	A	A	A	A	A	A	A	A	A
Chr6__28490995	C/T	6	28490995	C	Y	T	C	C	C	C	C	C	C	C	C	C	C	C	C	C	C	C	C	C	C	C	C	C	C	C	C	C	C	C	C	C	C	C	C	C	C	C	C	C	C	C	C	C	C
Chr6__28491176	T/C	6	28491176	T	T	C	T	T	T	T	T	T	T	T	T	T	T	T	T	T	T	T	T	T	T	T	T	T	T	T	T	T	T	T	T	T	T	T	T	T	T	T	T	T	T	T	T	T	T
Chr6__28491187	A/G	6	28491187	A	A	G	A	A	A	A	A	A	A	A	A	A	A	A	A	A	A	A	A	A	A	A	A	A	A	A	A	A	A	A	A	A	A	A	A	A	A	A	A	A	A	A	A	A	A
Chr6__28491651	T/C	6	28491651	T	T	C	T	T	T	T	T	T	T	T	T	T	T	T	T	T	T	T	T	T	T	T	T	T	T	T	T	T	T	T	T	T	T	T	T	T	T	T	T	T	T	T	T	T	T
Chr6__28492135	G/T	6	28492135	G	G	T	G	G	G	G	G	G	G	G	G	G	G	G	G	G	G	G	G	G	G	G	G	G	G	G	G	G	G	G	G	G	G	G	G	G	G	G	G	G	G	G	G	G	G
Chr6__28492146	G/T	6	28492146	G	G	T	G	G	G	G	G	G	G	G	G	G	G	G	G	G	G	G	G	G	G	G	G	G	G	G	G	G	G	G	G	G	G	G	G	G	G	G	G	G	G	G	G	G	G
Chr6__28492153	T/G	6	28492153	T	T	G	T	T	T	T	T	T	T	T	T	T	T	T	T	T	T	T	T	T	T	T	T	T	T	T	T	T	T	T	T	T	T	T	T	T	T	T	T	T	T	T	T	T	T
Chr6__28492237	G/A	6	28492237	G	G	A	G	G	G	G	G	G	G	G	G	G	G	G	G	G	G	G	G	G	G	G	G	G	G	G	G	G	G	G	G	G	G	G	G	G	G	G	G	G	G	G	G	G	G
Chr6__28492343	G/A	6	28492343	G	G	A	G	G	G	G	G	G	G	G	G	G	G	G	G	G	G	G	G	G	G	G	G	G	G	G	G	G	G	G	G	G	G	G	G	G	G	G	G	G	G	G	G	G	G
Chr6__28492356	C/T	6	28492356	C	C	T	C	C	C	C	C	C	C	C	C	C	C	C	C	C	C	C	C	C	C	C	C	C	C	C	C	C	C	C	C	C	C	C	C	C	C	C	C	C	C	C	C	C	C
Chr6__28492384	A/G	6	28492384	A	A	G	A	A	A	A	A	A	A	A	A	A	A	A	A	A	A	A	A	R	A	A	A	A	A	A	A	A	A	A	A	A	A	A	A	A	A	A	A	A	A	A	A	A	A
Chr6__28492429	T/C	6	28492429	T	T	C	T	T	T	T	T	T	T	T	T	T	T	T	T	T	T	T	T	T	T	T	T	T	T	T	T	T	T	T	T	T	T	T	T	T	T	T	T	T	T	T	T	T	T
Chr6__28492509	G/A	6	28492509	G	G	A	G	G	G	G	G	G	G	G	G	G	G	G	G	G	G	G	G	G	G	G	G	G	G	G	G	G	G	G	G	G	G	G	G	G	G	G	G	G	G	G	G	G	G
Chr6__28492581	A/C	6	28492581	A	A	C	A	A	A	A	A	A	A	A	A	A	A	A	A	A	A	A	A	A	A	A	A	A	A	A	A	A	A	A	A	A	A	A	A	A	A	A	A	A	A	A	A	A	A
Chr6__28492785	A/G	6	28492785	A	A	G	A	A	A	A	A	A	A	A	A	A	A	A	A	A	A	A	A	A	A	A	A	A	A	A	A	A	A	A	A	A	A	A	A	A	A	A	A	A	A	A	A	A	A
Chr6__28493162	T/C	6	28493162	T	T	C	T	T	T	T	T	T	T	T	T	T	T	T	T	T	T	T	T	T	T	T	T	T	T	T	T	T	T	T	T	T	T	T	T	T	T	T	T	T	T	T	T	T	T
Chr6__28493235	G/A	6	28493235	G	G	A	G	G	G	G	G	G	G	G	G	G	G	G	G	G	G	G	G	G	G	G	G	G	G	G	G	G	G	G	G	G	G	G	G	G	G	G	G	G	G	G	G	G	G
Chr6__28493627	C/T	6	28493627	C	C	T	C	C	C	C	C	C	C	C	C	C	C	C	C	C	C	C	C	C	C	C	C	C	C	C	C	C	C	C	C	C	C	C	C	C	C	C	C	C	C	C	C	C	C
Chr6__28493832	G/A	6	28493832	G	G	A	G	G	R	G	G	G	G	G	G	G	G	G	G	G	G	G	G	G	G	G	G	G	G	G	G	G	G	G	G	G	G	G	G	G	G	G	G	G	G	G	G	G	G
Chr6__28494015	A/G	6	28494015	A	A	R	A	A	R	A	A	A	A	A	A	A	A	A	A	A	A	A	A	A	A	A	A	A	A	A	A	A	A	A	A	A	A	A	A	A	A	A	A	A	A	A	A	A	A
Chr6__28494264	A/G	6	28494264	A	A	G	A	A	A	A	A	A	A	A	A	A	A	A	A	A	A	A	A	A	A	A	A	A	A	A	A	A	A	A	A	A	A	A	A	A	A	A	A	A	A	A	A	A	A
Chr6__28494300	T/C	6	28494300	T	T	C	T	T	T	T	T	T	T	T	T	T	T	T	T	T	T	T	T	T	T	T	T	T	T	T	T	T	T	T	T	T	T	T	T	T	T	T	T	T	T	T	T	T	T
Chr6__28494592	G/C	6	28494592	G	G	C	G	G	G	G	G	G	G	G	G	G	G	G	G	G	G	G	G	G	G	G	G	G	G	G	G	G	G	G	G	G	G	G	G	G	G	G	G	G	G	G	G	G	G
Chr6__28494795	A/G	6	28494795	A	A	G	A	A	A	A	A	A	A	A	A	A	A	A	A	A	A	A	A	A	A	A	A	A	A	A	R	A	A	A	A	A	A	A	A	A	A	A	A	A	A	A	A	A	A
Chr6__28494845	T/C	6	28494845	T	T	C	T	T	T	T	T	T	T	T	T	T	T	T	T	T	T	T	T	T	T	T	T	T	T	T	N	T	T	T	T	T	T	T	T	T	T	T	T	T	T	T	T	T	T
Chr6__28495026	G/A	6	28495026	G	G	A	G	G	G	G	G	G	G	G	G	G	G	G	G	G	G	G	G	G	G	G	G	G	G	G	G	G	G	G	G	G	G	G	G	G	G	G	G	G	G	G	G	G	G
Chr6__28495966	A/C	6	28495966	A	A	C	A	A	A	A	A	A	A	A	A	A	A	A	A	A	A	A	A	A	A	A	A	A	A	A	A	A	A	A	A	A	A	A	A	A	A	A	A	A	A	A	A	A	A
Chr6__28496688	A/C	6	28496688	A	A	C	A	A	A	A	A	A	A	A	A	A	A	A	A	A	A	A	A	A	A	A	A	A	A	A	A	A	A	A	A	A	A	A	A	A	A	A	A	A	A	A	A	A	A
Chr6__28498076	T/G	6	28498076	T	T	G	T	T	T	T	T	T	T	T	T	T	T	T	T	T	T	T	T	T	T	T	T	T	T	T	T	T	T	T	T	T	T	T	T	T	T	T	T	T	T	T	T	T	T
Chr6__28498289	C/T	6	28498289	C	C	T	C	C	C	C	C	C	C	C	C	C	C	C	C	C	C	C	C	C	C	C	C	C	C	C	C	C	C	C	C	C	C	C	C	C	C	C	C	C	C	C	C	C	C
Chr6__28498297	C/T	6	28498297	C	C	T	C	C	C	C	C	C	C	C	C	C	C	C	C	C	C	C	C	C	C	C	C	C	C	C	C	C	C	C	C	C	C	C	C	C	C	C	C	C	C	C	C	C	C
Chr6__28498319	A/C	6	28498319	A	A	C	A	A	A	A	A	A	A	A	A	A	A	A	A	A	A	A	A	A	A	A	A	A	A	A	A	A	A	A	A	A	A	A	A	A	A	A	A	A	A	A	A	A	A
Chr6__28498347	C/T	6	28498347	C	C	T	C	C	C	C	C	C	C	C	C	C	C	C	C	C	C	C	C	C	C	C	C	C	C	C	C	C	C	C	C	C	C	C	C	C	C	C	C	C	C	C	C	C	C
Chr6__28499026	A/G	6	28499026	A	A	G	A	A	A	A	A	A	A	A	A	A	A	A	A	A	A	A	A	A	A	A	A	A	A	A	A	A	A	A	A	A	A	A	A	A	A	A	A	A	A	A	A	A	A
Chr6__28499574	C/T	6	28499574	C	C	T	C	C	C	C	N	C	C	C	C	C	C	C	C	N	C	C	C	C	C	N	C	C	C	C	C	C	C	C	C	C	C	C	C	C	C	C	C	C	C	C	C	C	C
Chr6__28500064	T/G	6	28500064	T	T	G	T	T	T	T	T	T	T	T	T	T	T	T	T	T	T	T	T	T	T	T	T	T	T	T	T	T	T	T	T	T	T	T	T	T	T	T	T	T	T	T	T	T	T
Chr6__28500644	A/T	6	28500644	A	A	T	A	A	A	A	A	A	A	A	A	A	A	A	A	A	A	A	A	A	A	A	A	A	A	A	A	A	A	A	A	A	A	A	A	A	A	A	A	A	A	A	A	A	A
Chr6__28500735	T/G	6	28500735	T	T	G	T	T	T	T	T	T	T	T	T	T	T	T	T	T	T	T	T	T	T	T	T	T	T	T	T	T	T	T	T	T	T	T	T	T	T	T	T	T	T	T	T	T	T
Chr6__28500756	T/C	6	28500756	T	T	C	T	T	T	T	T	T	T	T	T	T	T	T	T	T	T	T	T	T	T	T	T	T	T	T	T	T	T	T	T	T	T	T	T	T	T	T	T	T	T	T	T	T	T
Chr6__28501023	C/T	6	28501023	C	C	T	C	C	C	C	C	C	C	C	C	C	C	C	C	C	C	C	C	C	C	C	C	C	C	C	C	C	C	C	C	C	C	C	C	C	C	C	C	C	C	C	C	C	C
Chr6__28501138	G/A	6	28501138	G	G	A	G	G	G	G	G	G	N	G	G	G	G	G	G	G	G	G	G	G	G	G	G	G	G	G	G	G	G	G	G	G	G	G	G	G	G	G	G	G	G	G	G	G	G
Chr6__28501496	A/C	6	28501496	A	A	C	A	A	A	A	M	A	A	A	A	A	A	A	A	A	A	A	A	A	A	A	A	A	A	A	A	A	A	A	A	A	A	A	A	A	A	A	A	A	A	A	A	A	A
Chr6__28501543	A/C	6	28501543	A	A	C	A	A	A	A	A	A	A	A	A	A	A	A	A	A	A	A	A	A	A	A	A	A	A	A	A	A	A	A	A	A	A	A	A	A	A	A	A	A	A	A	A	A	A
Chr6__28501867	G/A	6	28501867	G	G	A	G	G	G	G	G	G	G	G	G	G	G	G	G	G	G	G	G	G	G	G	G	G	G	G	G	G	G	G	G	G	G	G	G	G	G	G	G	G	G	G	G	G	G
Chr6__28502460	C/T	6	28502460	C	C	T	C	C	C	C	C	C	C	C	C	C	C	C	C	C	C	C	C	C	C	C	C	C	C	C	C	C	C	C	C	C	C	C	C	C	C	C	C	C	C	C	C	C	C
Chr6__28502527	T/C	6	28502527	T	T	C	T	T	T	T	T	T	T	T	T	T	T	T	T	T	T	T	T	T	T	T	T	T	T	T	T	T	T	T	T	T	T	T	T	T	T	T	T	T	T	T	T	T	T
Chr6__28502614	G/A	6	28502614	G	G	A	G	G	G	G	G	G	G	G	G	G	G	G	G	G	G	G	G	G	G	G	G	G	G	G	G	G	G	G	G	G	G	G	G	G	G	G	G	G	G	G	G	G	G
Chr6__28502634	G/A	6	28502634	G	G	A	G	G	G	G	G	G	G	G	G	G	G	G	G	G	G	G	G	G	G	G	G	G	G	G	G	G	G	G	G	G	G	G	G	G	G	G	G	G	G	G	G	G	G
Chr6__28503154	T/C	6	28503154	T	T	C	T	T	T	T	T	T	T	T	T	T	T	T	T	T	T	T	T	T	T	T	T	T	T	T	T	T	T	T	T	T	T	T	T	T	T	T	T	T	T	T	T	T	T
Chr6__28503257	G/C	6	28503257	G	G	C	G	G	G	G	G	G	G	G	G	G	G	G	G	G	G	G	G	G	G	G	G	G	G	G	G	G	G	G	G	G	G	G	G	G	G	G	G	G	G	G	G	G	G
Chr6__28503286	G/C	6	28503286	G	G	C	G	G	G	G	G	G	G	G	G	G	G	G	G	G	G	G	G	G	G	G	G	G	G	G	G	G	G	G	G	G	G	G	G	G	G	G	G	G	G	G	G	G	G
Chr6__28503295	C/T	6	28503295	C	C	T	C	C	C	C	C	C	C	C	C	C	C	C	C	C	C	C	C	C	C	C	C	C	C	C	C	C	C	C	C	C	C	C	C	C	C	C	C	C	C	C	C	C	C
Chr6__28503624	C/T	6	28503624	C	C	T	C	C	C	C	C	C	C	C	C	C	C	C	C	C	C	C	C	C	C	C	C	C	C	C	C	C	C	C	C	C	C	C	C	C	C	C	C	C	C	C	C	C	C
Chr6__28503631	A/G	6	28503631	A	A	G	A	A	A	A	A	A	A	A	A	A	A	A	A	A	A	A	A	A	A	A	A	A	A	A	A	A	A	A	A	A	A	A	A	A	A	A	A	A	A	A	A	A	A
Chr6__28503669	G/A	6	28503669	G	G	A	G	G	G	G	G	G	G	G	G	G	G	G	G	G	G	G	G	G	G	G	G	G	G	G	G	G	G	G	G	G	G	G	G	G	G	G	G	G	G	G	G	G	G
Chr6__28503734	T/C	6	28503734	T	T	C	T	T	T	T	T	T	T	T	T	T	T	T	T	T	T	T	T	T	T	T	T	T	T	T	T	T	T	T	T	T	T	T	T	T	T	T	T	T	T	T	T	T	T
Chr6__28503769	A/G	6	28503769	A	A	G	A	A	A	A	A	A	A	A	A	A	A	A	A	A	A	A	A	A	A	A	A	A	A	A	A	A	A	A	A	A	A	A	A	A	A	A	A	A	A	A	A	A	A
Chr6__28503813	G/A	6	28503813	G	G	A	G	G	G	G	G	G	G	G	G	G	G	G	G	G	G	G	G	G	G	G	G	G	G	G	G	G	G	G	G	G	G	G	G	G	G	G	G	G	G	G	G	G	G
Chr6__28503849	C/A	6	28503849	C	C	A	C	C	C	C	C	C	C	C	C	C	C	C	C	C	C	C	C	C	C	C	C	C	C	C	C	C	C	C	C	C	C	C	C	C	C	C	C	C	C	C	C	C	C
Chr6__28503917	T/C	6	28503917	T	T	C	T	T	T	T	T	T	T	T	T	T	T	T	T	T	T	T	T	T	T	T	T	T	T	T	T	T	T	T	T	T	T	T	T	T	T	T	T	T	T	T	T	T	T
Chr6__28504141	C/G	6	28504141	C	C	G	C	C	C	C	C	C	C	C	C	C	C	C	C	C	C	C	C	C	C	C	C	C	C	C	C	C	C	C	C	C	C	C	C	C	C	C	C	C	C	C	C	C	C
Chr6__28504340	T/C	6	28504340	T	T	C	T	T	T	T	T	T	T	T	T	T	T	T	T	T	T	T	T	T	T	T	T	T	T	T	T	T	T	T	T	T	T	T	T	T	T	T	T	T	T	T	T	T	T
Chr6__28504469	A/G	6	28504469	A	A	G	A	R	A	A	A	A	A	A	A	A	A	A	A	A	A	A	A	A	A	A	A	A	A	A	A	A	A	A	A	A	A	A	A	A	A	A	A	A	A	A	A	A	A
Chr6__28504509	T/A	6	28504509	T	T	A	T	T	T	T	T	T	T	T	T	T	T	T	T	T	T	T	T	T	T	T	T	T	T	T	T	T	T	T	T	T	T	T	T	T	T	T	T	T	T	T	T	T	T
Chr6__28505184	C/T	6	28505184	C	C	T	C	C	C	C	C	C	C	C	C	C	C	C	C	C	C	C	C	C	C	C	C	C	C	C	C	C	C	C	C	C	C	C	C	C	C	C	C	C	C	C	C	C	C
Chr6__28505253	T/C	6	28505253	T	T	C	T	T	T	T	T	T	T	T	T	T	T	T	T	T	T	T	T	T	T	T	T	T	T	T	T	T	T	T	T	T	T	T	T	T	T	T	T	T	T	T	T	T	T
Chr6__28506666	A/T	6	28506666	A	A	T	A	A	A	A	A	A	A	A	A	A	A	A	A	A	A	A	A	A	A	A	A	A	A	A	A	A	A	A	A	A	A	A	A	A	A	A	A	A	A	A	A	A	A
Chr6__28507067	C/T	6	28507067	C	C	T	C	C	C	C	C	C	C	C	C	C	C	C	C	C	C	C	C	C	C	C	C	C	C	C	C	C	C	C	C	C	C	C	C	C	C	C	C	C	C	C	C	C	C
Chr6__28507174	A/C	6	28507174	A	A	C	A	A	A	A	A	A	A	A	A	A	A	A	A	A	A	A	A	A	A	A	A	A	A	A	A	A	A	A	A	A	A	A	A	A	A	A	A	A	A	A	A	A	A
Chr6__28507715	T/C	6	28507715	T	T	C	T	T	T	T	T	T	T	T	T	T	T	T	T	T	T	T	T	T	T	T	T	T	T	T	T	T	T	T	T	T	T	T	T	T	T	T	T	T	T	T	T	T	T
Chr6__28508863	A/G	6	28508863	A	A	G	A	A	A	A	A	A	A	A	A	A	A	A	A	A	A	A	A	A	A	A	A	A	A	A	A	A	A	A	A	A	A	A	A	A	A	A	A	A	A	A	A	A	A
Chr6__28509323	A/G	6	28509323	A	A	G	A	A	A	A	A	A	A	A	A	A	A	A	A	A	A	A	A	A	A	A	A	A	A	A	A	A	A	A	A	A	A	A	A	A	A	A	A	A	A	A	A	A	A
Chr6__28509588	G/A	6	28509588	G	G	A	G	G	G	G	G	G	G	G	G	G	G	G	G	G	G	G	G	G	G	G	G	G	G	G	G	G	G	G	G	G	G	G	G	G	G	G	G	G	G	G	G	G	G
Chr6__28509747	C/T	6	28509747	C	C	T	C	C	C	C	C	C	C	C	C	C	C	C	C	C	C	C	C	C	C	C	C	C	C	C	C	C	C	C	C	C	C	C	C	C	C	C	C	C	C	C	C	C	C
Chr6__28509800	A/T	6	28509800	A	A	T	A	A	A	A	A	A	A	A	A	A	A	A	A	A	A	A	A	A	A	A	A	A	A	A	A	A	A	A	A	A	A	A	A	A	A	A	A	A	A	A	A	A	A
Chr6__28509971	A/T	6	28509971	A	A	T	A	A	A	A	A	A	A	A	A	A	A	A	A	A	A	A	A	A	A	A	A	A	A	A	A	A	A	A	A	A	A	A	A	A	A	A	A	A	A	A	A	A	A
Chr6__28510432	A/G	6	28510432	A	A	G	R	A	A	A	A	A	A	A	A	A	A	A	A	A	A	A	A	A	A	A	A	A	A	A	A	A	A	A	A	A	A	A	A	A	A	A	A	A	A	A	A	A	A
Chr6__28510465	T/C	6	28510465	T	T	C	Y	T	T	T	T	T	T	T	T	T	T	T	T	T	T	T	T	T	T	T	T	T	T	T	T	T	T	T	T	T	T	T	T	T	T	T	T	T	T	T	T	T	T
Chr6__28510599	A/G	6	28510599	A	A	G	A	A	A	A	A	A	A	A	A	A	A	A	A	A	A	A	A	A	A	A	A	A	A	A	A	A	A	A	A	A	A	A	A	A	A	A	A	A	A	A	A	A	A
Chr6__28510927	T/C	6	28510927	T	T	C	T	T	T	T	T	T	T	T	T	T	T	T	T	T	T	T	T	T	T	T	T	T	T	T	T	T	T	T	T	T	T	T	T	T	T	T	T	T	T	T	T	T	T
Chr6__28510987	C/T	6	28510987	C	C	T	C	C	C	C	C	C	C	C	C	C	C	C	C	C	C	C	C	C	C	C	C	C	C	C	C	C	C	C	C	C	C	C	C	C	C	C	C	C	C	C	C	C	C
Chr6__28511125	C/T	6	28511125	C	C	T	C	C	C	C	C	C	C	C	C	C	C	C	C	C	C	C	C	C	C	C	C	C	C	C	C	C	C	C	C	C	C	C	C	C	C	C	C	C	C	C	C	C	C
Chr6__28511204	A/G	6	28511204	A	A	G	A	A	A	A	A	A	N	A	A	A	A	A	A	A	A	A	A	A	A	A	A	A	A	A	A	A	A	A	A	A	A	A	A	A	A	A	A	A	A	A	A	A	A
Chr6__28511252	A/G	6	28511252	A	A	G	A	A	A	A	A	A	A	A	A	A	A	A	A	A	A	A	A	A	A	A	A	A	A	A	A	A	A	A	A	A	A	A	A	A	A	A	A	A	A	N	A	A	A
Chr6__28511321	C/T	6	28511321	C	C	T	C	C	N	N	N	C	C	C	C	C	C	C	C	C	C	C	C	C	C	N	C	C	C	C	N	C	C	C	C	C	N	C	C	C	C	N	N	C	C	C	C	C	C
Chr6__28512186	G/A	6	28512186	G	N	G	G	G	G	R	G	G	R	G	G	G	G	G	G	G	G	G	G	G	R	R	R	G	G	R	R	R	G	G	G	R	G	R	G	R	R	G	G	R	G	R	R	G	G
Chr6__28512466	T/C	6	28512466	T	T	C	T	T	T	T	T	T	T	T	T	T	T	T	T	T	T	T	T	T	T	T	T	T	T	T	T	T	T	T	T	T	T	T	T	T	T	T	T	T	T	T	T	T	T
Chr6__28512523	G/A	6	28512523	G	G	A	G	G	G	G	G	G	G	G	G	G	G	G	G	G	G	G	G	G	G	G	G	G	G	G	G	G	G	G	G	G	G	G	G	G	G	G	G	G	G	G	G	G	G
Chr6__28512665	C/T	6	28512665	C	C	T	C	C	C	C	C	C	C	C	C	C	C	C	C	C	C	C	C	C	C	C	C	C	C	C	C	C	C	C	C	C	C	C	C	C	C	C	C	C	C	C	C	C	C
Chr6__28512835	A/G	6	28512835	A	A	R	A	A	A	A	A	A	A	A	A	A	A	R	A	A	A	A	A	A	A	A	A	A	A	A	A	A	A	A	A	A	A	A	A	A	A	A	A	A	A	A	A	A	A
Chr6__28512978	G/T	6	28512978	G	G	K	G	G	G	G	G	G	G	G	G	G	G	G	G	G	G	G	G	G	G	G	G	G	G	G	G	G	G	G	G	G	G	G	G	G	G	G	G	G	G	G	G	G	G
Chr6__28513428	G/A	6	28513428	G	G	A	G	G	G	G	G	G	G	G	G	G	G	G	G	G	G	G	G	G	G	G	G	G	G	G	G	G	G	G	G	G	G	G	G	G	G	G	G	G	G	G	G	G	G
Chr6__28513460	T/C	6	28513460	T	T	C	T	T	T	T	T	T	T	T	T	T	T	T	T	T	T	T	T	T	T	T	T	T	T	T	T	T	T	T	T	T	T	T	T	Y	T	T	T	Y	T	T	T	T	T
Chr6__28513498	G/A	6	28513498	G	G	R	G	G	N	G	N	G	G	G	G	G	G	G	G	G	G	G	G	G	G	G	G	G	G	G	G	G	G	G	G	G	G	G	G	G	G	G	G	G	G	G	G	G	G
Chr6__28513539	T/C	6	28513539	T	T	C	T	T	Y	T	T	T	T	T	T	T	T	T	T	T	T	T	T	T	T	T	T	T	T	T	T	T	T	T	T	T	T	T	T	T	T	T	T	T	T	T	T	T	T
Chr6__28513659	G/A	6	28513659	G	G	A	G	G	G	G	G	G	G	G	G	G	G	G	G	G	G	G	G	G	G	G	G	G	G	G	G	G	G	G	G	G	G	G	G	G	G	G	G	G	G	G	G	G	G
Chr6__28513677	C/T	6	28513677	C	C	T	C	C	C	C	C	C	C	C	C	C	C	C	C	C	C	C	C	C	C	C	C	C	C	C	C	C	C	C	C	C	C	C	C	C	C	C	C	C	C	C	C	C	C
Chr6__28513693	G/T	6	28513693	G	G	T	G	G	N	G	G	G	G	G	G	G	G	G	G	G	G	G	G	G	G	G	G	G	G	G	G	G	G	G	G	G	G	G	G	G	G	G	G	G	G	G	G	G	G
Chr6__28513715	T/C	6	28513715	T	T	C	T	T	T	T	T	T	T	T	T	T	T	T	T	T	T	T	T	T	T	T	T	T	T	T	T	T	T	T	T	T	T	T	T	T	T	T	T	T	T	T	T	T	T
Chr6__28513847	T/C	6	28513847	T	N	C	N	T	T	N	N	N	T	T	T	T	T	T	T	T	N	T	T	T	T	T	T	T	T	T	T	T	T	T	T	T	T	T	T	T	T	T	T	N	T	T	N	T	T
Chr6__28513976	G/T	6	28513976	G	G	T	G	G	N	G	G	G	G	G	G	G	G	G	G	G	N	G	G	G	G	G	G	G	G	G	G	G	G	G	G	G	G	G	G	G	G	G	G	G	G	G	G	G	G
Chr6__28514005	G/A	6	28514005	G	G	A	G	G	N	G	G	G	G	G	G	G	G	G	G	G	G	G	G	G	G	G	G	G	G	G	G	G	G	G	G	G	G	G	G	G	G	G	G	G	G	G	G	G	G
Chr6__28514036	A/G	6	28514036	A	A	G	A	A	N	A	A	A	A	A	A	A	A	A	A	A	A	A	A	A	A	A	A	A	A	A	A	A	A	A	A	A	A	A	A	A	A	A	N	A	A	A	A	A	A
Chr6__28514113	A/G	6	28514113	A	A	G	A	A	A	A	A	A	A	A	A	A	A	A	A	A	A	A	A	A	A	A	A	A	A	A	A	A	A	A	A	A	A	A	A	A	A	A	A	A	A	A	A	A	A
Chr6__28514202	C/T	6	28514202	C	C	T	C	C	C	C	C	C	C	C	C	C	C	C	C	C	C	C	C	C	C	C	C	C	C	C	C	C	C	C	C	C	C	C	C	C	C	C	C	C	C	C	C	C	C
Chr6__28514308	A/G	6	28514308	A	A	G	A	A	A	A	A	A	A	A	A	A	A	A	A	A	A	A	A	A	A	A	A	A	A	A	A	A	A	A	A	A	A	A	A	A	A	A	A	A	A	A	A	A	A
Chr6__28514367	G/T	6	28514367	G	G	T	G	G	G	G	G	G	G	G	G	G	G	G	G	G	G	G	G	G	G	G	G	G	G	G	G	G	G	G	G	G	G	G	G	G	G	G	G	G	G	G	G	G	G
Chr6__28514457	C/T	6	28514457	C	C	T	C	C	C	C	C	C	C	C	C	C	C	C	C	C	C	C	C	C	C	C	C	C	C	C	C	C	C	C	C	C	C	C	C	C	C	C	C	C	C	C	C	C	C
Chr6__28514499	A/G	6	28514499	A	A	G	A	A	A	A	A	A	A	A	A	A	A	A	A	A	A	A	A	A	A	A	A	A	A	A	A	A	A	A	A	A	A	A	A	A	A	A	A	A	A	A	A	A	A
Chr6__28514576	A/G	6	28514576	A	A	G	A	A	A	A	A	A	A	A	A	A	A	A	A	A	A	A	A	A	A	A	A	A	A	A	A	A	A	A	A	A	A	A	A	A	A	A	A	A	A	A	A	A	A
Chr6__28514709	C/T	6	28514709	C	Y	Y	C	C	C	C	C	C	C	C	C	C	C	C	C	C	C	C	C	C	C	C	C	C	C	C	C	C	C	C	C	C	C	C	C	C	C	C	C	C	C	C	C	C	C
Chr6__28516166	A/G	6	28516166	A	A	G	A	A	A	A	A	A	A	A	A	A	A	A	A	A	A	A	A	A	A	A	A	A	A	A	A	A	A	A	A	A	A	A	A	A	A	A	A	A	A	A	A	A	A
Chr6__28516255	C/T	6	28516255	C	C	Y	C	C	C	C	C	C	C	C	C	C	C	C	C	C	C	C	C	C	C	C	C	C	C	C	C	C	C	C	C	C	C	C	C	C	C	C	C	C	C	C	C	C	C
Chr6__28516287	A/G	6	28516287	A	A	R	A	A	A	A	A	A	A	A	A	A	A	A	A	A	A	A	A	A	A	A	A	A	A	A	A	A	A	A	A	A	A	A	A	A	A	A	A	A	A	A	A	A	A
Chr6__28516508	G/C	6	28516508	G	N	C	G	G	G	G	G	N	G	G	G	G	G	G	G	G	G	G	G	G	G	G	G	G	G	G	G	G	G	G	G	G	G	G	G	G	G	G	G	G	G	G	G	G	G
Chr6__28516514	G/A	6	28516514	G	N	A	G	G	G	G	G	N	G	G	G	G	G	G	G	G	G	G	G	G	G	G	G	G	G	G	G	G	G	G	G	G	G	G	G	G	G	G	G	G	G	G	G	G	G
Chr6__28516733	G/A	6	28516733	G	G	A	G	G	G	G	G	G	G	G	G	G	G	G	G	G	G	G	G	G	G	G	G	G	G	G	G	G	G	G	G	G	G	G	G	G	G	G	G	G	G	G	G	G	G
Chr6__28517168	G/A	6	28517168	G	G	A	G	G	G	G	G	G	G	G	G	G	G	G	G	G	G	G	G	G	G	G	G	G	G	G	G	G	G	G	G	G	G	G	G	G	G	G	G	G	G	G	G	G	G
Chr6__28517175	G/A	6	28517175	G	G	A	G	G	G	G	G	G	G	G	G	G	G	G	G	G	G	G	G	G	G	G	G	G	G	G	G	G	G	G	G	G	G	G	G	G	G	G	G	G	G	G	G	G	G
Chr6__28517439	G/A	6	28517439	G	G	A	G	G	G	G	G	G	G	G	G	G	G	G	G	G	G	G	G	G	G	G	G	G	G	G	G	G	G	G	G	G	G	G	G	G	G	G	G	G	G	G	G	G	G
Chr6__28517525	C/T	6	28517525	C	C	T	C	C	C	C	C	C	C	C	C	C	C	C	C	C	C	C	C	C	C	C	C	C	C	C	C	C	C	C	C	C	C	C	C	C	C	C	C	C	C	C	C	C	C
Chr6__28518060	A/C	6	28518060	A	A	C	A	A	A	A	A	A	A	A	A	A	A	A	A	A	A	A	A	A	A	A	A	A	A	A	A	A	A	A	A	A	A	A	A	A	A	A	A	A	A	A	A	A	A
Chr6__28518151	A/G	6	28518151	A	A	G	A	A	A	A	A	A	A	A	A	A	A	A	A	A	A	A	A	A	A	A	A	A	A	A	A	A	A	A	A	A	A	A	A	A	A	A	A	A	A	A	A	A	A
Chr6__28518187	C/T	6	28518187	C	C	T	C	C	C	C	C	C	C	C	C	C	C	C	C	C	C	C	C	C	C	C	C	C	C	C	C	C	C	C	C	C	C	C	C	C	C	C	C	C	C	C	C	C	C
Chr6__28518321	C/T	6	28518321	C	C	T	C	C	C	C	C	C	C	C	C	C	C	C	C	C	C	C	C	C	C	C	C	C	C	C	C	C	C	C	C	C	C	C	C	C	C	C	C	C	C	C	C	C	C
Chr6__28518355	C/T	6	28518355	C	C	T	C	C	C	C	C	C	C	C	C	C	C	C	C	C	C	C	C	C	C	C	C	C	C	C	C	C	C	C	C	C	C	C	C	C	C	C	C	C	C	C	C	C	C
Chr6__28518615	G/A	6	28518615	G	G	A	G	G	G	G	G	G	G	G	G	G	G	G	G	G	G	G	G	G	G	G	G	G	G	G	G	G	G	G	G	G	G	G	G	G	G	G	G	G	G	G	G	G	G
Chr6__28518651	C/T	6	28518651	C	C	T	C	C	C	C	C	C	C	C	C	C	C	C	C	C	C	C	C	C	C	C	C	C	C	C	C	C	C	C	C	C	C	C	C	C	C	C	C	C	C	C	C	C	C
Chr6__28518661	T/C	6	28518661	T	T	C	T	T	T	T	T	T	T	T	T	T	T	T	T	T	T	T	T	T	T	T	T	T	T	T	T	T	T	T	T	T	T	T	T	T	T	T	T	T	T	T	T	T	T
Chr6__28518782	T/C	6	28518782	T	T	C	T	T	T	T	T	T	T	T	T	T	T	T	T	T	T	T	T	T	T	T	T	T	T	T	T	T	T	T	T	T	T	T	T	T	T	T	T	T	T	T	T	T	T
Chr6__28518857	A/G	6	28518857	A	A	G	A	A	A	A	A	A	A	A	A	A	A	A	A	A	A	A	A	A	A	A	A	A	A	A	A	A	A	A	A	A	A	A	A	A	A	A	A	A	A	A	A	A	A
Chr6__28518934	A/C	6	28518934	A	A	C	A	A	A	A	A	A	A	A	A	A	A	A	A	A	A	A	A	A	A	A	A	A	A	A	A	A	A	A	A	A	A	A	A	A	A	A	A	A	A	A	A	A	A
Chr6__28518957	T/C	6	28518957	T	T	C	T	T	T	T	T	T	T	T	T	T	T	T	T	T	T	T	T	T	T	T	T	T	T	T	T	T	T	T	T	T	T	T	T	T	T	T	T	T	T	T	T	T	T
Chr6__28518969	C/G	6	28518969	C	C	G	C	C	C	C	C	C	C	C	C	C	C	C	C	C	C	C	C	C	C	C	C	C	C	C	C	C	C	C	C	C	C	C	C	C	C	C	C	C	C	C	C	C	C
Chr6__28519027	G/A	6	28519027	G	G	A	G	G	G	G	G	G	G	G	G	G	G	G	G	G	G	G	G	G	G	G	G	G	G	G	G	G	G	G	G	G	G	G	G	G	G	G	G	G	G	G	G	G	G
Chr6__28519068	G/C	6	28519068	G	G	C	G	G	G	G	G	G	G	G	G	G	G	G	G	G	G	G	G	G	G	G	G	G	G	G	G	G	G	G	G	G	G	G	G	G	G	G	G	G	G	G	G	G	G
Chr6__28519444	G/A	6	28519444	G	G	A	G	G	G	G	G	G	G	G	G	G	G	G	G	G	G	G	G	G	G	G	G	G	G	G	G	G	G	G	G	G	G	G	G	G	G	G	G	G	G	G	G	G	G
Chr6__28519504	G/A	6	28519504	G	G	A	G	G	G	G	G	G	G	G	G	G	G	G	G	G	G	G	G	G	G	G	G	G	G	G	G	G	G	G	G	G	G	G	G	G	G	G	G	G	G	G	G	G	G
Chr6__28520763	C/T	6	28520763	C	C	N	C	C	C	C	C	C	C	C	C	C	C	C	C	T	N	C	C	C	C	C	C	C	C	N	C	T	C	C	C	C	C	T	C	C	C	C	C	C	C	N	C	C	C
Chr6__28522156	C/T	6	28522156	C	C	N	C	C	C	C	T	T	C	C	C	C	T	C	Y	C	C	C	C	C	T	C	C	T	C	T	C	C	C	C	T	C	C	C	C	T	T	Y	C	T	C	T	C	C	T
Chr6__28522489	C/G	6	28522489	C	C	N	C	C	C	C	C	C	C	C	C	C	C	C	C	G	G	C	C	C	C	C	C	C	C	C	C	G	C	C	C	C	C	G	C	C	C	C	C	C	C	C	C	C	C
Chr6__28523737	C/T	6	28523737	C	C	T	C	C	C	C	C	C	C	C	C	C	C	C	C	C	C	C	C	C	C	C	C	C	C	C	C	C	C	C	C	C	C	C	C	C	C	C	C	C	C	C	C	C	C
Chr6__28523885	G/A	6	28523885	G	G	A	G	G	G	G	G	G	G	G	G	G	G	G	G	G	G	G	G	G	G	G	G	G	G	G	G	G	G	G	G	G	G	G	G	G	G	G	G	G	G	G	G	G	G
Chr6__28523918	C/T	6	28523918	C	C	T	C	C	C	C	C	C	C	C	C	C	C	C	C	C	C	C	C	C	C	C	C	C	C	C	C	C	C	C	C	C	C	C	C	C	C	C	C	C	C	C	C	C	C
Chr6__28524056	C/T	6	28524056	C	C	T	C	C	C	C	C	C	C	C	C	C	C	C	C	C	C	C	C	C	C	C	C	C	C	C	C	C	C	C	C	C	C	C	C	C	C	C	C	C	C	C	C	C	C
Chr6__28524080	C/T	6	28524080	C	C	T	C	C	C	C	C	C	C	C	C	C	C	C	C	C	C	C	C	C	C	C	C	C	C	C	C	C	C	C	C	C	C	C	C	C	C	C	C	C	C	C	C	C	C
Chr6__28524133	A/G	6	28524133	A	A	G	A	A	A	A	A	A	A	A	A	A	A	A	A	A	A	A	A	A	A	A	A	A	A	A	A	A	A	A	A	A	A	A	A	A	A	A	A	A	A	A	A	A	A
Chr6__28524325	C/T	6	28524325	C	C	T	C	C	C	C	C	C	C	C	C	C	C	C	C	C	C	C	C	C	C	C	C	C	C	C	C	C	C	C	C	C	C	C	C	C	C	C	C	C	C	C	C	C	C
Chr6__28524359	C/T	6	28524359	C	C	T	C	C	C	C	C	C	C	C	C	C	C	C	C	C	C	C	C	C	C	C	C	C	C	C	C	C	C	C	C	C	C	C	C	C	C	C	C	C	C	C	C	C	C
Chr6__28524378	T/C	6	28524378	T	T	C	T	T	T	T	T	T	T	T	T	T	T	T	T	T	T	T	T	T	T	T	T	T	T	T	T	T	T	T	T	T	T	T	T	T	T	T	T	T	T	T	T	T	T
Chr6__28524411	C/T	6	28524411	C	C	T	C	C	C	C	C	C	C	C	C	C	C	C	C	C	C	C	C	C	C	C	C	C	C	C	C	C	C	C	C	C	C	C	C	C	C	C	C	C	C	C	C	C	C
Chr6__28524461	A/G	6	28524461	A	A	G	A	A	A	A	A	A	A	A	A	A	A	A	A	A	A	A	A	A	A	A	A	A	A	A	A	A	A	A	A	A	A	A	A	A	A	A	A	A	A	A	A	A	A
Chr6__28524485	T/C	6	28524485	T	T	C	T	T	T	T	T	T	T	T	T	T	T	T	T	T	T	T	T	T	T	T	T	T	T	T	T	T	T	T	T	T	T	T	T	T	T	T	T	T	T	T	T	T	T
Chr6__28524539	C/A	6	28524539	C	C	A	C	C	C	C	C	C	C	C	C	C	C	C	C	C	C	C	C	C	C	C	C	C	C	C	C	C	C	C	C	C	C	C	C	C	C	C	C	C	C	C	C	C	C
Chr6__28524622	T/C	6	28524622	T	T	C	T	T	T	T	T	T	T	T	T	T	T	T	T	C	C	T	T	T	T	T	T	T	T	T	T	C	T	T	T	T	T	T	T	T	T	T	T	T	T	T	T	T	T
Chr6__28524714	A/G	6	28524714	A	A	G	A	A	A	A	A	A	A	A	A	A	A	A	A	A	A	A	A	R	A	A	A	A	A	A	A	A	A	A	A	A	A	A	A	A	A	A	A	A	A	A	A	A	A
Chr6__28524778	A/G	6	28524778	A	A	G	A	A	A	A	A	A	A	A	A	A	A	A	A	A	A	A	A	A	A	A	A	A	A	A	A	A	A	A	A	A	A	A	A	A	A	A	A	A	A	A	A	A	A
Chr6__28524811	C/T	6	28524811	C	C	T	C	C	C	C	C	C	C	C	C	C	C	C	C	C	C	C	C	C	C	C	C	C	C	C	C	C	C	C	C	C	C	C	C	C	C	C	C	C	C	C	C	C	C
Chr6__28524938	G/A	6	28524938	G	G	A	G	G	G	G	G	G	G	G	G	G	G	G	G	G	G	G	G	G	G	G	G	G	G	G	G	G	G	G	G	G	G	G	G	G	G	G	G	G	G	G	G	G	G
Chr6__28524984	G/A	6	28524984	G	G	A	G	G	G	G	G	G	G	G	G	G	G	G	G	G	G	G	G	G	G	G	G	G	G	G	G	G	G	G	G	G	G	G	G	G	G	G	G	G	G	G	G	G	G
Chr6__28525061	A/G	6	28525061	A	A	R	A	A	A	A	A	A	A	A	A	A	A	A	A	A	A	A	A	A	A	A	A	A	A	A	A	A	A	A	A	A	A	A	A	A	A	A	A	A	A	A	A	A	A
Chr6__28525122	A/G	6	28525122	A	A	G	A	A	A	A	A	A	A	A	A	A	A	A	A	A	A	A	A	A	A	A	A	A	A	A	A	A	A	A	A	A	A	A	A	A	A	A	A	A	A	A	A	A	A
Chr6__28525187	G/A	6	28525187	G	G	A	G	G	G	G	G	G	G	G	G	G	G	G	G	G	G	G	G	G	G	G	G	G	G	G	G	G	G	G	G	G	G	G	G	G	G	G	G	G	G	G	G	G	G
Chr6__28525348	A/G	6	28525348	A	A	G	A	A	A	A	A	A	A	A	A	A	A	A	A	A	A	A	A	A	A	A	A	A	A	A	A	A	A	A	A	A	A	A	A	A	A	A	A	A	A	A	A	A	A
Chr6__28525358	C/T	6	28525358	C	C	T	C	C	C	C	C	C	C	C	C	C	C	C	C	C	C	C	C	C	C	C	C	C	C	C	C	C	C	C	C	C	C	C	C	C	C	C	C	C	C	C	C	C	C
Chr6__28525415	T/A	6	28525415	T	T	A	T	T	T	T	T	T	T	T	T	T	T	T	T	T	T	T	T	T	T	T	T	T	T	T	T	T	T	T	T	T	T	T	T	T	T	T	T	T	T	T	T	T	T
Chr6__28525540	G/C	6	28525540	G	G	C	G	G	G	G	G	G	G	G	G	G	G	G	G	G	G	G	G	G	G	G	G	G	G	G	G	G	G	G	G	G	G	G	G	G	G	G	G	G	G	G	G	G	G
Chr6__28525583	T/C	6	28525583	T	T	C	T	T	T	T	T	T	T	T	T	T	T	T	T	T	T	T	T	T	T	T	T	T	T	T	T	T	T	T	T	T	T	T	T	T	T	T	T	T	T	T	T	T	T
Chr6__28525621	A/T	6	28525621	A	A	T	A	A	A	A	A	A	A	A	A	A	A	A	A	A	A	A	A	A	A	A	A	A	A	A	A	A	A	A	A	A	A	A	A	A	A	A	A	A	A	A	A	A	A
Chr6__28525687	G/A	6	28525687	G	G	A	G	G	G	G	G	G	G	G	G	G	G	G	G	G	G	G	G	G	G	G	G	G	G	G	G	G	G	G	G	G	G	G	G	G	G	G	G	G	G	G	G	G	G
Chr6__28525768	G/T	6	28525768	G	G	G	G	G	G	G	K	T	G	G	G	G	T	G	T	G	G	G	G	G	K	G	G	T	G	T	G	G	G	G	T	G	G	G	G	T	T	G	G	K	G	T	G	G	T
Chr6__28525813	A/G	6	28525813	A	A	G	A	A	A	A	A	A	A	A	A	A	A	A	A	A	A	A	A	A	A	A	A	A	A	A	A	A	A	A	A	A	A	A	A	A	A	A	A	A	A	A	A	A	A
Chr6__28525913	A/G	6	28525913	A	A	G	A	R	A	A	A	A	A	A	A	A	A	A	A	A	A	A	A	A	A	A	A	A	A	A	A	A	A	A	A	A	A	A	A	A	A	A	A	A	A	A	A	A	A
Chr6__28525932	A/G	6	28525932	A	A	G	A	R	A	A	A	A	A	A	A	A	A	A	A	A	A	A	A	A	A	A	A	A	A	A	A	A	A	A	A	A	A	A	A	A	A	A	A	A	A	A	A	A	A
Chr6__28525944	C/T	6	28525944	C	C	T	C	Y	C	C	C	C	C	C	C	C	C	C	C	C	C	C	C	C	C	C	C	C	C	C	C	C	C	C	C	C	C	C	C	C	C	C	C	C	C	C	C	C	C
Chr6__28526049	A/G	6	28526049	A	A	G	A	A	A	A	A	A	A	A	A	A	A	A	A	A	A	A	A	A	A	A	A	A	A	A	A	A	A	A	A	A	A	A	A	A	A	A	A	A	A	A	A	A	A
Chr6__28526090	A/G	6	28526090	A	A	G	A	A	A	A	A	A	A	A	A	A	A	A	A	A	A	A	A	A	A	A	A	A	A	A	A	A	A	A	A	A	A	A	A	A	A	A	A	A	A	A	A	A	A
Chr6__28526240	T/C	6	28526240	T	T	C	T	T	T	T	T	T	T	T	T	T	T	T	T	T	T	T	T	T	T	T	T	T	T	T	T	T	T	T	T	T	T	T	T	T	T	T	T	T	T	T	T	T	T
Chr6__28526286	T/C	6	28526286	T	T	C	T	T	T	T	T	T	T	T	T	T	T	T	T	T	T	T	T	T	T	T	T	T	T	T	T	T	T	T	T	T	T	T	T	T	T	T	T	T	T	T	T	T	T
Chr6__28526320	G/A	6	28526320	G	G	A	G	G	G	G	G	G	G	G	G	G	G	G	G	G	G	G	G	G	G	G	G	G	G	G	G	G	G	G	G	G	G	G	G	G	G	G	G	G	G	G	G	G	G
Chr6__28526350	C/A	6	28526350	C	C	A	C	C	C	C	C	C	C	C	C	C	C	C	C	C	C	C	C	C	C	C	C	C	C	C	C	C	C	C	C	C	C	C	C	C	C	C	C	C	C	C	C	C	C
Chr6__28526373	C/T	6	28526373	C	C	T	C	C	C	C	C	C	C	C	C	C	C	C	C	C	C	C	C	C	C	C	C	C	C	C	C	C	C	C	C	C	C	C	C	C	C	C	C	C	C	C	C	C	C
Chr6__28526469	T/C	6	28526469	T	T	C	T	T	T	T	T	T	T	T	T	T	T	T	T	T	T	T	T	T	T	T	T	T	T	T	T	T	T	T	T	T	T	T	T	T	T	T	T	T	T	T	T	T	T
Chr6__28526650	C/T	6	28526650	C	C	T	C	C	C	C	C	C	C	C	C	C	C	C	C	C	C	C	C	C	C	C	C	C	C	C	C	C	C	C	C	C	C	C	C	C	C	C	C	C	C	C	C	C	C
Chr6__28526665	T/G	6	28526665	T	T	G	T	T	T	T	T	T	T	T	T	T	T	T	T	T	T	T	T	T	T	T	T	T	T	T	T	T	T	T	T	T	T	T	T	T	T	T	T	T	T	T	T	T	T
Chr6__28526839	A/G	6	28526839	A	A	G	A	A	A	A	A	A	A	A	A	A	A	A	A	A	A	A	A	A	A	A	A	A	A	A	A	A	A	A	A	A	A	A	A	A	A	A	A	A	A	A	A	A	A
Chr6__28526898	G/A	6	28526898	G	G	A	G	G	G	G	G	G	G	G	G	G	G	G	G	G	G	G	G	G	G	G	G	G	G	G	G	G	G	G	G	G	G	G	G	G	G	G	G	G	G	G	G	G	G
Chr6__28526998	A/G	6	28526998	A	A	G	A	A	A	A	A	A	A	A	A	A	A	A	A	A	A	A	A	A	A	A	A	A	A	A	A	A	A	A	A	A	A	A	A	A	A	A	A	A	A	A	A	A	A
Chr6__28527115	A/G	6	28527115	A	A	G	A	A	A	A	A	A	A	A	A	A	A	A	A	A	A	A	A	A	A	A	A	A	A	A	A	A	A	A	A	A	A	A	A	A	A	A	A	A	A	A	A	A	A
Chr6__28527133	G/T	6	28527133	G	G	T	G	G	G	G	G	G	G	G	G	G	G	G	G	G	G	G	G	G	G	G	G	G	G	G	G	G	G	G	G	G	G	G	G	G	G	G	G	G	G	G	G	G	G
Chr6__28527181	C/T	6	28527181	C	C	T	C	C	C	C	C	C	C	C	C	C	C	C	C	C	C	C	C	C	C	C	C	C	C	C	C	C	C	C	C	C	C	C	C	C	C	C	C	C	C	C	C	C	C
Chr6__28527291	C/T	6	28527291	C	C	T	C	C	C	C	C	C	C	C	C	C	C	C	C	C	C	C	C	C	C	C	C	C	C	C	C	C	C	C	C	C	C	C	C	C	C	C	C	C	C	C	C	C	C
Chr6__28527854	A/C	6	28527854	A	A	C	A	A	A	A	A	A	A	A	A	A	A	A	A	A	A	A	A	A	A	A	A	A	A	A	A	A	A	A	A	A	A	A	A	A	A	A	A	A	A	A	A	A	A
Chr6__28527867	G/A	6	28527867	G	G	A	G	G	G	G	G	G	G	G	G	G	G	G	G	G	G	G	G	G	G	G	G	G	G	G	G	G	G	G	G	G	G	G	G	G	G	G	G	G	G	G	G	G	G
Chr6__28527882	C/T	6	28527882	C	C	T	C	C	C	C	C	C	C	C	C	C	C	C	C	C	C	C	C	C	C	C	C	C	C	C	C	C	C	C	C	C	C	C	C	C	C	C	C	C	C	C	C	C	C
Chr6__28527930	G/T	6	28527930	G	G	T	G	G	G	G	G	G	G	G	G	G	G	G	G	G	G	G	G	G	G	G	G	G	G	G	G	G	G	G	G	G	G	G	G	G	G	G	G	G	G	G	G	G	G
Chr6__28527948	C/T	6	28527948	C	C	T	C	C	C	C	C	C	C	C	C	C	C	C	C	C	C	C	C	C	C	C	C	C	C	C	C	C	C	C	C	C	C	C	C	C	C	C	C	C	C	C	C	C	C
Chr6__28528004	T/C	6	28528004	T	T	C	T	T	T	T	T	T	T	T	T	T	T	T	T	T	T	T	T	T	T	T	T	T	T	T	T	T	T	T	T	T	T	T	T	T	T	T	T	T	T	T	T	T	T
Chr6__28528125	G/C	6	28528125	G	G	C	G	G	G	G	G	G	G	G	G	G	G	G	G	G	G	G	G	G	G	G	G	G	G	G	G	G	G	G	G	G	G	G	G	G	G	G	G	G	G	G	G	G	G
Chr6__28528239	C/T	6	28528239	C	C	T	C	C	C	C	C	C	C	C	C	C	C	C	C	C	C	C	C	C	C	C	C	C	C	C	C	C	C	C	C	C	C	C	C	C	C	C	C	C	C	C	C	C	C
Chr6__28528260	G/A	6	28528260	G	G	A	G	G	G	G	G	G	G	G	G	G	G	G	G	G	G	G	G	G	G	G	G	G	G	G	G	G	G	G	G	G	G	G	G	G	G	G	G	G	G	G	G	G	G
Chr6__28528313	T/C	6	28528313	T	T	C	T	T	T	T	T	T	T	T	T	T	T	T	T	T	T	T	T	T	T	T	T	T	T	T	T	T	T	T	T	T	T	T	T	T	T	T	T	T	T	T	T	T	T
Chr6__28528361	A/C	6	28528361	A	A	C	A	A	A	A	A	A	A	A	A	A	A	A	A	A	A	A	A	A	A	A	A	A	A	A	A	A	A	A	A	A	A	A	A	A	A	A	A	A	A	A	A	A	A
Chr6__28528403	G/A	6	28528403	G	G	A	G	G	G	G	G	G	G	G	G	G	G	G	G	G	G	G	G	G	G	G	G	G	G	G	G	G	G	G	G	G	G	G	G	G	G	G	G	G	G	G	G	G	G
Chr6__28528459	G/A	6	28528459	G	G	A	G	G	G	G	G	G	G	G	G	G	G	G	G	G	G	G	G	G	G	G	G	G	G	G	G	G	G	G	G	G	G	G	G	G	G	G	G	G	G	G	G	G	G
Chr6__28528559	C/T	6	28528559	C	C	N	C	C	C	C	C	C	C	C	C	C	C	C	C	C	C	C	C	C	C	C	C	C	C	C	C	C	C	C	C	C	C	C	C	C	C	C	C	C	C	C	C	C	C
Chr6__28528631	A/G	6	28528631	A	A	G	A	A	A	A	A	A	A	A	A	A	A	A	A	A	A	A	A	A	A	A	A	A	A	A	A	A	A	A	A	A	A	A	A	A	A	A	A	A	A	A	A	A	A
Chr6__28528656	T/C	6	28528656	T	T	C	T	T	T	T	T	T	T	T	T	T	T	T	T	T	T	T	T	T	T	T	T	T	T	T	T	T	T	T	T	T	T	T	T	T	T	T	T	T	T	T	T	T	T
Chr6__28528792	G/A	6	28528792	G	G	A	G	G	G	G	G	G	G	G	G	G	G	G	G	G	G	G	G	G	G	G	G	G	G	G	G	G	G	G	G	G	G	G	G	G	G	G	G	G	G	G	G	G	G
Chr6__28528838	C/T	6	28528838	C	C	T	C	C	C	C	C	C	C	C	C	C	C	C	C	C	C	C	C	C	C	C	C	C	C	C	C	C	C	C	C	C	C	C	C	C	C	C	C	C	C	C	C	C	C
Chr6__28529266	A/G	6	28529266	A	A	G	A	A	A	A	A	A	A	A	A	A	A	A	A	A	A	A	A	A	A	A	A	A	A	A	A	A	A	A	A	A	A	A	A	A	A	A	A	A	A	A	A	A	A
Chr6__28529303	A/G	6	28529303	A	A	G	A	A	A	A	R	A	A	A	A	A	A	A	A	A	A	A	A	A	A	A	A	A	A	A	A	A	A	A	A	A	A	A	A	A	A	A	A	A	A	A	A	A	A
Chr6__28529372	T/C	6	28529372	T	T	C	T	T	T	T	Y	T	T	T	T	T	T	T	T	T	T	T	T	T	T	T	T	T	T	T	T	T	T	T	T	T	T	T	T	T	T	T	T	T	T	T	T	T	T
Chr6__28529379	G/A	6	28529379	G	G	A	G	G	G	G	R	G	G	G	G	G	G	G	G	G	G	G	G	G	G	G	G	G	G	G	G	G	G	G	G	G	G	G	G	G	G	G	G	G	G	G	G	G	G
Chr6__28529431	C/T	6	28529431	C	C	T	C	C	C	C	Y	C	C	C	C	C	C	C	C	C	C	C	C	C	C	C	C	C	C	N	C	C	C	C	C	C	C	C	C	C	C	C	C	C	C	C	C	C	C
Chr6__28529472	C/T	6	28529472	C	C	T	C	C	C	C	C	C	C	C	C	C	C	C	C	C	C	C	C	C	C	C	C	C	C	C	C	C	C	C	C	C	C	C	C	C	C	C	C	C	C	C	C	C	C
Chr6__28529527	C/A	6	28529527	C	C	A	C	C	C	C	C	C	C	C	C	C	C	C	C	C	C	C	C	C	C	C	C	C	C	C	C	C	C	C	C	C	C	C	C	C	C	C	C	C	C	C	C	C	C
Chr6__28529648	A/T	6	28529648	A	A	T	A	A	A	A	A	A	A	A	A	A	A	A	A	A	A	A	A	A	A	A	A	A	A	A	A	A	A	A	A	A	A	A	A	A	A	A	A	A	A	A	A	A	A
Chr6__28529672	T/A	6	28529672	T	T	A	T	T	T	T	T	T	T	T	T	T	T	T	T	T	T	T	T	T	T	T	T	T	T	T	T	T	T	T	N	T	T	T	T	T	T	T	T	T	T	T	T	T	T
Chr6__28529731	T/C	6	28529731	T	T	C	T	T	T	T	T	T	T	T	T	T	T	T	T	T	T	T	T	T	T	T	T	T	T	T	T	T	T	T	T	T	T	T	T	T	T	T	T	T	T	T	T	T	T
Chr6__28529752	G/T	6	28529752	G	G	T	G	G	G	G	G	G	G	G	G	G	G	G	G	G	G	G	G	G	G	G	G	G	G	G	G	G	G	G	G	G	G	G	G	G	G	G	G	G	G	G	G	G	G
Chr6__28529810	A/G	6	28529810	A	A	G	A	A	A	A	A	A	A	A	A	A	A	A	A	A	A	A	A	A	A	A	A	A	A	A	A	A	A	A	A	A	A	A	A	A	A	A	A	A	A	A	A	A	A
Chr6__28530034	T/C	6	28530034	T	T	C	T	T	T	T	T	T	T	T	T	T	N	T	T	T	T	T	T	T	T	T	T	T	T	T	T	T	T	T	T	T	T	T	T	T	T	T	T	T	T	T	T	T	T
Chr6__28530149	A/C	6	28530149	A	A	C	A	A	A	A	A	A	A	A	A	A	A	A	A	A	A	A	A	A	A	A	A	A	A	A	A	A	A	A	A	A	A	A	A	A	A	A	N	A	A	A	A	A	A
Chr6__28530180	C/T	6	28530180	C	C	T	C	C	C	C	C	C	C	C	C	C	N	C	C	C	C	C	C	C	C	C	C	C	C	C	C	C	C	C	C	C	C	C	C	C	C	C	C	C	C	C	C	C	C
Chr6__28530269	C/G	6	28530269	C	C	G	C	C	C	C	C	C	C	C	C	C	C	C	C	C	C	C	C	C	C	C	C	C	C	C	C	C	C	C	C	C	C	C	C	C	C	C	C	C	C	C	C	C	C
Chr6__28530343	A/G	6	28530343	A	A	G	A	A	A	A	A	A	A	A	A	A	A	A	A	A	A	A	A	A	A	A	A	A	A	A	A	A	A	A	A	A	A	A	A	A	A	A	A	A	A	A	A	A	A
Chr6__28530499	G/A	6	28530499	G	G	A	G	G	G	G	G	G	G	G	G	G	G	G	G	G	G	G	G	G	G	G	G	G	G	G	G	G	G	G	G	G	G	G	G	G	G	G	G	G	G	G	G	G	G
Chr6__28530580	G/T	6	28530580	G	G	T	G	G	G	G	G	G	G	G	G	G	G	G	G	G	G	G	G	G	G	G	G	G	G	G	G	G	G	G	G	G	G	G	G	G	G	G	G	G	G	G	G	G	G
Chr6__28530592	T/C	6	28530592	T	T	C	T	T	Y	T	T	T	T	T	T	T	T	T	T	T	T	T	T	T	T	T	T	T	T	T	T	T	T	T	T	T	T	T	T	T	T	T	T	T	T	T	T	T	T
Chr6__28530671	T/C	6	28530671	T	T	C	T	T	N	T	T	T	T	T	T	T	T	T	T	T	T	T	T	T	T	T	T	T	T	T	T	T	T	T	T	T	T	T	T	T	T	T	T	T	T	T	T	T	T
Chr6__28530690	G/A	6	28530690	G	G	A	G	G	G	G	G	G	G	G	G	G	G	G	G	G	G	G	G	G	G	G	G	G	G	G	G	G	G	G	G	G	G	G	G	G	G	G	G	G	G	G	G	G	G
Chr6__28530700	G/A	6	28530700	G	G	A	G	G	G	G	G	G	G	G	G	G	G	G	G	G	G	G	G	G	G	G	G	G	G	G	G	G	G	G	G	G	G	G	G	G	G	G	G	G	G	G	G	G	G
Chr6__28530819	A/T	6	28530819	A	A	T	A	A	A	A	A	A	A	A	A	A	A	A	A	A	A	A	A	A	A	A	A	A	A	A	A	A	A	A	A	A	A	A	A	A	A	A	A	A	A	A	A	A	A
Chr6__28530919	A/G	6	28530919	A	A	G	A	A	A	A	A	A	A	A	A	A	A	A	A	A	A	A	A	A	A	A	A	A	A	A	A	A	A	A	A	A	A	A	A	A	A	A	A	A	A	A	A	A	A
Chr6__28530977	G/T	6	28530977	G	G	T	G	G	G	G	G	G	G	G	G	G	G	G	G	G	G	G	G	G	G	G	G	G	G	G	G	G	G	G	G	G	G	G	G	G	G	G	G	G	G	G	G	G	G
Chr6__28531124	C/T	6	28531124	C	C	T	C	C	C	C	C	C	C	C	C	C	C	C	C	C	C	C	C	C	C	C	C	C	C	C	C	C	C	C	C	C	C	C	C	C	C	C	C	C	C	C	C	C	C
Chr6__28531257	T/A	6	28531257	T	T	A	T	T	T	T	T	T	T	T	T	T	T	T	T	T	T	T	T	T	T	T	T	T	T	T	T	T	T	T	T	T	T	T	T	T	T	T	T	T	T	T	T	T	T
Chr6__28531766	G/A	6	28531766	G	G	A	G	G	G	G	G	G	G	G	G	G	G	G	G	G	G	G	G	G	G	G	G	G	G	G	G	G	G	G	G	G	N	G	G	G	G	G	G	G	G	G	G	G	G
Chr6__28531836	G/A	6	28531836	G	G	A	G	G	N	G	G	G	G	G	G	G	G	G	G	G	G	G	G	G	G	G	G	G	G	G	G	G	G	G	G	G	G	G	G	G	G	G	G	G	G	G	G	G	G
Chr6__28532106	T/C	6	28532106	T	T	C	T	T	T	T	T	T	T	T	T	T	T	T	T	T	T	T	T	T	T	T	T	T	T	T	T	T	T	T	T	T	T	T	T	T	T	T	T	T	T	T	T	T	T
Chr6__28532113	T/C	6	28532113	T	T	C	T	T	T	T	T	T	T	T	T	T	T	T	T	T	T	T	T	T	T	T	T	T	T	T	T	T	T	T	T	T	T	T	T	T	T	T	T	T	T	T	T	T	T
Chr6__28532153	G/T	6	28532153	G	G	T	G	G	G	G	G	G	G	G	G	G	G	G	G	G	G	G	G	G	G	G	G	G	G	G	G	G	G	G	G	G	G	G	G	G	G	G	G	G	G	G	G	G	G
Chr6__28532201	A/G	6	28532201	A	A	G	A	A	A	A	A	A	A	A	A	A	A	A	A	A	A	A	A	A	A	A	A	A	A	A	A	A	A	A	A	A	A	A	A	A	A	A	A	A	A	A	A	A	A
Chr6__28532266	A/G	6	28532266	A	A	G	A	A	A	A	A	A	A	A	A	A	A	A	A	A	A	A	A	A	A	A	A	A	A	A	A	A	A	A	A	A	A	A	A	A	A	A	A	A	A	A	A	A	A
Chr6__28532314	C/T	6	28532314	C	C	T	C	C	C	C	C	C	C	C	C	C	C	C	C	C	C	C	C	C	C	C	C	C	C	C	C	C	C	C	C	C	C	C	C	C	C	C	C	C	C	C	C	C	C
Chr6__28532403	G/T	6	28532403	G	G	T	G	G	G	G	G	G	G	G	G	G	G	G	G	G	G	G	G	G	G	G	G	G	G	G	G	G	G	G	G	G	G	G	G	G	G	G	G	G	G	G	G	G	G
Chr6__28532459	C/G	6	28532459	C	C	G	C	C	C	C	C	C	C	C	C	C	C	C	C	C	C	C	C	C	C	C	C	C	C	C	C	C	C	C	C	C	C	C	C	C	C	C	C	C	C	C	C	C	C
Chr6__28532517	C/T	6	28532517	C	C	T	C	C	C	C	C	C	C	C	C	C	C	C	C	C	C	C	C	C	C	C	C	C	C	C	C	C	C	C	C	C	C	C	C	C	C	C	C	C	C	C	C	C	C
Chr6__28532554	T/G	6	28532554	T	T	G	T	T	T	T	T	T	T	T	T	T	T	T	T	T	T	T	T	T	T	T	T	T	T	T	T	T	T	T	T	T	T	T	T	T	T	T	T	T	T	T	T	T	T
Chr6__28532574	C/T	6	28532574	C	C	T	C	C	C	C	C	C	C	C	C	C	C	C	C	C	C	C	C	C	C	C	C	C	C	C	C	C	C	C	C	C	C	C	C	C	C	C	C	C	C	C	C	C	C
Chr6__28532610	T/G	6	28532610	T	T	G	T	T	K	T	T	T	T	T	T	T	T	T	T	T	T	T	T	T	T	T	T	T	T	T	T	T	T	T	T	T	T	T	T	T	T	T	T	T	T	T	T	T	T
Chr6__28532620	C/T	6	28532620	C	C	T	C	C	Y	C	C	C	C	C	C	C	C	C	C	C	C	C	C	C	C	C	C	C	C	C	C	C	C	C	C	C	C	C	C	C	C	C	C	C	C	C	C	C	C
Chr6__28532680	C/T	6	28532680	C	C	T	C	C	C	C	C	C	C	C	C	C	C	C	C	C	C	C	C	C	C	C	C	C	C	C	C	C	C	C	C	C	C	C	C	C	C	C	C	C	C	C	C	C	C
Chr6__28533227	T/G	6	28533227	T	T	G	T	T	T	T	T	T	T	T	T	T	T	T	T	T	T	T	T	T	T	T	T	T	T	T	T	T	T	T	T	T	T	T	T	T	T	T	T	T	T	T	T	T	T
Chr6__28533688	T/C	6	28533688	T	T	C	T	T	T	T	T	T	T	T	T	T	T	T	T	T	T	T	T	T	T	T	T	T	T	T	T	T	T	T	T	T	T	T	T	T	T	T	T	T	T	T	T	T	T
Chr6__28533816	C/T	6	28533816	C	C	T	C	C	C	C	C	C	C	C	C	C	C	C	C	C	C	C	C	C	C	C	C	C	C	C	C	C	C	C	C	C	C	T	C	C	C	C	C	C	C	C	C	C	C
Chr6__28533825	A/C	6	28533825	A	A	C	A	A	A	A	A	A	A	A	A	A	A	A	A	A	A	A	A	A	A	A	A	A	A	A	A	A	A	A	A	A	A	A	A	A	A	A	A	A	A	A	A	A	A
Chr6__28533908	C/T	6	28533908	C	C	T	C	C	C	C	C	C	C	C	C	C	C	C	C	C	C	C	C	C	C	C	C	C	C	C	C	C	C	C	C	C	C	C	C	C	C	C	C	C	C	C	C	C	C
Chr6__28533972	C/T	6	28533972	C	C	T	C	C	C	C	C	C	C	C	C	C	C	C	C	C	C	C	C	C	C	C	C	C	C	C	C	C	C	C	C	C	C	C	C	C	C	C	C	C	C	C	C	C	C
Chr6__28533998	T/C	6	28533998	T	T	C	T	T	T	T	T	T	T	T	T	T	T	T	T	T	T	T	T	T	T	T	T	T	T	T	T	T	T	T	T	T	T	T	T	T	T	T	T	T	T	T	T	T	T
Chr6__28534042	C/T	6	28534042	C	C	T	C	C	C	C	C	C	C	C	C	C	C	C	C	C	C	C	C	C	C	C	C	C	C	C	C	C	C	C	C	C	C	C	C	C	C	C	C	C	C	C	C	C	C
Chr6__28534058	A/T	6	28534058	A	A	T	A	A	A	A	A	A	A	A	A	A	A	A	A	A	A	A	A	A	A	A	A	A	A	A	A	A	A	A	A	A	A	A	A	A	A	A	A	A	A	A	A	A	A
Chr6__28534476	A/G	6	28534476	A	A	G	A	A	A	A	A	A	A	A	A	A	A	A	A	A	A	A	A	A	A	A	A	A	A	A	A	A	A	A	A	A	A	A	A	A	A	A	A	A	A	A	A	A	A
Chr6__28534563	G/T	6	28534563	G	G	T	G	G	G	G	G	G	G	G	G	G	G	G	G	G	G	G	G	G	G	G	G	G	G	G	G	G	G	G	G	G	G	G	G	G	G	G	G	G	G	G	G	G	G
Chr6__28534675	T/C	6	28534675	T	T	T	T	T	T	T	T	T	T	T	T	T	T	T	T	C	C	T	T	T	T	T	T	T	T	T	T	C	T	T	T	T	T	C	T	T	T	T	T	T	T	T	T	T	T
Chr6__28534689	G/A	6	28534689	G	G	A	G	G	G	G	G	G	G	G	G	G	G	G	G	G	G	G	G	G	G	G	G	G	G	G	G	G	G	G	G	G	G	G	G	G	G	G	G	G	G	G	G	G	G
Chr6__28534795	C/T	6	28534795	C	C	T	C	C	C	C	C	C	C	C	C	C	C	C	C	C	C	C	C	C	C	C	C	C	C	C	C	C	C	C	C	C	C	C	C	C	C	C	C	C	C	C	C	C	C
Chr6__28534889	C/T	6	28534889	C	C	T	C	C	C	C	C	C	C	C	C	C	C	C	C	T	T	C	C	C	C	C	C	C	C	C	C	Y	C	C	C	C	C	C	C	C	C	C	C	C	C	C	C	C	C
Chr6__28534911	T/A	6	28534911	T	T	A	T	T	T	T	T	T	T	T	T	T	T	T	T	T	T	T	T	T	T	T	T	T	T	T	T	T	T	T	T	T	T	T	T	T	T	T	T	T	T	T	T	T	T
Chr6__28534929	C/G	6	28534929	C	C	G	C	C	C	C	C	C	C	C	C	C	C	C	C	C	C	C	C	C	C	C	C	C	C	C	C	C	C	C	C	C	C	C	C	C	C	C	C	C	C	C	C	C	C
Chr6__28535276	G/A	6	28535276	G	G	R	G	G	G	G	G	G	G	G	G	G	G	G	G	G	G	G	G	G	G	G	G	G	G	G	G	G	G	G	G	G	G	G	G	G	G	G	G	G	G	G	G	G	G
Chr6__28535310	G/T	6	28535310	G	G	K	G	G	G	G	G	G	G	G	G	G	G	G	G	G	G	G	G	G	G	G	G	G	G	G	G	G	G	G	G	G	G	G	G	G	G	G	G	G	G	G	G	G	G
Chr6__28535524	C/T	6	28535524	C	C	T	C	C	C	C	C	C	C	C	C	C	C	C	C	C	C	C	C	C	C	C	C	C	C	C	C	C	C	C	C	C	C	C	C	C	C	C	C	C	C	C	C	C	C
Chr6__28535694	A/G	6	28535694	A	A	G	A	A	A	A	A	A	A	A	A	A	A	A	A	A	A	A	A	A	A	A	A	A	A	A	A	A	A	A	A	A	A	A	A	A	A	A	A	A	A	A	A	A	A
Chr6__28535707	A/G	6	28535707	A	A	G	A	A	A	A	A	A	A	A	A	A	A	A	A	A	A	A	A	A	A	A	A	A	A	A	A	A	A	A	A	A	A	A	A	A	A	A	A	A	A	A	A	A	A
Chr6__28535757	G/A	6	28535757	G	G	A	G	G	G	G	G	G	G	G	G	G	G	G	G	G	G	G	G	G	G	G	G	G	G	G	G	G	G	G	G	G	G	G	G	G	G	G	G	G	G	G	G	G	G
Chr6__28535785	G/A	6	28535785	G	G	A	G	G	G	G	G	G	G	G	G	G	G	G	G	G	G	G	G	G	G	G	G	G	G	G	G	G	G	G	G	G	G	G	G	G	G	G	G	G	G	G	G	G	G
Chr6__28535833	G/A	6	28535833	G	G	A	G	G	G	G	G	G	G	G	G	G	G	G	G	G	G	G	G	G	G	G	G	G	G	G	G	G	G	G	G	G	G	G	G	G	G	G	G	G	G	G	G	G	G
Chr6__28535874	C/T	6	28535874	C	C	T	C	C	C	C	C	C	C	C	C	C	C	C	C	C	C	C	C	C	C	C	C	C	C	C	C	C	C	C	C	C	C	C	C	C	C	C	C	C	C	C	C	C	C
Chr6__28535904	A/G	6	28535904	A	A	G	A	A	A	A	A	A	A	A	A	A	A	A	A	A	A	A	A	A	A	A	A	A	A	A	A	A	A	A	A	A	A	A	A	A	A	A	A	A	A	A	A	A	A
Chr6__28536201	A/G	6	28536201	A	R	G	A	A	A	A	A	A	A	A	A	A	A	A	A	A	A	A	A	A	A	A	A	A	A	A	A	A	A	A	A	A	A	A	A	A	A	A	A	A	A	A	A	A	A
Chr6__28536226	T/A	6	28536226	T	W	A	T	T	T	T	T	T	T	T	T	T	T	T	T	T	T	T	T	T	T	T	T	T	T	T	T	T	T	T	T	T	T	T	T	T	T	T	T	T	T	T	T	T	T
Chr6__28536298	G/A	6	28536298	G	G	A	G	G	G	G	G	G	G	G	G	G	G	G	G	G	G	G	G	G	G	G	G	G	G	G	G	G	G	G	G	G	G	G	G	G	G	G	G	G	G	G	G	G	G
Chr6__28536370	C/T	6	28536370	C	C	T	C	C	C	C	C	C	C	C	C	C	C	C	C	C	C	C	C	C	C	C	C	C	C	C	C	C	C	C	C	C	C	C	C	C	C	C	C	C	C	C	C	C	C
Chr6__28536381	G/A	6	28536381	G	G	A	G	G	G	G	G	G	G	G	G	G	G	G	G	G	G	G	G	G	G	G	G	G	G	G	G	G	G	G	G	G	G	G	G	G	G	G	G	G	G	G	G	G	G
Chr6__28536440	A/G	6	28536440	A	A	G	A	A	A	A	A	A	A	A	A	A	A	A	A	A	A	A	A	A	A	A	A	A	A	A	A	A	A	A	A	A	A	A	A	A	A	A	A	A	A	A	A	A	A
Chr6__28536458	A/G	6	28536458	A	A	G	A	A	A	A	A	A	A	A	A	A	A	A	A	A	A	A	A	A	A	A	A	A	A	A	A	A	A	A	A	A	A	A	A	A	A	A	A	A	A	A	A	A	A
Chr6__28536497	C/T	6	28536497	C	C	T	C	C	C	C	C	C	C	C	C	C	C	C	C	C	C	C	C	C	C	C	C	C	C	C	C	C	C	C	C	C	C	C	C	C	C	C	C	C	C	C	C	C	C
Chr6__28536578	A/C	6	28536578	A	A	C	A	A	A	A	A	A	A	A	A	A	A	A	A	A	A	A	A	A	A	A	A	A	A	A	A	A	A	A	A	A	A	A	A	A	A	A	A	A	A	A	A	A	A
Chr6__28536631	T/C	6	28536631	T	T	C	T	T	T	T	T	T	T	T	T	T	T	T	T	T	T	T	T	T	T	T	T	T	T	T	T	T	T	T	T	T	T	T	T	T	T	T	T	T	T	T	T	T	T
Chr6__28537110	C/T	6	28537110	C	C	T	C	C	C	C	C	C	C	C	C	C	C	C	C	C	C	C	C	C	C	C	C	C	C	C	C	C	C	C	C	C	C	C	C	C	C	C	C	C	C	C	C	C	C
Chr6__28537143	C/T	6	28537143	C	C	T	C	C	C	C	C	C	C	C	C	C	C	C	C	C	C	C	C	C	C	C	C	C	C	C	C	C	C	C	C	C	C	C	C	C	C	C	C	C	C	C	C	C	C
Chr6__28537159	G/A	6	28537159	R	G	G	G	R	G	G	G	G	R	R	G	G	G	G	G	R	G	G	G	G	G	G	G	G	G	G	R	R	G	G	G	R	G	G	R	G	G	G	G	R	G	G	G	R	G
Chr6__28537171	G/A	6	28537171	R	G	G	G	R	G	G	G	G	R	R	G	G	G	G	R	G	G	G	G	G	G	G	G	G	G	G	R	G	G	G	G	N	G	G	R	G	G	G	G	R	G	G	G	G	G
Chr6__28537190	G/A	6	28537190	R	G	G	G	R	G	G	G	G	R	R	G	G	R	G	R	G	G	G	G	G	G	R	G	G	G	G	R	G	G	G	G	G	G	G	R	R	G	G	G	R	G	G	G	R	G
Chr6__28537453	T/C	6	28537453	T	T	C	T	T	T	T	T	T	T	T	T	T	T	T	T	T	T	T	T	T	T	T	T	T	T	T	T	T	T	T	T	T	T	T	T	T	T	T	T	T	T	T	Y	T	T
Chr6__28537535	G/A	6	28537535	G	G	A	G	G	G	G	G	G	G	G	G	G	G	G	G	G	G	G	G	G	G	G	G	G	G	G	G	G	G	G	G	G	G	G	G	G	G	G	G	G	G	G	G	G	G
Chr6__28537864	C/T	6	28537864	C	C	C	C	C	C	C	C	C	C	C	Y	C	C	C	Y	C	C	C	C	C	C	C	C	C	C	C	C	C	Y	C	C	C	C	C	C	C	C	C	C	C	C	C	C	C	C
Chr6__28537893	T/G	6	28537893	T	T	G	T	T	T	T	T	T	T	K	K	T	T	T	K	T	T	K	T	T	T	T	T	K	T	T	T	T	K	K	T	T	K	T	T	T	T	T	T	K	K	T	T	T	K
Chr6__28537917	A/G	6	28537917	A	A	A	R	A	A	A	A	A	A	A	R	A	A	A	R	A	A	R	A	A	A	A	A	R	A	A	A	A	R	R	A	A	R	A	A	A	A	R	R	R	R	A	A	A	A
Chr6__28538007	C/A	6	28538007	C	C	N	M	M	C	C	C	C	C	M	M	C	C	C	M	C	C	M	M	C	C	C	C	M	C	C	C	C	M	M	C	C	M	C	C	C	C	M	M	M	M	C	C	C	M
Chr6__28538357	G/A	6	28538357	G	G	A	G	G	G	G	G	G	G	G	G	G	G	G	G	G	G	G	G	G	G	G	G	G	G	G	G	G	G	G	G	G	G	G	G	G	G	G	G	G	G	G	G	G	G
Chr6__28538911	G/T	6	28538911	G	G	T	G	G	G	G	G	G	G	G	G	G	G	G	G	G	G	G	G	G	G	G	G	G	G	G	G	G	G	G	G	G	G	G	G	G	G	G	G	G	G	G	G	G	G
Chr6__28538940	T/C	6	28538940	T	T	C	T	T	T	T	T	T	T	T	T	T	T	T	T	T	T	T	T	T	T	T	T	T	T	T	T	T	T	T	T	T	T	T	T	T	T	T	T	T	T	T	T	T	T
Chr6__28539057	C/G	6	28539057	C	C	G	C	C	C	C	C	C	C	C	C	C	C	C	C	C	C	C	C	C	C	C	C	C	C	C	C	C	C	C	C	C	C	C	C	C	C	C	C	C	C	C	C	C	C
Chr6__28539070	T/C	6	28539070	T	T	C	T	T	T	T	T	T	T	T	T	T	T	T	T	T	T	T	T	T	T	T	T	T	T	T	T	T	T	T	T	T	T	T	T	T	T	T	T	T	T	T	T	T	T
Chr6__28539133	T/G	6	28539133	T	T	G	T	T	T	T	T	T	T	T	T	T	T	T	T	T	T	T	T	T	T	T	T	T	T	T	T	T	T	T	T	T	T	T	T	T	T	T	T	T	T	T	T	T	T
Chr6__28539233	G/A	6	28539233	G	G	A	G	G	G	G	G	G	G	G	G	G	G	G	G	G	G	G	G	G	G	G	G	G	G	G	G	G	G	G	G	G	G	G	G	G	G	G	G	G	G	G	G	G	G
Chr6__28539269	T/G	6	28539269	T	T	G	T	T	T	T	T	T	T	T	T	T	T	T	T	T	T	T	T	T	T	T	T	T	T	T	T	T	T	T	T	T	T	T	T	T	T	T	T	T	T	T	T	T	T
Chr6__28539298	T/G	6	28539298	T	T	G	T	T	T	T	T	T	T	T	T	T	T	T	T	T	T	T	T	T	T	T	T	T	T	T	T	T	T	T	T	T	T	T	T	T	T	T	T	T	T	T	T	T	T
Chr6__28539520	A/G	6	28539520	A	A	G	A	A	A	A	A	A	A	A	A	A	A	A	A	A	A	A	A	A	A	A	A	A	A	A	A	A	A	A	A	A	A	A	A	A	A	A	A	A	A	A	A	A	A
Chr6__28539801	T/C	6	28539801	T	T	C	T	T	T	T	T	T	T	T	T	T	T	T	T	T	T	T	T	T	T	T	T	T	Y	Y	T	T	T	T	T	T	T	T	T	T	T	T	T	T	T	T	T	Y	T
Chr6__28541183	C/T	6	28541183	C	C	T	C	C	C	C	C	C	C	C	C	C	C	C	C	C	C	C	C	C	C	C	C	C	C	C	C	C	C	C	C	C	C	C	C	C	C	C	C	C	C	C	C	C	C
Chr6__28541227	G/A	6	28541227	G	G	A	G	G	G	G	G	G	G	G	G	G	G	G	G	G	G	G	G	G	G	G	G	G	G	G	G	G	G	G	G	G	G	G	G	G	G	G	G	G	G	G	G	G	G
Chr6__28542297	A/G	6	28542297	A	A	G	A	A	A	A	A	R	A	A	A	A	A	A	A	A	A	A	A	A	A	A	A	A	A	A	A	A	A	A	A	A	A	A	A	A	A	A	A	A	A	A	A	A	A
Chr6__28542676	A/G	6	28542676	A	A	G	A	A	A	A	A	A	A	A	A	A	A	A	A	A	A	A	A	A	A	A	A	A	A	A	A	A	A	A	A	A	A	A	A	A	A	A	A	A	A	A	A	A	A
Chr6__28542689	G/A	6	28542689	G	G	A	G	G	G	G	G	G	G	G	G	G	G	G	G	G	G	G	G	G	G	G	G	G	G	G	G	G	G	G	G	G	G	G	G	G	G	G	G	G	G	G	G	G	G
Chr6__28542719	G/A	6	28542719	G	G	A	G	G	G	G	G	G	G	G	G	G	G	G	G	G	G	G	G	G	G	G	G	G	G	G	G	G	G	G	G	G	G	G	G	G	G	G	G	G	G	G	G	G	G
Chr6__28542725	T/C	6	28542725	T	T	C	T	T	T	T	T	T	T	T	T	T	T	T	T	T	T	T	T	T	T	T	T	T	T	T	T	T	T	T	T	T	T	T	T	T	T	T	T	T	T	T	T	T	T
Chr6__28542785	T/C	6	28542785	T	T	Y	T	T	T	T	T	T	T	T	T	T	T	T	T	T	T	T	T	T	T	T	T	T	T	T	T	T	T	T	T	T	T	T	T	T	T	T	T	T	T	T	T	T	T
Chr6__28542920	G/A	6	28542920	G	G	R	G	G	G	G	G	G	G	G	G	G	G	G	G	G	G	G	G	G	G	G	G	G	G	G	G	G	G	G	G	G	G	G	G	G	G	G	G	G	G	G	G	G	G
Chr6__28543049	T/C	6	28543049	T	T	C	T	T	T	T	T	T	T	T	T	T	T	T	T	T	T	T	T	T	T	T	T	T	T	T	T	T	T	Y	T	T	T	T	T	T	T	T	T	T	T	T	T	T	T
Chr6__28543080	C/T	6	28543080	C	C	C	C	C	C	C	T	T	C	C	C	C	T	C	T	C	C	C	C	C	T	C	C	T	C	T	C	C	C	C	T	C	C	C	C	T	T	Y	C	T	C	T	C	C	T
Chr6__28543088	T/C	6	28543088	T	T	C	T	T	T	T	T	T	T	T	T	T	T	T	T	T	T	T	T	T	T	T	T	T	T	T	T	T	T	T	T	T	T	T	T	T	T	T	T	T	T	T	T	T	T
Chr6__28543162	A/G	6	28543162	A	A	G	A	A	A	A	A	A	A	A	A	A	A	A	A	A	A	A	N	A	A	A	A	A	A	A	A	A	A	A	A	A	A	A	A	A	A	A	A	A	A	A	A	A	A
Chr6__28543168	A/G	6	28543168	A	A	G	A	A	A	A	A	A	A	A	A	A	A	A	A	A	A	A	N	A	A	A	A	A	A	A	A	A	A	A	A	A	A	A	A	A	A	A	A	A	A	A	A	A	A
Chr6__28543566	A/G	6	28543566	A	A	G	A	A	A	A	A	A	A	A	A	A	A	A	A	A	A	A	A	A	A	A	A	A	A	A	A	A	A	A	A	A	A	A	A	A	A	A	A	A	A	A	A	A	A
Chr6__28543601	C/T	6	28543601	C	C	T	C	C	C	C	C	C	C	C	C	C	C	C	C	C	C	C	C	C	C	C	C	C	C	C	C	C	C	C	C	C	C	C	C	C	C	C	C	C	C	C	C	C	C
Chr6__28543629	C/T	6	28543629	C	C	T	C	C	C	C	C	C	C	C	C	C	C	C	C	C	C	C	C	C	C	C	C	C	C	C	C	C	C	C	C	C	C	C	C	C	C	C	C	C	C	C	C	C	C
Chr6__28543799	A/G	6	28543799	A	A	G	A	A	A	A	A	A	A	A	A	A	A	A	A	A	A	A	A	A	A	A	A	A	A	A	A	A	A	A	A	A	A	A	A	A	A	A	A	A	A	A	A	A	A
Chr6__28543828	C/T	6	28543828	C	C	T	C	C	C	C	C	C	C	C	C	C	C	C	C	C	C	C	C	C	C	C	C	C	C	C	C	C	C	C	C	C	C	C	C	C	C	C	C	C	C	C	C	C	C
Chr6__28543897	G/T	6	28543897	G	G	T	G	G	G	G	G	G	G	G	G	G	G	G	G	G	G	G	G	G	G	G	G	G	G	G	G	G	G	G	G	G	G	G	G	G	G	G	G	G	G	G	G	G	G
Chr6__28543940	A/G	6	28543940	A	A	G	A	A	A	A	A	A	A	A	A	A	A	A	A	A	A	A	A	A	A	A	A	A	A	A	A	A	A	A	A	A	A	A	A	A	A	A	A	A	A	A	A	A	A
Chr6__28544009	A/C	6	28544009	A	A	C	A	A	M	A	A	N	A	A	A	A	A	A	A	A	A	A	A	A	A	A	A	A	A	A	A	A	A	A	A	A	A	A	A	A	A	A	A	A	A	A	A	A	A
Chr6__28544067	G/A	6	28544067	G	G	R	G	G	G	G	G	G	G	G	G	G	G	G	G	G	G	G	G	G	G	G	G	G	G	G	G	G	G	G	G	G	G	G	G	G	G	G	G	G	G	G	G	G	G
Chr6__28544246	C/T	6	28544246	C	C	Y	C	C	C	C	C	C	C	C	C	C	C	C	C	C	C	C	C	C	C	C	C	C	C	C	C	C	C	C	C	C	C	C	C	C	C	C	C	C	C	C	C	C	C
Chr6__28544277	T/C	6	28544277	T	T	Y	T	T	T	T	T	T	T	T	T	T	T	T	T	T	T	T	T	T	T	T	T	T	T	T	T	T	T	T	T	T	T	T	T	T	T	T	T	T	T	T	T	T	T
Chr6__28544290	C/T	6	28544290	C	C	Y	C	C	C	C	C	C	C	C	C	C	C	C	C	C	C	C	C	C	C	C	C	C	C	C	C	C	C	C	C	C	C	C	C	C	C	C	C	C	C	C	C	C	C
Chr6__28544330	C/T	6	28544330	C	C	Y	C	C	C	C	C	C	C	C	C	C	C	C	C	C	C	C	C	C	C	C	C	C	C	C	C	C	C	C	C	C	C	C	C	C	C	C	C	C	C	C	C	C	C
Chr6__28544445	A/G	6	28544445	A	A	R	A	A	A	A	A	A	A	A	A	A	A	A	A	A	A	A	A	A	A	A	A	A	A	A	A	A	A	A	A	A	A	A	A	A	A	A	A	A	A	A	A	A	A
Chr6__28544453	T/C	6	28544453	T	T	Y	T	T	T	T	T	T	T	T	T	T	T	T	T	T	T	T	T	T	T	T	T	T	T	T	T	T	T	T	T	T	T	T	T	T	T	T	T	T	T	T	T	T	T
Chr6__28544508	C/T	6	28544508	C	C	Y	C	C	C	C	C	C	C	C	C	C	C	C	C	C	C	C	C	C	C	C	C	C	C	C	C	C	C	C	C	C	C	C	C	C	C	C	C	C	C	C	C	C	C
Chr6__28544611	C/T	6	28544611	C	C	T	C	C	C	C	C	C	C	C	C	C	C	C	C	C	C	C	C	C	C	C	C	C	C	C	C	C	C	C	C	C	C	C	C	C	C	C	C	C	C	C	C	C	C
Chr6__28544805	T/C	6	28544805	T	T	Y	T	T	T	T	T	T	T	T	T	T	T	T	T	T	T	T	T	T	T	T	T	T	T	T	T	T	T	T	T	T	T	T	T	T	T	T	T	T	T	T	T	T	T
Chr6__28544851	T/C	6	28544851	T	T	C	T	T	T	T	T	T	T	T	T	T	T	T	T	T	T	T	T	T	T	T	T	T	T	T	T	T	T	T	T	T	T	T	T	T	T	T	T	T	T	T	T	T	T
Chr6__28544860	C/T	6	28544860	C	C	T	C	C	C	C	C	C	C	C	C	C	C	C	C	C	C	C	C	C	C	C	C	C	C	C	C	C	C	C	C	C	C	C	C	C	C	C	C	C	C	C	C	C	C
Chr6__28545427	G/A	6	28545427	G	G	A	G	G	G	G	G	G	G	G	G	G	G	G	G	G	G	G	G	G	G	G	G	G	G	G	G	G	G	G	G	G	G	G	G	G	G	G	N	G	G	G	G	G	G
Chr6__28545440	C/T	6	28545440	C	C	T	C	C	C	C	C	C	C	C	C	C	C	C	C	C	C	C	C	C	C	C	C	C	C	C	C	C	C	C	C	C	C	C	C	C	C	C	C	C	C	C	C	C	C
Chr6__28545451	G/A	6	28545451	G	G	A	G	G	G	G	G	G	G	G	G	G	G	G	G	G	G	G	G	G	G	G	G	G	G	G	G	G	G	G	G	G	G	G	G	G	G	G	G	G	G	G	G	G	G
Chr6__28545463	T/C	6	28545463	T	T	C	T	T	T	T	T	T	T	T	T	T	T	T	T	T	T	T	T	T	T	T	T	T	T	T	T	T	T	T	T	T	T	T	T	T	T	T	T	T	T	T	T	T	T
Chr6__28545481	C/G	6	28545481	C	C	G	C	C	S	C	C	C	C	C	C	C	C	C	C	C	C	C	C	C	C	C	C	C	C	C	C	C	C	C	C	C	C	C	C	C	C	C	C	C	C	C	C	C	C
Chr6__28545609	G/A	6	28545609	G	G	A	G	G	R	G	G	G	G	G	G	G	G	G	G	G	G	G	G	G	G	G	G	G	G	G	G	G	G	G	G	G	G	G	G	G	G	G	G	G	G	G	G	G	G
Chr6__28545647	C/T	6	28545647	C	C	T	C	C	Y	C	C	C	C	C	C	C	C	C	C	C	C	C	C	C	C	C	C	C	C	C	C	C	C	C	C	C	C	C	C	C	C	C	C	C	C	C	C	C	C
Chr6__28545672	C/T	6	28545672	C	C	T	C	C	C	C	C	C	C	C	C	C	C	C	C	C	C	C	C	C	C	C	C	C	C	C	C	C	C	C	C	C	C	C	C	C	C	C	C	C	C	C	C	C	C
Chr6__28545845	A/G	6	28545845	A	A	G	A	A	A	A	A	A	A	A	A	A	A	A	A	A	A	A	A	A	A	A	A	A	A	A	A	A	A	A	A	A	A	A	A	A	A	A	A	A	A	A	A	A	A
Chr6__28545948	G/A	6	28545948	G	G	A	G	G	G	G	G	G	G	G	G	G	G	G	G	G	G	G	G	G	G	G	G	G	G	G	G	G	G	G	G	G	G	G	G	G	G	G	G	G	G	G	G	G	G
Chr6__28546189	C/G	6	28546189	C	C	G	C	C	C	C	C	C	C	C	C	C	C	C	C	C	C	C	C	C	C	C	C	C	C	C	C	C	C	C	C	C	C	C	C	C	C	C	C	C	C	C	C	C	C
Chr6__28546197	G/A	6	28546197	G	G	A	G	G	G	G	G	G	G	G	G	G	G	G	G	G	G	G	G	G	G	G	G	G	G	G	G	G	G	G	G	G	G	G	G	G	G	G	G	G	G	G	G	G	G
Chr6__28546262	G/A	6	28546262	G	G	A	G	G	G	G	G	G	G	G	G	G	G	G	G	G	G	G	G	G	G	G	G	G	G	G	G	G	G	G	G	G	G	G	G	G	G	G	G	G	G	G	G	G	G
Chr6__28546528	C/T	6	28546528	C	C	T	C	C	C	C	C	C	C	C	C	C	C	C	C	C	C	C	C	C	C	C	C	C	C	C	C	C	C	C	C	C	C	C	C	C	C	C	C	C	C	C	C	C	C
Chr6__28546608	G/T	6	28546608	G	G	T	G	G	G	G	G	G	G	G	G	G	G	G	G	G	G	G	G	G	G	G	G	G	G	G	G	G	G	G	G	G	G	G	G	G	G	G	G	G	G	G	G	G	G
Chr6__28547393	A/C	6	28547393	A	A	C	A	A	A	A	A	A	A	A	A	A	A	A	A	A	A	A	A	A	A	A	A	A	A	A	A	A	A	A	A	A	A	N	A	A	A	A	A	A	A	A	A	A	A
Chr6__28547896	T/C	6	28547896	T	T	C	T	T	T	T	T	T	T	T	T	T	T	T	T	T	T	T	T	T	T	T	T	T	T	T	T	T	T	T	T	T	T	N	T	T	T	T	T	T	T	T	T	T	T
Chr6__28547954	A/G	6	28547954	A	A	G	A	A	A	A	A	A	A	A	A	A	A	A	A	A	A	A	A	A	A	A	A	A	A	A	A	A	A	A	A	A	A	N	A	A	A	A	A	A	A	A	A	A	A
Chr6__28548115	T/A	6	28548115	T	T	A	T	T	T	T	T	T	T	T	T	T	T	T	T	T	T	T	T	T	T	T	T	T	T	T	T	T	T	T	T	T	T	N	T	T	T	T	T	T	T	T	T	T	T
Chr6__28548411	A/G	6	28548411	A	A	G	A	A	A	A	A	A	A	A	A	A	A	A	A	A	A	A	A	A	A	A	A	A	A	A	A	A	A	A	A	A	A	A	A	A	A	A	A	A	A	A	A	A	A
Chr6__28548617	A/G	6	28548617	A	A	G	A	A	A	A	A	A	A	A	A	A	A	A	A	A	A	A	A	A	A	A	A	A	A	A	A	A	A	A	A	A	A	A	A	A	A	A	A	A	A	A	A	A	A
Chr6__28548690	T/C	6	28548690	T	T	C	T	T	T	T	T	T	T	T	T	T	T	T	T	T	T	T	T	T	T	T	T	T	T	T	T	T	T	T	T	T	T	T	T	T	T	T	T	T	T	T	T	T	T
Chr6__28548697	C/T	6	28548697	C	C	T	C	C	C	C	C	C	C	C	C	C	C	C	C	C	C	C	C	C	C	C	C	C	C	C	C	C	C	C	C	C	C	C	C	C	C	C	C	C	C	C	C	C	C
Chr6__28548859	A/G	6	28548859	A	A	G	A	A	A	A	A	A	A	A	A	A	A	A	A	A	A	A	A	A	A	A	A	A	A	A	A	A	A	A	A	A	A	A	A	A	A	A	A	A	A	A	A	A	A
Chr6__28549239	T/G	6	28549239	T	T	G	T	T	T	T	T	T	T	T	T	T	T	T	T	T	T	T	T	T	T	T	T	T	T	T	T	T	T	T	T	T	T	T	T	T	T	T	T	T	T	T	T	T	T
Chr6__28549491	T/C	6	28549491	T	T	C	T	T	T	T	T	T	T	T	T	T	T	T	T	T	T	T	T	T	T	T	T	T	T	T	T	T	T	T	T	T	T	T	T	T	T	T	T	T	T	T	T	T	T
Chr6__28549780	C/A	6	28549780	C	C	A	C	C	C	C	C	C	C	C	C	C	C	C	C	C	C	C	C	C	C	C	C	C	C	C	C	C	C	C	C	C	C	C	C	C	C	C	C	C	C	C	C	C	C
Chr6__28550407	T/C	6	28550407	T	T	C	T	T	T	T	T	T	T	T	T	T	T	T	T	T	T	T	T	T	T	T	T	T	T	T	T	T	T	T	T	T	T	T	T	T	T	T	T	T	T	T	T	T	T
Chr6__28550529	T/G	6	28550529	T	T	G	T	T	T	T	T	T	T	T	T	T	T	T	T	T	T	T	T	T	T	T	T	T	T	T	T	T	T	T	T	T	T	T	T	T	T	T	T	T	T	T	T	T	T
Chr6__28550601	T/C	6	28550601	T	T	C	T	T	T	T	T	T	T	T	T	T	T	T	T	T	T	T	T	T	T	T	T	T	T	T	T	T	T	T	T	T	T	T	T	T	T	T	T	T	T	T	T	T	T
Chr6__28550682	T/C	6	28550682	T	T	C	T	T	T	T	T	T	T	T	T	T	T	T	T	T	T	T	T	T	T	T	T	T	T	T	T	T	T	T	T	T	T	T	T	T	T	T	T	T	T	T	T	T	T
Chr6__28550695	C/G	6	28550695	C	C	G	C	C	C	C	C	C	C	C	C	C	C	C	C	C	C	C	C	C	C	C	C	C	C	C	C	C	C	C	C	C	C	C	C	C	C	C	C	C	C	C	C	C	C
Chr6__28550702	T/C	6	28550702	T	T	C	T	T	T	T	T	T	T	T	T	T	T	T	T	T	T	T	T	T	T	T	T	T	T	T	T	T	T	T	T	T	T	T	T	T	T	T	T	T	T	T	T	T	T
Chr6__28550715	G/A	6	28550715	G	G	A	G	G	G	G	G	G	G	G	G	G	G	G	G	G	G	G	G	G	G	G	G	G	G	G	G	G	G	G	G	G	G	G	G	G	G	G	G	G	G	G	G	G	G
Chr6__28550911	G/A	6	28550911	G	G	A	G	G	G	G	G	G	G	G	G	G	G	G	G	G	G	G	G	G	G	G	G	G	G	G	G	G	G	G	G	G	G	G	G	G	G	G	G	G	G	G	G	G	G
Chr6__28550920	G/A	6	28550920	G	G	A	G	G	G	G	G	G	G	G	G	G	G	G	G	G	G	G	G	G	G	G	G	G	G	G	G	G	G	G	G	G	G	G	G	G	G	G	G	G	G	G	G	G	G
Chr6__28550977	A/G	6	28550977	A	A	G	A	A	A	A	A	A	A	A	A	A	A	A	A	A	A	A	A	A	A	A	A	A	A	A	A	A	A	A	A	A	A	A	A	A	A	A	A	A	A	A	A	A	A
Chr6__28551063	A/G	6	28551063	A	A	G	A	A	A	A	A	A	A	A	A	A	A	A	A	A	A	A	A	A	A	A	A	A	A	A	A	A	A	A	A	A	A	A	A	A	A	A	A	A	A	A	A	A	A
Chr6__28551136	G/T	6	28551136	G	G	T	G	G	G	G	G	G	G	G	G	G	G	G	G	G	G	G	G	G	G	G	G	G	G	G	G	G	G	G	G	G	G	G	N	G	G	G	G	G	G	G	G	G	G
Chr6__28551148	G/A	6	28551148	G	G	A	G	G	G	G	G	G	G	G	G	G	G	G	G	G	G	G	G	G	G	G	G	G	G	G	G	G	G	G	G	G	G	G	N	G	G	G	G	G	G	G	G	G	G
Chr6__28551261	T/C	6	28551261	T	T	C	T	T	T	T	T	T	T	T	T	T	T	T	T	T	T	T	T	T	T	T	T	T	T	T	T	T	T	T	T	T	T	T	T	T	T	T	T	T	T	T	T	T	T
Chr6__28551309	G/A	6	28551309	G	G	A	G	G	G	G	G	G	G	G	G	G	G	G	G	G	G	G	G	G	G	G	G	G	G	G	G	G	G	G	G	G	G	G	G	G	G	G	G	G	G	G	G	G	G
Chr6__28551321	T/C	6	28551321	T	T	C	T	T	T	T	T	T	T	T	T	T	T	T	T	T	T	T	T	T	T	T	T	T	T	T	T	T	T	T	T	T	T	T	T	T	T	T	T	T	T	T	T	T	T
Chr6__28551420	T/C	6	28551420	T	T	C	T	T	T	T	T	T	T	T	T	T	T	T	T	T	T	T	T	T	T	T	T	T	T	T	T	T	T	T	T	T	T	T	T	T	T	T	T	T	T	T	T	T	T
Chr6__28551569	A/C	6	28551569	A	A	C	A	A	A	A	A	A	A	A	A	A	A	A	A	A	A	A	A	A	A	A	A	A	A	A	A	A	A	A	A	A	A	A	A	A	A	A	A	A	A	A	A	A	A
Chr6__28551605	A/G	6	28551605	A	A	G	A	A	A	A	A	A	A	A	A	A	A	A	A	A	A	A	A	A	A	A	A	A	A	A	A	A	A	A	A	A	A	A	A	A	A	A	A	A	A	A	A	A	A
Chr6__28552184	A/G	6	28552184	A	A	G	A	A	A	A	A	A	A	A	A	A	A	A	A	A	A	A	A	A	A	A	A	A	A	A	A	A	A	A	A	A	A	A	A	A	A	A	A	A	A	A	A	A	A
Chr6__28553134	G/C	6	28553134	G	G	C	G	G	G	G	G	G	G	G	G	G	G	G	G	G	G	G	G	G	G	G	G	G	G	G	G	G	G	G	G	G	G	G	G	G	G	G	G	G	G	G	G	G	G
Chr6__28554038	G/A	6	28554038	G	G	A	G	G	G	G	G	G	G	G	G	G	G	G	G	G	G	G	G	G	G	G	G	G	G	G	G	G	G	G	G	G	G	G	G	G	G	G	G	G	G	G	G	G	G
Chr6__28554231	A/G	6	28554231	A	A	G	A	A	A	A	A	A	A	A	A	A	A	A	A	R	A	A	A	A	A	A	A	A	A	A	A	A	A	A	A	A	A	A	A	A	A	A	A	A	A	A	A	A	A
Chr6__28554308	C/T	6	28554308	C	C	T	C	C	C	C	C	C	C	C	C	C	C	C	C	C	C	C	C	C	C	C	C	C	C	C	C	C	C	C	C	C	C	C	C	C	C	C	C	C	C	C	C	C	C
Chr6__28554408	A/G	6	28554408	A	A	G	A	A	A	A	A	A	A	A	A	A	A	A	A	A	A	A	A	A	A	A	A	A	A	A	A	A	A	A	A	A	A	A	A	A	A	A	A	A	A	A	A	A	A
Chr6__28554495	G/T	6	28554495	T	G	T	G	G	K	G	T	T	G	G	G	G	T	T	T	T	T	G	G	G	T	G	T	T	K	T	T	T	G	G	T	G	G	K	G	T	T	G	G	T	G	T	T	G	T
Chr6__28554680	T/G	6	28554680	T	T	G	T	T	T	T	T	T	T	T	T	T	T	T	T	T	T	T	T	T	T	T	T	T	T	T	T	T	T	T	T	T	T	T	T	T	T	T	T	T	T	T	T	T	T
Chr6__28555629	A/T	6	28555629	A	A	T	A	A	A	A	A	A	A	A	A	A	A	A	A	A	A	A	A	A	A	A	A	A	A	A	A	A	A	A	A	A	A	A	A	A	A	A	A	A	A	A	A	A	A
Chr6__28555855	T/C	6	28555855	T	T	C	T	T	T	T	T	T	T	T	T	T	T	T	T	T	T	T	T	T	T	T	T	T	T	T	T	T	T	T	T	T	T	T	T	T	T	T	T	T	T	T	T	T	T
Chr6__28556520	C/A	6	28556520	C	C	A	C	C	C	C	C	C	C	C	C	C	C	C	C	C	C	C	C	C	C	C	C	C	C	C	C	C	C	C	C	C	C	C	C	C	C	C	C	C	C	C	C	C	C
Chr6__28556574	A/G	6	28556574	A	A	G	A	A	A	A	A	A	A	A	A	A	A	A	A	A	A	A	A	A	A	A	A	A	A	A	A	A	A	A	A	A	A	A	A	A	A	A	A	A	A	A	A	A	A
Chr6__28556776	A/T	6	28556776	A	A	T	A	A	A	A	A	A	A	A	A	A	A	A	A	A	A	A	A	A	A	A	A	A	A	A	A	A	A	A	A	A	A	A	A	A	A	A	A	A	A	A	A	A	A
Chr6__28557073	T/G	6	28557073	T	T	G	T	T	T	T	T	T	T	T	T	T	T	T	T	T	T	T	T	T	T	T	T	T	T	T	T	T	T	T	T	T	T	T	T	T	T	T	T	T	T	T	T	T	T
Chr6__28557432	A/G	6	28557432	A	A	G	A	A	A	A	A	A	A	A	A	A	A	A	A	A	A	A	A	A	A	A	A	A	A	A	A	A	A	A	A	A	A	A	A	A	A	A	A	A	A	A	A	A	A
Chr6__28557661	C/T	6	28557661	C	C	T	C	C	C	C	C	C	C	C	C	C	C	C	C	C	C	C	C	C	C	C	C	C	C	C	C	C	C	C	C	C	C	C	C	C	C	C	C	C	C	C	C	C	C
Chr6__28557984	T/G	6	28557984	T	T	G	T	T	T	T	T	T	T	T	T	T	T	T	T	T	T	T	T	T	T	T	T	T	T	T	T	T	T	T	T	T	T	T	T	T	T	T	T	T	T	T	T	T	T
Chr6__28557995	G/A	6	28557995	G	G	A	G	G	G	G	G	G	G	G	G	G	G	G	G	G	G	G	G	G	G	G	G	G	G	G	G	G	G	G	G	G	G	G	G	G	G	G	G	G	G	G	G	G	G
Chr6__28558009	T/G	6	28558009	T	T	G	T	T	T	T	T	T	T	T	T	T	T	T	T	T	T	T	T	T	T	T	T	T	T	T	T	T	T	T	T	T	T	T	T	T	T	T	T	T	T	T	T	T	T
Chr6__28558469	G/A	6	28558469	G	G	A	G	G	G	G	G	G	G	G	G	G	G	G	G	G	G	G	G	G	G	G	G	G	G	G	G	G	G	G	G	G	G	G	G	G	G	G	G	G	G	G	G	G	G
Chr6__28558740	T/A	6	28558740	T	T	A	T	T	T	T	T	T	T	T	T	T	T	T	T	T	T	T	T	T	T	T	T	T	T	T	T	T	T	T	T	T	T	T	T	T	T	T	T	T	T	T	T	T	T
Chr6__28559387	T/C	6	28559387	T	T	C	T	T	T	T	T	T	T	T	T	T	T	T	T	T	T	T	T	T	T	T	T	T	T	T	T	T	T	T	T	T	T	T	T	T	T	T	T	T	T	T	T	T	T
Chr6__28559418	C/T	6	28559418	C	C	T	C	C	C	C	C	C	C	C	C	C	C	C	C	C	C	C	C	C	C	C	C	C	C	C	C	C	C	C	C	C	C	C	C	C	C	C	C	C	C	C	C	C	C
Chr6__28559842	T/C	6	28559842	T	Y	C	T	T	T	T	T	T	T	T	T	T	T	T	T	T	T	T	T	T	T	T	T	T	T	T	T	T	T	T	T	T	T	T	T	T	T	T	T	T	T	T	T	T	T
Chr6__28559909	A/T	6	28559909	A	W	T	A	A	A	A	A	A	A	A	A	A	A	A	A	A	A	A	A	A	A	A	A	A	A	A	A	A	A	A	A	A	A	A	A	A	A	A	A	A	A	A	A	A	A
Chr6__28560062	C/T	6	28560062	C	C	T	C	C	C	C	C	C	C	C	C	C	C	C	C	C	C	C	C	C	C	C	C	C	C	C	C	C	C	C	C	C	C	C	C	C	C	C	C	C	C	C	C	C	C
Chr6__28560114	G/A	6	28560114	G	G	A	G	G	G	G	G	G	G	G	G	G	G	G	G	G	G	G	G	G	G	G	G	G	G	G	G	G	G	G	G	G	G	G	G	G	G	G	G	G	G	G	G	G	G
Chr6__28560495	G/T	6	28560495	G	G	T	G	G	G	G	G	G	G	G	G	G	G	G	G	G	G	G	G	G	G	G	G	G	G	G	G	G	G	G	G	G	G	G	G	G	G	G	G	G	G	G	G	G	G
Chr6__28560582	C/A	6	28560582	C	C	A	C	C	C	C	C	M	C	C	C	C	C	C	C	C	C	C	C	C	C	C	C	C	C	C	C	C	C	C	C	C	C	C	C	C	C	C	C	C	C	C	C	C	C
Chr6__28560733	T/C	6	28560733	T	T	C	T	T	T	T	T	T	T	T	T	T	T	T	T	T	T	T	T	T	T	T	T	T	T	T	T	T	T	T	T	T	T	T	T	T	T	T	T	T	T	T	T	T	T
Chr6__28560906	T/C	6	28560906	T	T	C	T	T	T	T	T	T	T	T	T	T	T	T	T	T	T	T	T	T	T	T	T	T	T	T	T	T	T	T	T	T	T	T	T	T	T	T	T	T	T	T	T	T	T
Chr6__28561234	G/A	6	28561234	G	G	A	G	G	G	G	G	G	G	G	G	G	G	G	G	G	G	G	G	G	G	G	G	G	G	G	G	G	G	G	G	G	G	G	G	G	G	G	G	G	G	G	G	G	G
Chr6__28561941	T/A	6	28561941	T	T	A	T	T	T	T	T	T	T	T	T	T	T	T	T	T	T	T	T	T	T	T	T	T	T	T	T	T	T	T	T	T	T	T	T	T	T	T	T	T	T	T	T	T	T
Chr6__28562474	T/C	6	28562474	T	T	C	T	T	T	T	T	T	T	T	T	T	T	T	T	T	T	T	T	T	T	T	T	T	T	T	T	T	T	T	T	T	T	T	T	T	T	T	T	T	T	T	T	T	T
Chr6__28563206	T/C	6	28563206	T	T	C	T	T	T	T	T	T	T	T	T	T	T	T	T	T	T	T	T	T	T	T	T	T	T	T	T	T	T	T	T	T	T	T	T	T	T	T	T	T	T	T	T	T	T
Chr6__28563243	G/A	6	28563243	G	G	A	G	G	G	G	G	G	G	G	G	G	G	G	G	G	G	G	G	G	G	G	G	G	G	G	G	G	G	G	G	G	G	G	G	G	G	G	G	G	G	G	G	G	G
Chr6__28563425	T/A	6	28563425	T	T	A	T	T	T	T	T	T	T	T	T	T	T	T	T	T	T	T	T	T	T	T	T	T	T	T	T	T	T	T	T	T	T	T	T	T	T	T	T	T	T	T	T	T	T
Chr6__28563955	T/C	6	28563955	T	T	C	T	T	T	T	T	T	T	T	T	T	T	T	T	T	T	T	T	T	T	T	T	T	T	T	T	T	T	T	T	T	T	T	T	T	T	T	T	T	T	T	T	T	T
Chr6__28564153	C/A	6	28564153	C	C	A	C	C	C	C	C	C	C	C	C	C	C	N	C	C	C	C	C	C	C	C	C	C	C	C	C	C	C	C	C	C	C	C	C	C	C	C	C	C	C	C	C	C	C
Chr6__28564299	G/A	6	28564299	G	G	A	G	G	G	G	G	G	G	G	G	G	G	G	G	G	G	G	G	G	G	G	G	G	G	G	G	G	G	G	G	G	G	G	G	G	G	G	N	G	G	G	G	G	G
Chr6__28564306	G/A	6	28564306	G	G	A	G	G	G	G	G	G	G	G	G	G	G	G	G	G	G	G	G	G	G	G	G	G	G	G	G	G	G	G	G	G	G	G	G	G	G	G	G	G	G	G	G	G	G
Chr6__28564326	C/G	6	28564326	C	C	G	C	C	C	C	C	C	C	C	C	C	C	C	C	C	C	C	C	C	C	C	C	C	C	C	C	C	C	C	C	C	C	C	C	C	C	C	C	C	C	C	C	C	C
Chr6__28564376	T/C	6	28564376	T	T	C	T	T	T	T	T	T	T	T	T	T	T	T	T	T	T	T	T	T	T	T	T	T	T	T	T	T	T	T	T	T	T	T	T	T	T	T	T	T	T	T	T	T	T
Chr6__28564418	A/G	6	28564418	A	A	G	A	A	A	A	A	A	A	A	A	A	A	A	A	A	A	A	A	A	A	A	A	A	A	A	A	A	A	A	A	A	A	A	A	A	A	A	A	A	A	A	A	A	A
Chr6__28564733	T/C	6	28564733	T	T	C	T	T	T	T	T	T	T	T	T	T	T	T	T	T	T	T	T	T	T	T	T	T	T	T	T	T	T	T	T	T	T	T	T	T	T	T	T	T	T	T	T	T	T
Chr6__28564809	T/A	6	28564809	T	T	A	T	T	T	T	T	T	T	T	T	T	T	T	T	T	T	T	T	T	T	T	T	T	T	T	T	T	T	T	T	T	T	T	T	T	T	T	T	T	T	T	T	T	T
Chr6__28564836	T/C	6	28564836	T	T	C	T	T	T	T	T	T	T	T	T	T	T	T	T	T	T	T	T	T	T	T	T	T	T	T	T	T	T	T	T	T	T	T	T	T	T	T	T	T	T	T	T	T	T
Chr6__28564864	C/G	6	28564864	C	C	G	C	C	C	C	C	C	C	C	C	C	C	C	C	C	C	C	C	C	C	C	C	C	C	C	C	C	C	C	C	C	C	C	C	C	C	C	C	C	C	C	C	C	C
Chr6__28564876	C/T	6	28564876	C	C	T	C	C	C	C	C	C	C	C	C	C	C	C	C	C	C	C	C	C	C	C	C	C	C	C	C	C	C	C	C	C	C	C	C	C	C	C	C	C	C	C	C	C	C
Chr6__28564882	C/G	6	28564882	C	C	G	C	C	C	C	C	C	C	C	C	C	C	C	C	C	C	C	C	C	C	C	C	C	C	C	C	C	C	C	C	C	C	C	C	C	C	C	C	C	C	C	C	C	C
Chr6__28564898	C/T	6	28564898	C	C	T	C	C	C	C	C	C	C	C	C	C	C	C	C	C	C	C	C	C	C	C	C	C	C	C	C	C	C	C	C	C	C	C	C	C	C	C	C	C	C	C	C	C	C
Chr6__28564957	T/A	6	28564957	T	T	A	T	T	T	T	T	T	T	T	T	T	T	T	T	T	T	T	T	T	T	T	T	T	T	T	T	T	T	T	T	T	T	T	T	T	T	T	T	T	T	T	T	T	T
Chr6__28564965	C/T	6	28564965	C	C	T	C	C	C	C	C	C	C	C	C	C	C	C	C	C	C	C	C	C	C	C	C	C	C	C	C	C	C	C	C	C	C	C	C	C	C	C	C	C	C	C	C	C	C
Chr6__28565053	G/T	6	28565053	G	G	N	G	G	G	G	G	G	G	G	G	G	G	G	G	G	G	G	G	G	G	G	G	G	G	G	G	G	G	G	G	G	G	G	G	G	G	G	G	G	G	G	G	G	G
Chr6__28565124	G/A	6	28565124	G	G	A	G	G	G	G	G	G	G	G	G	G	G	G	G	G	G	G	G	G	G	G	G	G	G	G	G	G	G	G	G	G	G	G	G	G	G	G	G	G	G	G	G	G	G
Chr6__28565157	T/C	6	28565157	T	T	C	T	T	T	T	T	T	T	T	T	T	T	T	T	T	T	T	T	T	T	T	T	T	T	T	T	T	T	T	T	T	T	T	T	T	T	T	T	T	T	T	T	T	T
Chr6__28565182	A/G	6	28565182	A	A	G	A	A	A	A	A	A	A	A	A	A	A	A	A	A	A	A	A	A	A	A	A	A	A	A	A	A	A	A	A	A	A	A	A	A	A	A	A	A	A	A	A	A	A
Chr6__28565329	C/T	6	28565329	C	C	T	C	C	C	C	C	C	C	C	C	C	C	C	C	C	C	C	C	C	C	C	C	C	C	C	C	C	C	C	C	C	C	C	C	C	C	C	C	C	C	C	C	C	C
Chr6__28565405	A/G	6	28565405	A	A	G	A	A	A	A	A	A	A	A	A	A	A	A	A	A	A	A	A	A	A	A	A	A	A	A	A	A	A	A	A	A	A	A	A	A	A	A	A	A	A	A	A	A	A
Chr6__28565451	C/T	6	28565451	C	C	T	C	C	C	C	C	C	C	C	C	C	C	C	C	C	C	C	C	C	C	C	C	C	C	C	C	C	C	C	C	C	C	C	C	C	C	C	C	C	C	C	C	C	C
Chr6__28565788	C/A	6	28565788	C	C	A	C	C	C	C	C	C	C	C	C	C	C	C	C	C	C	C	C	C	C	C	C	C	C	C	C	C	C	C	C	C	C	C	C	C	C	C	C	C	C	C	C	C	C
Chr6__28565934	T/G	6	28565934	T	T	T	T	T	T	T	G	G	T	T	T	T	G	T	G	T	T	T	T	T	G	T	T	G	T	G	T	T	T	T	K	T	T	T	T	G	G	K	T	K	T	G	T	T	G
Chr6__28566004	G/T	6	28566004	G	G	T	G	G	G	G	G	G	G	G	G	G	G	G	G	G	G	G	G	G	G	G	G	G	G	G	G	G	G	G	G	G	G	G	G	G	G	G	G	G	G	G	G	G	G
Chr6__28566155	G/A	6	28566155	G	G	A	G	G	G	G	G	G	G	G	G	G	G	G	G	G	G	G	G	G	G	G	G	G	G	G	G	G	G	G	G	G	G	G	G	G	G	G	G	G	G	G	G	G	G
Chr6__28566176	G/A	6	28566176	G	G	A	G	G	G	G	G	G	G	G	G	G	G	G	G	G	G	G	G	G	G	G	G	G	G	G	G	G	G	G	G	G	G	G	G	G	G	G	G	G	G	G	G	G	G
Chr6__28566251	A/G	6	28566251	A	A	G	A	A	A	A	A	A	A	A	A	A	A	A	A	A	A	A	A	A	A	A	A	A	A	A	A	A	A	A	A	A	A	A	A	A	A	A	A	A	A	A	A	A	A
Chr6__28566317	T/C	6	28566317	T	T	Y	T	T	T	T	T	T	T	T	T	T	T	T	T	T	T	T	T	T	T	T	T	T	T	T	T	T	T	T	T	T	T	T	T	T	T	T	T	T	T	T	T	T	T
Chr6__28566336	T/G	6	28566336	T	T	K	T	T	T	T	T	T	T	T	T	T	T	T	T	T	T	T	T	T	T	T	T	T	T	T	T	T	T	T	T	T	T	T	T	T	T	T	T	T	T	T	T	T	T
Chr6__28566351	G/A	6	28566351	G	G	R	G	G	G	G	G	G	G	G	G	G	G	G	G	G	G	G	G	G	G	G	G	G	G	G	G	G	G	G	G	G	G	G	G	G	G	G	G	G	G	G	G	G	G
Chr6__28566427	C/T	6	28566427	C	C	T	C	C	C	C	C	C	C	C	C	C	C	C	C	C	C	C	C	C	C	C	C	C	C	C	C	C	C	C	C	C	C	C	C	C	C	C	C	C	C	C	C	C	C
Chr6__28566632	T/C	6	28566632	T	T	C	T	T	T	T	T	T	T	T	T	T	T	T	T	T	T	T	T	T	T	T	T	T	T	T	T	T	T	T	T	T	T	T	T	T	T	T	T	T	T	T	T	T	T
Chr6__28566761	C/A	6	28566761	C	C	A	C	C	C	C	C	C	C	C	C	C	C	C	C	C	C	C	C	C	C	C	C	C	C	C	C	C	C	C	C	C	C	C	C	C	C	C	C	C	C	C	C	C	C
Chr6__28566770	A/G	6	28566770	A	A	G	A	A	A	A	A	A	A	A	A	A	A	A	A	A	A	A	A	A	A	A	A	A	A	A	A	A	A	A	A	A	A	A	A	A	A	A	A	A	A	A	A	A	A
Chr6__28566794	A/G	6	28566794	A	A	G	A	A	A	A	A	A	A	A	A	A	A	A	A	A	A	A	A	A	A	A	A	A	A	A	A	A	A	A	A	A	A	A	A	A	A	A	A	A	A	A	A	A	A
Chr6__28566802	A/G	6	28566802	A	A	G	A	A	A	A	A	A	A	A	A	A	A	A	A	A	A	A	A	A	A	A	A	A	A	A	A	A	A	A	A	A	A	N	A	A	A	A	A	A	A	A	A	A	A
Chr6__28566821	T/C	6	28566821	T	T	C	T	T	T	T	T	T	T	T	T	T	T	T	T	T	T	T	T	T	T	T	T	T	T	T	T	T	T	T	T	T	T	N	T	T	T	T	T	T	T	T	T	T	T
Chr6__28566898	A/G	6	28566898	A	A	G	A	A	A	A	A	A	A	A	A	A	A	A	A	A	A	A	A	A	A	A	A	A	A	A	A	A	A	A	A	A	A	A	A	A	A	A	A	A	A	A	A	A	A
Chr6__28566953	T/C	6	28566953	T	T	C	T	T	T	T	T	T	T	T	T	T	T	T	T	T	T	T	T	T	T	T	T	T	T	T	T	T	T	T	T	T	T	Y	T	T	T	T	T	T	T	T	T	T	T
Chr6__28567035	G/A	6	28567035	G	G	A	G	G	G	G	G	G	G	G	G	G	G	G	G	G	G	G	G	G	G	G	G	G	G	G	G	G	G	G	G	G	G	G	G	G	G	G	G	G	G	G	G	G	G
Chr6__28567043	C/T	6	28567043	C	C	T	C	C	C	C	C	C	C	C	C	C	C	C	C	C	C	C	C	C	C	C	C	C	C	C	C	C	C	C	C	C	C	C	C	C	C	C	C	C	C	C	C	C	C
Chr6__28567109	C/G	6	28567109	C	C	G	C	C	C	C	C	C	C	C	C	C	C	C	C	C	C	C	C	C	C	C	C	C	C	C	C	C	C	C	C	C	C	C	C	C	C	C	C	C	C	C	C	C	C
Chr6__28567292	T/C	6	28567292	T	T	C	T	T	T	T	T	T	T	T	T	T	T	T	T	T	T	T	T	T	T	T	T	T	T	T	T	T	T	T	T	T	T	T	T	T	T	T	T	T	T	T	T	T	T
Chr6__28567619	C/A	6	28567619	C	C	A	C	C	C	C	C	C	C	C	C	C	C	C	C	C	C	C	C	C	C	C	C	C	C	C	C	C	C	C	C	C	C	C	C	C	C	C	C	C	C	C	C	C	C
Chr6__28569119	G/A	6	28569119	G	G	A	G	G	G	G	G	G	G	G	G	G	G	G	G	G	G	G	G	G	G	G	G	G	G	G	G	G	G	G	G	G	G	G	G	G	G	G	G	G	G	G	G	G	G
Chr6__28569194	G/T	6	28569194	G	G	T	G	G	G	G	G	G	G	G	G	G	G	G	G	G	G	G	G	G	G	G	G	G	G	G	G	G	G	G	G	G	G	G	G	G	G	G	G	G	G	G	G	G	G
Chr6__28569274	T/G	6	28569274	T	T	G	T	T	T	T	T	T	T	T	T	T	T	T	T	T	T	T	T	T	T	T	T	T	T	T	T	T	T	T	T	T	T	T	T	T	T	T	T	T	T	T	T	T	T
Chr6__28569320	A/C	6	28569320	A	A	C	A	A	A	A	A	A	A	A	A	A	A	A	A	A	A	A	A	A	A	A	A	A	A	A	A	A	A	A	A	A	A	A	A	A	A	A	A	A	A	A	A	A	A
Chr6__28569544	A/T	6	28569544	A	A	T	A	A	A	A	A	A	A	A	A	A	A	A	A	A	A	A	A	A	A	A	A	A	A	A	A	A	A	A	A	A	A	A	A	A	A	A	A	A	A	A	A	A	A
Chr6__28569623	T/A	6	28569623	T	T	A	T	T	T	T	T	T	T	T	T	T	T	T	T	T	T	T	T	T	T	T	T	T	T	T	T	T	T	T	T	T	T	T	T	T	T	T	T	T	T	T	T	T	T
Chr6__28570010	T/A	6	28570010	T	T	A	T	T	T	T	T	T	T	T	T	T	T	T	T	T	T	T	T	T	T	T	T	T	T	T	T	T	T	T	T	T	T	T	T	T	T	T	T	T	T	T	T	T	T
Chr6__28570315	C/T	6	28570315	C	C	T	C	C	C	C	C	C	C	C	C	Y	C	C	C	C	C	C	C	C	C	C	C	C	C	C	C	C	C	C	C	C	C	C	C	C	C	C	C	C	C	C	C	C	C
Chr6__28570363	C/T	6	28570363	C	C	T	C	C	C	C	C	C	C	C	C	C	C	C	C	C	C	C	C	C	C	C	C	C	C	C	C	C	C	C	C	C	C	C	C	C	C	C	C	C	C	C	C	C	C
Chr6__28570407	T/C	6	28570407	T	T	C	T	T	T	T	T	T	T	T	T	Y	T	T	T	T	T	T	T	T	T	T	T	T	T	T	T	T	T	T	T	T	T	T	T	T	T	T	T	T	T	T	T	T	T
Chr6__28570729	A/T	6	28570729	A	A	T	A	A	A	A	A	A	A	A	A	A	A	A	A	A	A	A	A	A	A	A	A	A	A	A	A	A	A	A	A	A	A	A	A	A	A	A	A	A	A	A	A	A	A
Chr6__28570788	A/T	6	28570788	A	A	T	A	A	A	A	A	A	A	A	A	A	A	A	A	A	A	A	A	A	A	A	A	A	A	A	A	A	A	A	A	A	A	A	A	A	A	A	A	A	A	A	A	A	A
Chr6__28570831	T/C	6	28570831	T	T	C	T	T	T	T	T	T	T	T	T	T	T	T	T	N	N	T	T	T	T	T	T	T	T	T	T	N	T	T	T	T	T	T	T	T	T	T	T	T	T	T	T	T	T
Chr6__28570856	G/A	6	28570856	G	G	A	G	G	G	G	G	G	G	G	G	G	G	G	G	N	N	G	G	G	G	G	G	G	G	G	G	N	G	G	G	G	G	G	G	G	G	G	G	G	G	G	G	G	G
Chr6__28570942	G/A	6	28570942	G	G	A	G	G	G	G	G	G	G	G	G	G	G	G	G	G	G	G	G	G	G	G	G	G	G	G	G	G	G	G	G	G	G	G	G	G	G	G	G	G	G	G	G	G	G
Chr6__28571004	G/A	6	28571004	G	G	A	G	G	G	G	G	G	G	G	G	G	G	G	G	G	G	G	G	G	G	G	G	G	G	G	G	G	G	G	G	G	G	G	G	G	G	G	G	G	G	G	G	G	G
Chr6__28571104	T/C	6	28571104	T	T	C	T	T	T	T	T	T	T	T	T	T	T	T	T	T	T	T	T	T	T	T	T	T	T	T	T	T	T	T	T	T	T	T	T	T	T	T	T	T	T	T	T	T	T
Chr6__28571384	G/A	6	28571384	G	G	A	G	G	G	G	G	G	G	G	G	G	G	G	G	G	G	G	G	G	G	G	G	G	G	G	G	G	G	G	G	G	G	G	G	G	G	G	G	G	G	G	G	G	G
Chr6__28571390	T/C	6	28571390	T	T	C	T	T	T	T	T	T	T	T	T	T	T	T	T	T	T	T	T	T	T	T	T	T	T	T	T	T	T	T	T	T	T	T	T	T	T	T	T	T	T	T	T	T	T
Chr6__28571397	T/C	6	28571397	T	T	C	T	T	T	T	T	T	T	T	T	T	T	T	T	T	T	T	T	T	T	T	T	T	T	T	T	T	T	T	T	T	T	T	T	T	T	T	T	T	T	T	T	T	T
Chr6__28571403	G/A	6	28571403	G	G	A	G	G	G	G	G	G	G	G	G	G	G	G	G	G	G	G	G	G	G	G	G	G	G	G	G	G	G	G	G	G	G	G	G	G	G	G	G	G	G	G	G	G	G
Chr6__28571453	T/C	6	28571453	T	T	C	T	T	T	T	T	T	T	T	T	T	T	T	T	T	T	T	T	T	T	T	T	T	T	T	T	T	T	T	T	T	T	T	T	T	T	T	T	T	T	T	T	T	T
Chr6__28571500	T/C	6	28571500	T	T	C	T	T	T	T	T	T	T	T	T	T	T	T	T	T	T	T	T	T	T	T	T	T	T	T	T	T	T	T	T	T	T	T	T	T	T	T	T	T	T	T	T	T	T
Chr6__28571535	C/T	6	28571535	C	C	T	C	C	C	C	C	C	C	C	C	C	C	C	C	C	C	C	C	C	C	C	C	C	C	C	C	C	C	C	C	C	C	C	C	C	C	C	C	C	C	C	C	C	C
Chr6__28571551	T/C	6	28571551	T	T	C	T	T	T	T	T	T	T	T	T	T	T	Y	T	T	T	T	T	T	T	T	T	T	T	T	T	T	T	T	T	T	T	T	T	T	T	T	T	T	T	T	T	T	T
Chr6__28571655	C/T	6	28571655	C	C	T	C	C	C	C	C	C	C	C	C	C	C	C	C	C	C	C	C	C	C	C	C	C	C	C	C	C	C	C	C	C	C	C	C	C	C	C	C	C	C	C	C	C	C
Chr6__28571726	C/T	6	28571726	C	C	T	C	C	C	C	C	C	C	C	C	C	C	C	C	C	C	C	C	C	C	C	C	C	C	C	C	C	C	C	C	C	C	C	C	C	C	C	C	C	C	C	C	C	C
Chr6__28571748	A/T	6	28571748	W	A	T	A	A	A	A	A	A	A	A	A	A	A	A	A	A	A	A	A	A	A	A	A	A	A	A	A	A	A	A	A	A	A	A	A	A	A	A	A	A	A	A	A	A	A
Chr6__28571845	A/G	6	28571845	A	A	G	A	A	A	A	A	A	A	A	A	A	A	A	A	A	A	A	A	A	A	A	A	A	A	A	A	A	A	A	A	A	A	A	A	A	A	A	A	A	A	A	A	A	A
Chr6__28571899	T/C	6	28571899	T	T	C	T	T	T	T	T	T	T	T	T	T	T	T	T	T	T	T	T	T	T	T	T	T	T	T	T	T	T	T	T	T	T	T	T	T	T	T	T	T	T	T	T	T	T
Chr6__28572076	A/C	6	28572076	A	A	N	A	A	A	A	A	A	A	A	A	A	A	A	A	A	A	A	A	A	A	A	A	A	A	A	A	A	A	A	A	A	A	A	A	A	A	A	A	A	A	A	A	A	A
Chr6__28572114	C/T	6	28572114	C	C	T	C	C	C	C	C	C	C	C	C	C	C	C	C	C	C	C	C	C	C	C	C	C	C	C	C	C	C	C	C	C	C	C	C	C	C	C	C	C	C	C	C	C	C
Chr6__28572250	T/G	6	28572250	T	T	G	T	T	T	T	T	T	T	T	T	T	T	T	T	T	T	T	T	T	T	T	T	T	T	T	T	T	T	T	T	T	T	T	T	T	T	T	T	T	T	T	T	T	T
Chr6__28573117	A/G	6	28573117	A	A	G	A	A	A	A	A	A	A	A	A	A	A	A	A	A	A	A	A	A	A	A	A	A	A	A	A	A	A	A	A	A	A	A	A	A	A	A	A	A	A	A	A	A	A
Chr6__28573176	T/C	6	28573176	T	T	C	T	T	T	T	T	T	T	T	T	T	T	T	T	T	T	T	T	T	T	T	T	T	T	T	T	T	T	T	T	T	T	T	T	T	T	T	T	T	T	T	T	T	T
Chr6__28573226	G/A	6	28573226	G	G	A	G	G	G	G	G	G	G	G	G	G	G	G	G	G	G	G	G	G	G	G	G	G	G	G	G	G	G	G	G	G	G	G	G	G	G	G	G	G	G	G	G	G	G
Chr6__28573311	C/T	6	28573311	C	C	T	C	C	C	C	C	C	C	C	C	C	C	C	C	C	C	C	C	C	C	C	C	C	C	C	C	C	C	C	C	C	C	C	C	C	C	C	C	C	C	C	C	C	C
Chr6__28573325	C/T	6	28573325	C	C	T	C	C	C	C	C	C	C	C	C	C	C	C	C	C	C	C	C	C	C	C	C	C	C	C	C	C	C	C	C	C	C	C	C	C	C	C	C	C	C	C	C	C	C
Chr6__28573332	C/T	6	28573332	C	C	T	C	C	C	C	C	C	C	C	C	C	C	C	C	C	C	C	C	C	C	C	C	C	C	C	C	C	C	C	C	C	C	C	C	C	C	C	C	C	C	C	C	C	C
Chr6__28573385	A/T	6	28573385	A	A	T	A	A	A	A	A	A	A	A	A	A	A	A	A	A	A	A	A	A	A	A	A	A	A	A	A	A	A	A	A	A	A	A	A	A	A	A	A	A	A	A	A	A	A
Chr6__28573448	A/T	6	28573448	A	A	T	A	A	A	A	A	A	A	A	A	A	A	A	A	A	A	A	A	A	A	A	A	A	A	A	A	A	A	A	A	A	A	A	A	A	A	A	A	A	A	A	A	A	A
Chr6__28573535	A/C	6	28573535	A	A	C	A	A	A	A	A	A	A	A	A	A	A	A	A	A	A	A	A	A	A	A	A	A	A	A	A	A	A	A	A	A	A	A	A	A	A	A	A	A	A	A	A	A	A
Chr6__28573576	A/C	6	28573576	A	A	M	A	A	A	A	A	A	A	A	A	A	A	A	A	A	A	A	A	A	A	A	A	A	A	A	A	A	A	A	A	A	A	A	A	A	A	A	A	A	A	A	A	A	A
Chr6__28573634	G/A	6	28573634	G	G	R	G	G	G	G	G	G	G	G	G	G	G	G	G	G	G	G	G	G	G	G	G	G	G	G	G	G	G	G	G	G	G	G	G	G	G	G	G	G	G	G	G	G	G
Chr6__28573719	G/T	6	28573719	G	G	T	G	G	G	G	G	G	G	G	G	G	G	G	G	G	G	G	G	G	G	G	G	G	G	G	G	G	G	G	G	G	G	G	G	G	G	G	G	G	G	G	G	G	G
Chr6__28574010	A/G	6	28574010	A	A	G	A	A	A	A	A	A	A	A	A	A	A	A	A	A	A	A	A	A	A	A	A	A	A	A	A	A	A	A	A	A	A	A	A	A	A	A	A	A	A	A	A	A	A
Chr6__28574048	G/A	6	28574048	G	G	A	G	G	G	G	G	G	G	G	G	G	G	G	G	G	G	G	G	G	G	G	G	G	G	G	G	G	G	G	G	G	G	G	G	G	G	G	G	G	G	G	G	G	G
Chr6__28574130	C/G	6	28574130	C	C	G	C	C	C	C	C	C	C	C	C	C	C	C	C	C	C	C	C	C	C	C	C	C	C	C	C	C	C	C	C	C	C	C	C	C	C	C	C	C	C	C	C	C	C
Chr6__28574175	A/G	6	28574175	A	A	G	A	A	A	A	A	A	A	A	A	A	A	A	A	A	A	A	A	A	A	A	A	A	A	A	A	A	A	A	A	A	A	A	A	A	A	A	A	A	A	A	A	A	A
Chr6__28574252	T/C	6	28574252	T	T	C	T	T	T	T	T	T	T	T	T	T	T	T	T	T	T	T	T	T	T	T	T	T	T	T	T	T	T	T	T	T	T	T	T	T	T	T	T	T	T	T	T	T	T
Chr6__28574320	G/A	6	28574320	G	G	A	G	G	G	G	G	G	G	G	G	G	G	G	G	G	G	G	G	G	G	G	G	G	G	G	G	G	G	G	G	G	G	G	G	G	G	G	G	G	G	G	G	G	G
Chr6__28574333	G/A	6	28574333	G	G	A	G	G	G	G	G	G	G	G	G	G	G	G	G	G	G	G	G	G	G	G	G	G	G	G	G	G	G	G	G	G	G	G	G	G	G	G	G	G	G	G	G	G	G
Chr6__28574345	G/A	6	28574345	G	G	A	G	G	G	G	G	G	G	G	G	G	G	G	G	G	G	G	G	G	G	G	G	G	G	G	G	G	G	G	G	G	G	G	G	G	G	G	G	G	G	G	G	G	G
Chr6__28574359	C/T	6	28574359	C	C	T	C	C	C	C	C	C	C	C	C	C	C	C	C	C	C	C	C	C	C	C	C	C	C	C	C	C	C	C	C	C	C	C	C	C	C	C	C	C	C	C	C	C	C
Chr6__28574631	G/T	6	28574631	G	G	T	G	G	G	G	G	G	G	G	G	G	G	G	G	G	G	G	G	G	G	G	G	G	G	G	G	G	G	G	G	G	G	G	G	G	G	G	G	G	G	G	G	G	G
Chr6__28574656	G/A	6	28574656	G	G	A	G	G	G	G	G	G	G	G	G	G	G	G	G	G	G	G	G	G	G	G	G	G	G	G	G	G	G	G	G	G	G	G	G	G	G	G	G	G	G	G	G	G	G
Chr6__28574694	C/A	6	28574694	C	C	A	C	C	C	C	C	C	C	C	C	C	C	C	C	C	C	C	C	C	C	C	C	C	C	C	C	C	C	C	C	C	C	C	C	C	C	C	C	C	C	C	C	C	C
Chr6__28574726	T/A	6	28574726	T	T	A	T	T	T	T	T	T	T	T	T	T	T	T	T	T	T	T	T	T	T	T	T	T	T	T	T	T	T	T	T	T	T	T	T	T	T	T	T	T	T	T	T	T	T
Chr6__28574757	A/T	6	28574757	A	A	T	A	A	A	A	A	A	A	A	A	A	A	A	A	A	A	A	A	A	A	A	A	A	A	A	A	A	A	A	A	A	A	A	A	A	A	A	A	A	A	A	A	N	A
Chr6__28574886	T/G	6	28574886	T	T	G	T	T	T	T	T	T	T	T	T	T	T	T	T	T	T	T	T	T	T	T	T	T	T	T	T	T	T	T	T	T	T	T	T	T	T	T	T	T	T	T	T	T	T
Chr6__28574993	A/T	6	28574993	A	A	T	A	A	A	A	A	A	A	A	A	A	A	A	A	A	A	A	A	A	A	A	A	A	A	A	A	A	A	A	A	A	A	A	A	A	A	A	A	A	A	A	A	A	A
Chr6__28575042	T/A	6	28575042	T	T	A	T	T	T	T	T	T	T	T	T	T	T	T	T	T	T	T	T	T	T	T	T	T	T	T	T	T	T	T	T	T	T	T	T	T	T	T	T	T	T	T	T	T	T
Chr6__28575386	G/C	6	28575386	G	G	C	G	G	G	G	G	G	G	G	G	G	G	G	G	G	G	G	G	G	G	G	G	G	G	G	G	G	G	G	G	G	G	G	G	G	G	G	G	G	G	G	G	G	G
Chr6__28575528	C/T	6	28575528	C	C	T	C	C	C	C	C	C	C	C	C	C	C	C	C	C	C	C	C	C	C	C	C	C	C	C	C	C	C	C	C	C	C	C	C	C	C	C	C	C	C	C	C	C	C
Chr6__28575537	A/T	6	28575537	A	A	T	A	A	A	A	A	A	A	A	A	A	A	A	A	A	A	A	A	A	A	A	A	A	A	A	A	A	A	A	A	A	A	A	A	A	A	A	A	A	A	A	A	A	A
Chr6__28575553	G/A	6	28575553	G	G	A	G	G	G	G	G	G	G	G	G	G	G	G	G	G	G	G	G	G	G	G	G	G	G	G	G	G	G	G	G	G	G	G	G	G	G	G	G	G	G	G	G	G	G
Chr6__28575596	T/G	6	28575596	T	T	G	T	T	T	T	T	T	T	T	T	T	T	T	T	T	T	T	T	T	T	T	T	T	T	T	T	T	T	T	T	T	T	T	T	T	T	T	T	T	T	T	T	T	T
Chr6__28575629	G/A	6	28575629	G	G	A	G	G	G	G	G	G	G	G	G	G	G	G	G	G	G	G	G	G	G	G	G	G	G	G	G	G	G	G	G	G	G	G	G	G	G	G	G	G	G	G	G	G	G
Chr6__28575864	G/A	6	28575864	G	G	A	G	G	G	G	G	G	G	G	G	G	G	G	G	G	G	G	G	G	G	G	G	G	G	G	G	G	G	G	G	G	G	G	G	G	G	G	G	G	G	G	G	G	G
Chr6__28576122	T/C	6	28576122	T	T	C	T	T	T	T	T	T	T	T	T	T	T	T	T	T	T	T	T	T	T	T	T	T	T	T	T	T	T	T	T	T	T	T	T	T	T	T	T	T	T	T	T	T	T
Chr6__28576133	C/T	6	28576133	C	C	T	C	C	C	C	C	C	C	C	C	C	C	C	C	C	C	C	C	C	C	C	C	C	C	C	C	C	C	C	C	C	C	C	C	C	C	C	C	C	C	C	C	C	C
Chr6__28576145	T/C	6	28576145	T	T	C	T	T	T	T	T	T	T	T	T	T	T	T	T	T	T	T	T	T	T	T	T	T	T	T	T	T	T	T	T	T	T	T	T	T	T	T	T	T	T	T	T	T	T
Chr6__28576177	G/A	6	28576177	G	G	A	G	G	G	G	G	G	G	G	G	G	G	G	G	G	G	G	G	G	G	G	G	G	G	G	G	G	G	G	G	G	G	G	G	G	G	G	G	G	G	G	G	G	G
Chr6__28576418	G/A	6	28576418	G	G	A	G	G	G	G	G	G	G	G	G	G	G	G	G	G	G	G	G	G	G	G	G	G	G	G	G	G	G	G	G	G	G	G	G	G	G	G	G	G	G	G	G	G	G
Chr6__28576666	T/C	6	28576666	T	T	C	T	T	T	T	T	T	T	T	T	T	T	T	T	T	T	T	T	T	T	T	T	T	T	T	T	T	T	T	T	T	T	T	T	T	T	T	T	T	T	T	T	T	T
Chr6__28576726	A/C	6	28576726	A	A	C	A	A	A	A	A	A	A	A	A	A	A	A	A	A	A	A	A	A	A	A	A	A	A	A	A	A	A	A	A	A	A	A	A	A	A	A	A	A	A	A	A	A	A
Chr6__28576956	G/C	6	28576956	G	G	C	G	G	G	G	G	G	G	G	G	G	G	G	G	G	G	G	G	G	G	G	G	G	G	G	G	G	G	G	G	G	G	G	G	G	G	G	G	G	G	G	G	G	G
Chr6__28576994	C/T	6	28576994	C	C	T	C	C	C	C	C	C	C	C	C	C	C	C	C	C	C	C	C	C	C	C	C	C	C	C	C	C	C	C	C	C	C	C	C	C	C	C	C	C	C	C	C	C	C
Chr6__28577119	T/C	6	28577119	T	T	C	T	T	T	T	T	T	T	T	T	T	T	T	T	T	T	T	T	T	T	T	T	T	T	T	T	T	T	T	T	T	T	T	T	T	T	T	T	T	T	T	T	T	T
Chr6__28577257	C/T	6	28577257	C	C	T	C	C	C	C	C	C	C	C	C	C	C	C	C	C	C	C	C	C	C	C	C	C	C	C	C	C	C	C	C	C	C	C	C	C	C	C	C	C	C	C	C	C	C
Chr6__28577373	T/G	6	28577373	T	T	G	T	T	T	T	T	T	T	T	T	T	T	T	T	T	T	T	T	T	T	T	T	T	T	T	T	T	T	T	T	T	T	T	T	T	T	T	T	T	T	T	T	T	T
Chr6__28577383	A/G	6	28577383	A	A	G	A	A	A	A	A	A	A	A	A	A	A	A	A	A	A	A	A	A	A	A	A	A	A	A	A	A	A	A	A	A	A	A	A	A	A	A	A	A	A	A	A	A	A
Chr6__28577405	C/T	6	28577405	C	C	T	C	C	C	C	C	C	C	C	C	C	C	C	C	C	C	C	C	C	C	C	C	C	C	C	C	C	C	C	C	C	C	C	C	C	C	C	C	C	C	C	C	C	C
Chr6__28577682	T/C	6	28577682	T	T	C	T	T	T	T	T	T	T	T	T	T	T	T	T	T	T	T	T	T	T	T	T	T	T	T	T	T	T	T	T	T	T	T	T	T	T	T	T	T	T	T	T	T	T
Chr6__28577970	A/C	6	28577970	A	A	C	A	A	A	A	A	A	A	A	A	A	A	A	A	A	A	A	A	A	A	A	A	A	A	A	A	A	A	A	A	A	A	A	A	A	A	A	A	A	A	A	A	A	A
Chr6__28578043	T/C	6	28578043	T	T	C	T	T	T	T	T	T	T	T	T	T	T	T	T	T	T	T	T	T	T	T	T	T	T	T	T	T	T	T	T	T	T	T	T	T	T	T	T	T	T	T	T	T	T
Chr6__28578359	G/A	6	28578359	G	G	N	G	G	G	G	G	G	G	G	G	G	G	G	G	G	G	G	G	G	G	G	G	G	G	G	G	G	G	G	G	G	G	G	G	G	G	G	G	G	G	G	G	G	G
Chr6__28578405	C/T	6	28578405	C	C	N	C	C	C	C	N	C	C	C	C	C	C	C	C	C	C	C	C	C	C	C	C	C	C	C	C	C	C	C	C	C	C	C	C	C	C	C	C	C	C	C	C	C	C
Chr6__28578799	G/A	6	28578799	G	G	A	G	G	G	G	G	G	G	G	G	G	G	G	G	G	G	G	G	G	G	G	G	G	G	G	G	G	G	G	G	G	G	G	G	G	G	G	G	G	G	G	G	G	G
Chr6__28578842	A/G	6	28578842	A	A	G	A	A	A	A	A	A	A	A	A	A	A	A	A	A	A	A	A	A	A	A	A	A	A	A	A	A	A	A	A	A	A	A	A	A	A	A	A	A	A	A	A	A	A
Chr6__28578905	T/C	6	28578905	T	T	C	T	T	T	T	T	T	T	T	T	T	T	T	T	T	T	T	T	T	N	T	T	T	T	T	T	T	T	T	T	T	T	T	T	T	T	T	T	T	T	T	T	T	T
Chr6__28578916	G/A	6	28578916	G	G	A	G	G	G	G	G	G	G	G	G	G	G	G	G	G	G	G	G	G	N	G	G	G	G	G	G	G	G	G	G	G	G	G	G	G	G	G	G	G	G	G	G	G	G
Chr6__28578971	A/G	6	28578971	A	A	G	A	A	A	A	A	A	A	A	A	A	A	A	A	A	A	A	A	A	A	A	A	A	A	A	A	A	A	A	A	A	A	A	A	A	A	A	A	A	A	A	A	A	A
Chr6__28579100	C/T	6	28579100	C	C	T	C	C	C	C	C	C	C	C	C	C	C	C	C	C	C	C	C	C	C	C	C	C	C	C	C	C	C	C	C	C	C	C	C	C	C	C	C	C	C	C	C	C	C
Chr6__28579518	A/G	6	28579518	A	A	G	A	A	A	A	A	A	A	A	A	A	A	A	A	A	A	A	A	A	A	A	A	A	A	A	A	A	A	A	A	A	A	A	A	A	A	A	A	A	A	A	A	A	A
Chr6__28580067	C/G	6	28580067	C	C	G	C	C	C	C	C	C	C	C	C	C	C	C	C	C	C	C	C	C	C	C	C	C	C	C	C	C	C	C	C	C	C	C	C	C	C	C	C	C	C	C	C	C	C
Chr6__28580109	T/G	6	28580109	T	T	G	T	T	T	T	T	T	T	T	T	T	T	T	T	T	T	T	T	T	T	T	T	T	T	T	T	T	T	T	T	T	T	T	T	T	T	T	T	T	T	T	T	T	T
Chr6__28580117	T/C	6	28580117	C	T	C	T	T	Y	T	C	C	T	T	T	T	C	C	C	C	C	T	T	T	Y	T	T	C	Y	C	T	C	T	T	C	T	T	C	T	C	C	T	T	Y	T	C	T	T	C
Chr6__28580152	C/T	6	28580152	C	C	T	C	C	C	C	C	C	C	C	C	C	C	C	C	C	C	C	C	C	C	C	C	C	C	C	C	C	C	C	C	C	C	C	C	C	C	C	C	C	C	C	C	C	C
Chr6__28580644	T/C	6	28580644	T	T	Y	T	T	T	T	T	T	T	T	T	T	T	T	T	T	T	T	T	T	T	T	T	T	T	T	T	T	T	T	T	T	T	T	T	T	T	T	T	T	T	T	T	T	T
Chr6__28580710	A/G	6	28580710	A	A	R	A	A	A	A	A	A	A	A	A	A	A	A	A	A	A	A	A	A	A	A	A	A	A	A	A	A	A	A	A	A	A	A	A	A	A	A	A	A	A	A	A	A	A
Chr6__28580719	C/T	6	28580719	C	C	Y	C	C	C	C	C	C	C	C	C	C	C	C	C	C	C	C	C	C	C	C	C	C	C	C	C	C	C	C	C	C	C	C	C	C	C	C	C	C	C	C	C	C	C
Chr6__28580854	G/A	6	28580854	G	G	A	G	G	G	G	G	G	G	G	G	G	G	G	G	G	G	G	G	G	G	G	G	G	G	G	G	G	G	G	G	G	G	G	G	G	G	G	G	G	G	G	G	G	G
Chr6__28580872	C/A	6	28580872	C	C	A	C	C	C	C	C	C	C	C	C	C	C	C	C	C	C	C	C	C	C	C	C	C	C	C	C	C	C	C	C	C	C	C	C	C	C	C	C	C	C	C	C	C	C
Chr6__28580883	C/T	6	28580883	C	C	T	C	C	C	C	C	C	C	C	C	C	C	C	C	C	C	C	C	C	C	C	C	C	C	C	C	C	C	C	C	C	C	C	C	C	C	C	C	C	C	C	C	C	C
Chr6__28581041	C/G	6	28581041	C	C	G	C	C	C	C	C	C	C	C	C	C	C	C	C	C	C	C	C	C	C	C	C	C	C	C	C	C	C	C	C	C	C	C	C	C	C	C	C	C	C	C	C	C	C
Chr6__28581515	T/C	6	28581515	T	T	C	T	T	T	T	T	T	T	T	T	T	T	T	T	T	T	T	T	T	T	T	T	T	T	T	T	T	T	T	T	T	T	T	T	T	T	T	T	T	T	T	T	T	T
Chr6__28581560	A/G	6	28581560	A	A	G	A	A	A	A	A	A	A	A	A	A	A	A	A	A	A	A	A	A	A	A	A	A	A	A	A	A	A	A	A	A	A	A	A	A	A	A	A	A	A	A	A	A	A
Chr6__28581684	G/A	6	28581684	G	G	A	G	G	G	G	G	G	G	G	G	G	G	G	G	G	G	G	G	G	G	G	G	G	G	G	G	G	G	G	G	G	G	G	G	G	G	G	G	G	G	G	G	G	G
Chr6__28582161	C/G	6	28582161	C	C	G	C	C	C	C	C	C	C	C	C	C	C	C	C	C	C	C	C	C	C	C	C	C	C	C	C	C	C	C	C	C	C	C	C	C	C	C	C	C	C	C	C	C	C
Chr6__28582471	T/C	6	28582471	T	T	C	T	T	T	T	T	T	T	T	T	T	T	T	T	T	T	T	T	T	T	T	T	T	T	T	T	T	T	T	T	T	T	T	T	T	T	T	T	T	T	T	N	T	T
Chr6__28582576	C/T	6	28582576	C	C	T	C	C	C	C	C	C	C	C	C	C	C	C	C	C	C	C	C	C	C	C	C	C	C	C	C	C	C	C	C	C	C	C	C	C	C	C	C	C	C	C	C	C	C
Chr6__28582789	G/A	6	28582789	G	G	A	G	G	G	G	G	G	G	G	G	G	G	G	G	G	G	G	G	G	G	G	G	G	G	G	G	G	G	G	G	G	G	G	G	G	G	G	G	G	G	G	G	G	R
Chr6__28583150	A/T	6	28583150	A	A	T	A	A	A	A	A	A	A	A	A	A	A	A	A	A	A	A	A	A	A	A	A	A	A	A	A	A	A	A	A	A	A	A	A	A	A	A	A	A	A	A	A	A	A
Chr6__28583207	G/A	6	28583207	G	G	A	G	G	G	G	G	G	G	G	G	G	G	G	G	G	G	G	G	G	G	G	G	G	G	G	G	G	G	G	G	G	G	G	G	G	G	G	G	G	G	G	G	G	G
Chr6__28583216	T/C	6	28583216	T	T	C	T	T	T	T	T	T	T	T	T	T	T	T	T	T	T	T	T	T	T	T	T	T	T	T	T	T	T	T	T	T	T	T	T	T	T	T	T	T	T	T	T	T	T
Chr6__28583245	G/A	6	28583245	G	G	A	G	G	G	G	G	G	G	G	G	G	G	G	G	G	G	G	G	G	G	G	G	G	G	G	G	G	G	G	G	G	G	G	G	G	G	G	G	G	G	G	G	G	G
Chr6__28583765	T/C	6	28583765	T	T	C	T	T	T	T	T	T	T	T	T	T	T	T	T	T	T	T	T	T	T	T	T	T	T	T	T	T	T	T	T	T	T	T	T	T	T	T	T	T	T	T	T	T	T
Chr6__28583795	C/T	6	28583795	C	C	T	C	C	C	C	C	C	C	C	C	C	C	C	C	C	C	C	C	C	C	C	C	C	C	C	C	C	C	C	C	C	C	C	C	C	C	C	C	C	C	C	C	C	C
Chr6__28583980	G/A	6	28583980	G	G	A	G	G	G	G	G	G	G	G	G	G	G	G	G	G	G	G	G	G	G	G	G	G	G	G	G	G	G	G	G	G	G	G	G	G	G	G	G	G	G	G	G	G	G
Chr6__28584047	G/A	6	28584047	G	G	A	G	G	G	G	G	G	G	G	G	G	G	G	G	G	G	G	G	G	G	G	G	G	G	G	G	G	G	G	G	G	G	G	G	G	G	G	G	G	G	G	G	G	G
Chr6__28584066	C/T	6	28584066	C	C	T	C	C	C	C	C	C	C	C	C	C	C	C	C	C	C	C	C	C	C	C	C	C	C	C	C	C	C	C	C	C	C	C	C	C	C	C	C	C	C	C	C	C	C
Chr6__28584072	T/C	6	28584072	T	T	C	T	T	T	T	T	T	T	T	T	T	T	T	T	T	T	T	T	T	T	T	T	T	T	T	T	T	T	T	T	T	T	T	T	T	T	T	T	T	T	T	T	T	T
Chr6__28584176	T/C	6	28584176	T	T	C	T	T	T	T	T	T	T	T	T	T	T	T	T	N	N	T	T	T	T	T	T	T	T	T	T	N	T	T	T	T	T	T	T	T	T	T	T	T	T	T	T	T	T
Chr6__28584795	G/A	6	28584795	G	G	G	G	G	G	G	A	A	G	G	G	G	A	G	G	G	G	G	G	G	G	G	G	A	G	G	G	G	G	G	G	G	G	G	G	G	G	R	G	G	G	G	G	G	A
Chr6__28585111	T/C	6	28585111	T	T	C	T	T	T	T	T	T	T	T	T	T	T	T	T	T	T	T	T	T	T	T	T	T	T	T	T	T	T	T	T	T	T	T	T	T	T	T	T	T	T	T	T	T	T
Chr6__28585167	C/T	6	28585167	C	C	T	C	C	C	C	C	C	C	C	C	C	C	C	C	C	C	C	C	C	C	C	C	C	C	C	C	C	C	C	C	C	C	C	C	C	C	C	C	C	C	C	C	C	C
Chr6__28585443	C/T	6	28585443	C	C	T	C	C	C	C	C	C	C	C	C	C	C	C	C	C	C	C	C	C	C	C	C	C	C	C	C	C	C	C	C	C	C	C	C	C	C	C	C	C	C	C	C	C	C
Chr6__28585480	T/C	6	28585480	T	T	C	T	T	T	T	T	T	T	T	T	T	T	T	T	T	T	T	T	T	T	T	T	T	T	T	T	T	T	T	T	T	T	T	T	T	T	T	T	T	T	T	T	T	T
Chr6__28585499	G/A	6	28585499	G	G	A	G	G	G	G	G	G	G	G	G	G	G	G	G	G	G	G	G	G	G	G	G	G	G	G	G	G	G	G	G	G	G	G	G	G	G	G	G	G	G	G	G	G	G
Chr6__28585573	C/T	6	28585573	C	C	T	C	C	C	C	C	C	C	C	C	C	C	C	C	C	C	C	C	C	C	C	C	C	C	C	C	C	C	C	C	C	C	C	C	C	C	C	C	C	C	C	C	C	C
Chr6__28585588	A/G	6	28585588	A	A	G	A	A	A	A	A	A	A	A	A	A	A	A	A	A	A	A	A	A	A	A	A	A	A	A	A	A	A	A	A	A	A	A	A	A	A	A	A	A	A	A	A	A	A
Chr6__28585599	G/T	6	28585599	G	G	T	G	G	G	G	G	G	G	G	G	G	G	G	G	G	G	G	G	G	G	G	G	G	G	G	G	G	G	G	G	G	G	G	G	G	G	G	G	G	G	G	G	G	G
Chr6__28585614	T/C	6	28585614	T	T	C	T	T	T	T	T	T	T	T	T	T	T	T	T	T	T	T	T	T	T	T	T	T	T	T	T	T	T	T	T	T	T	T	T	T	T	T	T	T	T	T	T	T	T
Chr6__28585660	T/C	6	28585660	T	T	C	T	T	T	T	T	T	T	T	T	T	T	T	T	T	T	T	T	T	T	T	T	T	T	T	T	T	T	T	T	T	T	T	T	T	T	T	T	T	T	T	T	T	T
Chr6__28585737	T/G	6	28585737	T	T	G	T	T	T	T	T	T	T	T	T	T	T	T	T	T	T	T	T	T	T	T	T	T	T	T	T	T	T	T	T	T	T	T	T	T	T	T	T	T	T	T	T	T	T
Chr6__28586123	T/G	6	28586123	T	T	G	T	T	T	T	T	T	T	T	T	T	T	T	T	T	T	T	T	T	T	T	T	T	T	T	T	T	T	T	T	T	T	T	T	T	T	T	T	T	T	T	T	T	T
Chr6__28586132	C/T	6	28586132	C	C	T	C	C	C	C	C	C	C	C	C	C	C	C	C	C	C	C	C	C	C	C	C	C	C	C	C	C	C	C	C	C	C	C	C	C	C	C	C	C	C	C	C	C	C
Chr6__28586487	C/T	6	28586487	C	C	T	C	C	C	C	C	C	C	C	C	C	C	C	C	C	C	C	C	C	C	C	C	C	C	C	C	C	C	C	C	C	C	C	C	C	C	C	C	C	C	C	C	C	C
Chr6__28586936	A/G	6	28586936	A	A	G	A	A	A	A	A	A	A	A	A	A	A	A	A	A	A	A	A	A	A	A	A	A	A	A	A	A	A	A	A	A	A	A	A	A	A	A	A	A	A	A	A	A	A
Chr6__28587683	A/C	6	28587683	A	A	C	A	A	A	A	A	A	A	A	A	A	A	A	A	A	A	A	A	A	A	A	A	A	A	A	A	A	A	A	A	A	A	A	A	A	A	A	A	A	A	A	A	A	A
Chr6__28588730	C/G	6	28588730	C	C	G	C	C	C	C	C	C	C	C	C	C	C	C	C	C	C	C	C	C	C	C	C	C	C	C	C	C	C	C	C	C	C	C	C	C	C	C	C	C	C	C	C	C	C
Chr6__28588861	G/C	6	28588861	G	G	C	G	G	G	G	G	G	G	G	G	G	G	G	G	G	G	G	G	G	G	G	G	G	G	G	G	G	G	G	G	G	G	G	G	G	G	G	G	G	G	G	G	G	G
Chr6__28588948	A/C	6	28588948	A	A	C	A	A	A	A	A	A	A	A	A	A	A	A	A	A	A	A	A	A	A	A	A	A	A	A	A	A	A	A	A	A	A	A	A	A	A	A	A	A	A	A	A	A	A
Chr6__28589220	G/A	6	28589220	G	G	A	G	G	G	G	G	G	G	G	G	G	G	G	G	G	G	G	G	G	G	G	G	G	G	G	G	G	G	G	G	G	G	G	G	G	G	G	G	G	G	G	G	G	G
Chr6__28589511	T/C	6	28589511	T	T	C	T	T	T	T	T	T	T	T	T	T	T	T	T	T	T	T	T	T	T	T	T	T	T	T	T	T	T	T	T	T	T	T	T	T	T	T	T	T	T	T	T	T	T
Chr6__28589749	C/T	6	28589749	C	C	T	C	C	C	C	C	C	C	C	C	C	C	C	C	C	C	C	C	C	C	C	C	C	C	C	C	C	C	C	C	C	C	C	C	C	C	C	C	C	C	C	C	C	C
Chr6__28589825	C/T	6	28589825	C	C	T	C	C	C	C	C	C	C	C	C	C	C	C	C	C	C	C	C	C	C	C	C	C	C	C	C	C	C	C	C	C	C	C	C	C	C	C	C	C	C	C	C	C	C
Chr6__28590351	T/A	6	28590351	T	T	A	T	T	T	T	T	T	T	T	T	T	T	T	T	T	T	T	T	T	T	T	T	T	T	T	T	T	T	T	T	T	T	T	T	T	T	T	T	T	T	T	T	T	T
Chr6__28590475	T/C	6	28590475	T	T	C	T	T	T	T	T	T	T	T	T	T	T	T	T	T	T	T	T	T	T	T	T	T	T	T	T	T	T	T	T	T	T	T	T	T	T	T	T	T	T	T	T	T	T
Chr6__28590966	G/A	6	28590966	G	G	A	G	G	G	G	G	G	G	G	G	G	G	G	G	G	G	G	G	G	G	G	G	G	G	G	G	G	G	G	G	G	G	G	G	G	G	G	G	G	G	G	G	G	G
Chr6__28591140	T/G	6	28591140	T	T	G	T	T	T	T	T	T	T	T	T	T	T	T	T	T	T	T	T	T	T	T	T	T	T	T	T	T	T	T	T	T	T	T	T	T	T	T	T	T	T	T	T	T	T
Chr6__28591186	T/A	6	28591186	T	T	A	T	T	T	T	T	T	T	T	T	T	T	T	T	T	T	T	T	T	T	T	T	T	T	T	T	T	T	T	T	T	T	T	T	T	T	T	T	T	T	T	T	T	T
Chr6__28591211	A/G	6	28591211	A	A	G	A	A	A	A	A	A	A	A	A	A	A	A	A	A	A	A	A	A	A	A	A	A	A	A	A	A	A	A	A	A	A	A	A	A	A	A	A	A	A	A	A	A	A
Chr6__28591262	A/C	6	28591262	A	A	C	A	A	A	A	A	A	A	A	A	A	A	A	A	A	A	A	A	A	A	A	A	A	A	A	A	A	A	A	A	A	A	A	A	A	A	A	A	A	A	A	A	A	A
Chr6__28591339	C/G	6	28591339	C	C	G	C	C	C	C	C	C	C	C	C	C	C	C	C	C	C	C	C	C	C	C	C	C	C	C	C	C	C	C	C	C	C	C	C	C	C	C	C	C	C	C	C	C	C
Chr6__28592045	C/T	6	28592045	C	C	T	C	C	C	C	C	C	C	C	C	C	C	C	C	C	C	C	C	C	C	C	C	C	C	C	C	C	C	C	C	C	C	C	C	C	C	C	C	C	C	C	C	C	C
Chr6__28592336	C/A	6	28592336	C	C	A	C	C	C	C	C	C	C	C	C	C	C	C	C	C	C	C	C	C	C	C	N	C	C	C	C	C	C	C	C	C	C	C	C	C	C	C	C	C	C	C	C	C	C
Chr6__28592531	C/T	6	28592531	C	C	T	C	C	N	C	C	C	C	C	C	C	C	C	C	C	N	C	C	C	C	C	C	C	C	C	C	C	C	C	C	C	C	C	C	C	N	N	C	C	C	C	C	C	N
Chr6__28592920	C/A	6	28592920	C	C	A	C	C	C	C	C	C	C	C	C	C	C	C	C	C	C	C	C	C	C	C	C	C	C	C	C	C	C	C	C	C	C	C	C	C	C	C	C	C	C	C	C	C	C
Chr6__28593139	A/G	6	28593139	A	A	G	A	A	A	A	A	A	A	A	A	A	A	A	A	A	A	A	A	A	A	A	A	A	A	A	A	A	A	A	A	A	A	A	A	A	A	A	A	A	A	A	A	A	A
Chr6__28593477	A/C	6	28593477	A	A	C	A	A	A	A	A	A	A	A	A	A	A	A	A	A	A	A	A	A	A	A	A	A	A	A	A	A	A	A	A	A	A	A	A	A	A	A	A	A	A	A	A	A	A
Chr6__28594532	T/C	6	28594532	T	T	C	T	N	T	T	T	T	T	T	T	T	T	T	T	T	T	T	T	T	T	T	T	T	T	T	T	T	T	T	T	T	T	T	T	N	T	T	T	T	T	T	T	T	T
Chr6__28594770	T/C	6	28594770	C	T	C	T	T	T	T	C	C	T	T	T	T	C	T	C	C	C	T	T	T	C	T	T	C	T	C	T	C	T	T	C	T	T	C	T	C	C	T	T	C	T	C	T	T	C
Chr6__28594777	A/G	6	28594777	A	A	G	A	A	A	A	A	A	A	A	A	A	A	A	A	A	A	A	A	A	A	A	A	A	A	A	A	A	A	A	A	A	A	A	A	A	A	A	A	A	A	A	A	A	A
Chr6__28594808	A/G	6	28594808	A	A	G	A	A	A	A	A	A	A	A	A	A	A	A	A	A	A	A	A	A	A	A	A	A	A	A	A	A	A	A	A	A	A	A	A	A	A	A	A	A	A	A	A	A	A
Chr6__28594851	A/C	6	28594851	A	A	C	A	A	A	A	A	A	A	A	A	A	A	A	A	A	A	A	A	A	A	A	A	A	A	A	A	A	A	A	A	A	A	A	A	A	A	A	A	A	A	A	A	A	A
Chr6__28595024	C/A	6	28595024	C	C	A	C	C	C	C	C	C	C	C	C	C	C	C	C	C	C	C	C	C	C	C	C	C	C	C	C	C	C	C	C	C	C	C	C	C	C	C	C	C	C	C	C	C	C
Chr6__28595072	C/T	6	28595072	C	C	T	C	C	C	C	C	C	C	C	C	C	C	C	C	C	C	C	C	C	C	C	C	C	C	C	C	C	C	C	C	C	C	C	C	C	C	C	C	C	C	C	C	C	C
Chr6__28595183	A/G	6	28595183	A	A	G	A	A	A	A	A	A	A	A	A	A	A	A	A	A	A	A	A	A	A	A	A	A	A	A	A	A	A	A	A	A	A	A	A	A	A	A	A	A	A	A	A	A	A
Chr6__28595206	A/T	6	28595206	A	A	T	A	A	A	A	A	A	A	A	A	A	A	A	A	A	A	A	A	A	A	A	A	A	A	A	A	A	A	A	A	A	A	A	A	A	A	A	A	A	A	A	A	A	A
Chr6__28596539	C/G	6	28596539	C	C	G	C	C	C	C	C	C	C	C	C	C	C	C	C	C	C	C	C	C	C	C	C	C	C	C	C	C	C	C	C	C	C	C	C	C	C	C	C	C	C	C	C	C	C
Chr6__28596663	C/A	6	28596663	C	C	A	C	C	C	C	C	C	C	C	C	C	C	C	C	C	C	C	C	C	C	C	C	C	C	C	C	C	C	C	C	C	C	C	C	C	C	C	C	C	C	C	C	C	C
Chr6__28596680	G/T	6	28596680	G	G	T	G	G	G	G	G	G	G	G	G	G	G	G	G	G	G	G	G	G	G	G	G	G	G	N	G	G	G	G	G	G	G	G	G	G	G	G	G	G	G	G	G	G	G
Chr6__28597188	T/A	6	28597188	T	T	A	T	T	T	T	T	T	T	T	T	T	T	T	T	T	T	T	T	T	T	T	T	T	T	T	T	T	T	T	T	T	T	T	T	T	T	T	T	T	T	T	T	T	T
Chr6__28597221	C/T	6	28597221	C	C	T	C	C	C	C	C	C	C	C	C	C	C	C	C	C	C	C	C	C	C	C	C	C	C	C	C	C	C	C	C	C	C	C	C	C	C	C	C	C	C	C	C	C	C
Chr6__28597283	A/G	6	28597283	A	A	G	A	A	A	A	A	A	A	A	A	A	A	A	A	A	A	A	A	A	A	A	A	A	A	A	A	A	A	A	A	A	A	A	A	A	A	A	A	A	A	A	A	A	A
Chr6__28597298	C/T	6	28597298	C	C	T	C	C	C	C	C	C	C	C	C	C	C	C	C	C	C	C	C	C	C	C	C	C	C	C	C	C	C	C	C	C	C	C	C	C	C	C	C	C	C	C	C	C	C
Chr6__28597753	C/T	6	28597753	C	C	T	C	C	C	C	C	C	C	C	C	C	C	C	C	C	C	C	C	C	C	C	C	C	C	C	C	C	C	C	C	C	C	C	C	C	C	C	C	C	C	C	C	C	C
Chr6__28598159	G/A	6	28598159	G	G	R	G	G	G	G	G	G	G	G	G	G	G	G	G	G	G	G	G	G	G	G	G	G	G	G	G	G	G	G	G	G	G	G	G	G	G	G	G	G	G	G	G	G	G
Chr6__28598239	G/A	6	28598239	G	G	A	G	G	G	G	G	G	G	G	G	G	G	G	G	G	G	G	G	G	G	G	G	G	G	G	G	G	G	G	G	G	G	G	G	G	G	G	G	G	G	G	G	G	G
Chr6__28598370	C/A	6	28598370	C	C	A	C	C	C	M	C	C	C	C	C	C	C	C	C	C	C	C	C	C	C	C	C	C	C	C	C	C	C	C	C	C	C	C	C	C	C	C	C	C	C	C	C	C	C
Chr6__28598388	A/G	6	28598388	A	A	G	A	A	A	R	A	A	A	A	A	A	A	A	A	A	A	A	A	A	A	A	A	A	A	A	A	A	A	A	A	A	A	A	A	A	A	A	A	A	A	A	A	A	A
Chr6__28598438	A/T	6	28598438	A	A	T	A	A	A	A	A	A	A	A	A	A	A	A	A	A	A	A	A	A	A	A	A	A	A	A	A	A	A	A	A	A	A	A	A	A	A	A	A	A	A	A	A	A	A
Chr6__28598550	T/C	6	28598550	T	T	C	T	T	T	T	T	T	T	T	T	T	T	T	T	T	T	T	T	T	T	T	T	T	T	T	T	T	T	T	T	T	T	T	T	T	T	T	T	T	T	T	T	T	T
Chr6__28598634	G/A	6	28598634	G	G	A	G	G	G	G	G	G	G	G	G	G	G	G	G	G	G	G	G	G	G	G	G	G	G	G	G	G	G	G	G	G	G	G	G	G	G	G	G	G	G	G	G	G	G
Chr6__28598722	G/A	6	28598722	G	G	A	G	G	G	G	G	G	G	G	G	G	G	G	G	G	G	G	G	G	G	G	G	G	G	G	G	G	G	G	G	G	G	G	G	G	G	G	G	G	G	G	G	G	G
Chr6__28598731	A/G	6	28598731	A	A	G	A	A	A	A	A	A	A	A	A	A	A	A	A	A	A	A	A	A	A	A	A	A	A	A	A	A	A	A	A	A	A	A	A	A	A	A	A	A	A	A	A	A	A
Chr6__28598754	G/A	6	28598754	G	G	A	G	G	G	G	G	G	G	G	G	G	G	G	G	G	G	G	G	G	G	G	G	G	G	G	G	G	G	G	G	G	G	G	G	G	G	G	G	G	G	G	G	G	G
Chr6__28598833	A/C	6	28598833	A	A	C	A	A	A	A	A	A	A	A	A	A	A	A	A	A	A	A	A	A	A	A	A	A	A	A	A	A	A	A	A	A	A	A	A	A	A	A	A	A	A	A	A	A	A
Chr6__28598915	T/C	6	28598915	T	T	C	T	T	T	T	T	T	T	T	T	T	T	T	T	T	T	T	T	T	T	T	T	T	T	T	T	T	T	T	T	T	T	T	T	T	T	T	T	T	T	T	T	T	T
Chr6__28599037	T/C	6	28599037	T	T	C	T	T	T	T	T	T	T	T	T	T	T	T	T	T	T	T	T	T	T	T	T	T	T	T	T	T	T	T	T	T	T	T	T	T	T	T	T	T	T	T	T	T	T
Chr6__28599832	A/C	6	28599832	A	A	C	A	A	A	A	A	A	A	A	A	A	A	A	A	A	A	A	A	A	A	A	A	A	A	A	A	A	A	A	A	A	A	A	A	A	A	A	A	A	A	A	A	A	A
Chr6__28600360	A/G	6	28600360	A	A	G	A	A	A	A	A	A	A	A	A	A	A	A	A	A	A	A	A	A	A	A	A	A	A	A	A	A	A	A	A	A	A	A	A	A	A	A	A	A	A	A	A	A	A
Chr6__28600380	T/G	6	28600380	T	T	G	T	T	T	T	T	T	T	T	T	T	T	T	T	T	T	T	T	T	T	T	T	T	T	T	T	T	T	T	T	T	T	T	T	T	T	T	T	T	T	T	T	T	T
Chr6__28602099	A/G	6	28602099	A	R	N	A	A	A	A	A	R	A	A	R	A	A	A	A	A	A	A	A	A	A	R	A	A	A	A	A	A	A	A	A	R	A	A	A	A	A	A	A	A	A	A	A	R	A
Chr6__28602120	G/T	6	28602120	G	K	N	G	G	K	G	G	K	G	G	K	G	G	G	G	G	G	G	G	G	G	K	G	G	G	G	G	G	G	G	G	K	G	G	G	G	G	G	G	G	G	G	G	K	G
Chr6__28602127	T/C	6	28602127	T	Y	N	T	T	Y	T	T	Y	T	T	Y	T	T	T	T	T	T	T	T	T	T	Y	T	T	T	T	T	T	T	T	T	Y	T	T	T	T	T	T	T	T	T	T	T	Y	T
Chr6__28602281	G/A	6	28602281	G	R	N	G	G	R	G	G	R	G	G	G	G	G	G	G	G	G	G	G	G	G	R	G	G	G	G	G	G	G	G	G	R	G	G	G	G	G	G	G	G	G	G	G	R	G
Chr6__28602533	A/G	6	28602533	A	R	N	A	A	A	A	A	R	A	A	A	R	A	A	A	A	A	A	A	A	A	R	A	A	A	A	A	A	A	A	A	A	A	A	A	A	A	A	A	A	A	A	A	A	A
Chr6__28602551	G/A	6	28602551	G	R	N	G	G	G	G	G	R	G	G	G	R	G	G	G	G	G	G	G	G	G	R	G	G	G	G	G	G	G	G	G	R	G	G	G	G	G	G	G	G	G	G	G	G	G
Chr6__28602686	C/A	6	28602686	C	M	C	C	C	C	M	C	M	C	C	M	M	C	C	C	C	C	C	C	C	C	M	C	C	C	C	C	C	C	C	C	M	C	C	C	C	C	C	C	C	C	C	C	C	C
Chr6__28602692	A/G	6	28602692	A	R	A	A	A	A	R	A	R	A	A	R	R	A	A	A	A	A	A	A	A	A	R	A	A	A	A	A	A	A	A	A	R	A	A	A	A	A	A	A	A	A	A	A	A	A
Chr6__28602749	T/C	6	28602749	T	T	T	T	T	T	T	T	Y	T	T	Y	T	T	T	T	T	T	T	T	T	T	T	T	T	T	T	T	T	T	T	T	T	T	T	T	T	N	T	T	T	T	T	T	T	T
Chr6__28603189	T/G	6	28603189	T	T	N	T	T	T	T	K	K	K	T	T	T	T	T	K	T	T	T	T	T	K	K	T	T	T	K	T	T	T	T	T	T	T	K	T	K	K	T	T	K	T	K	T	T	T
Chr6__28603215	T/G	6	28603215	T	T	N	T	T	T	T	T	K	K	T	T	T	T	T	T	T	T	T	T	T	T	K	T	T	T	T	T	T	T	T	T	T	T	T	T	T	T	T	T	T	T	T	T	T	T
Chr6__28603429	T/C	6	28603429	T	Y	N	T	T	T	T	T	T	T	T	Y	T	T	T	Y	T	T	T	T	T	Y	T	T	T	T	Y	T	T	T	T	T	T	T	T	T	Y	Y	T	T	Y	T	Y	N	T	T
Chr6__28606918	C/T	6	28606918	C	Y	N	C	C	C	Y	C	Y	C	C	Y	Y	C	C	C	C	C	C	C	C	C	Y	C	C	C	C	C	C	C	C	C	Y	C	C	C	C	C	C	C	C	C	C	C	Y	C
Chr6__28607928	A/G	6	28607928	A	A	N	A	A	A	A	A	A	A	A	A	A	A	A	A	G	G	A	A	A	A	A	A	A	A	A	A	G	A	A	A	A	A	R	A	A	A	A	A	A	A	A	A	A	A
Chr6__28614058	C/T	6	28614058	C	C	T	C	C	C	C	C	C	C	C	C	C	C	C	C	C	C	C	C	C	C	C	C	C	C	C	C	C	C	C	C	C	C	C	C	C	C	C	C	C	C	C	C	C	C
Chr6__28614475	A/T	6	28614475	A	A	T	A	A	A	A	A	A	A	A	A	A	A	A	A	A	A	A	A	A	A	A	A	A	A	A	A	A	A	A	A	A	A	A	A	A	A	A	A	A	A	A	A	A	A
Chr6__28614577	G/A	6	28614577	G	G	A	G	G	G	G	G	G	G	G	G	G	G	G	G	G	G	G	G	G	G	G	G	G	G	G	G	G	G	G	G	G	G	G	G	G	G	G	G	G	G	G	G	G	G
Chr6__28614638	A/G	6	28614638	A	A	G	A	A	A	A	A	A	A	A	A	A	A	A	A	N	N	A	A	A	A	A	A	A	A	A	A	N	A	A	A	A	A	A	A	A	A	A	A	A	A	A	A	A	A
Chr6__28615391	C/T	6	28615391	C	C	T	C	C	C	C	C	C	C	C	C	C	C	C	C	C	C	C	C	C	C	C	C	C	C	C	C	C	C	C	C	C	C	C	C	C	C	C	C	C	C	C	C	C	C
Chr6__28615438	C/T	6	28615438	C	C	T	C	C	C	C	C	C	C	C	C	C	C	C	C	C	C	C	C	C	C	C	C	C	C	C	C	C	C	C	C	C	C	C	C	C	C	C	C	C	C	C	C	C	C
Chr6__28615452	C/T	6	28615452	C	N	T	C	C	C	C	C	C	C	C	C	C	C	C	C	C	C	C	C	C	C	C	C	C	C	C	C	C	C	C	C	C	C	C	C	C	C	C	C	C	C	C	C	C	C
Chr6__28615466	C/T	6	28615466	C	C	T	C	C	C	C	C	C	C	C	C	C	C	C	C	C	C	C	C	C	C	C	C	C	C	C	C	C	C	C	C	C	C	C	C	C	C	C	C	C	C	C	C	C	C
Chr6__28615495	A/G	6	28615495	A	A	G	A	A	A	A	A	A	A	A	A	A	A	A	A	A	A	A	A	A	A	A	A	A	A	A	A	A	A	A	A	A	A	A	A	A	A	A	A	A	A	A	A	A	A
Chr6__28615539	C/T	6	28615539	C	C	T	C	C	C	C	C	C	C	C	C	C	C	C	C	C	C	C	C	C	C	C	C	C	C	C	C	C	C	C	C	C	C	C	C	C	C	C	C	C	C	C	C	C	C
Chr6__28615646	G/T	6	28615646	G	G	T	G	G	G	G	G	G	G	G	G	G	G	G	G	G	G	G	G	G	G	G	G	G	G	G	G	G	G	G	G	G	G	G	G	G	G	G	G	G	G	G	G	G	G
Chr6__28615664	A/G	6	28615664	A	A	G	A	A	A	A	A	A	A	A	A	A	A	A	A	A	A	A	A	A	A	A	A	A	A	A	A	A	A	A	A	A	A	A	A	A	A	A	A	A	A	A	A	A	A
Chr6__28615683	C/T	6	28615683	C	C	T	C	C	C	C	C	C	C	C	C	C	C	C	C	C	C	C	C	C	C	C	C	C	C	C	C	C	C	C	C	C	C	C	C	C	C	C	C	C	C	C	C	C	C
Chr6__28615789	G/T	6	28615789	G	G	T	G	G	G	G	G	G	G	G	G	G	G	G	G	G	G	G	G	G	G	G	G	G	G	G	G	G	G	G	G	G	G	G	G	G	G	G	G	G	G	G	G	G	G
Chr6__28615808	G/C	6	28615808	G	G	C	G	G	G	G	G	G	G	G	G	G	G	G	G	G	G	G	G	G	G	G	G	G	G	G	G	G	G	G	G	G	G	G	G	G	G	G	G	G	G	G	G	G	G
Chr6__28615829	G/C	6	28615829	G	G	C	G	G	G	G	G	G	G	G	G	G	G	G	G	G	G	G	G	G	G	G	G	G	G	G	G	G	G	G	G	G	G	G	G	G	G	G	G	G	G	G	G	G	G
Chr6__28616011	C/T	6	28616011	C	C	T	C	C	C	C	C	C	C	C	C	C	C	C	C	C	C	C	C	C	C	C	C	C	C	C	C	C	C	C	C	C	C	C	C	C	C	C	C	C	C	C	C	C	C
Chr6__28616312	T/G	6	28616312	T	T	G	T	T	T	T	T	T	T	T	T	T	T	T	T	T	T	T	T	T	T	T	T	T	T	T	T	T	T	T	T	T	T	T	T	T	T	T	T	T	T	T	T	T	T
Chr6__28616365	A/C	6	28616365	A	A	C	A	A	A	A	A	A	A	A	A	A	A	A	A	A	A	A	A	A	A	A	A	A	A	A	A	A	A	A	A	A	A	A	A	A	A	A	A	A	A	A	A	A	A
Chr6__28616823	A/G	6	28616823	A	A	G	A	A	A	A	A	A	A	A	A	A	A	A	A	A	A	A	A	A	A	A	A	A	A	A	A	A	A	A	A	A	A	A	A	A	A	A	A	A	A	A	A	A	A
Chr6__28617088	A/G	6	28617088	A	A	G	A	A	A	A	A	A	A	A	A	A	A	A	A	A	A	A	A	A	A	A	A	A	A	A	A	A	A	A	A	A	A	A	A	A	A	A	A	A	A	A	A	A	A
Chr6__28617311	C/T	6	28617311	C	C	T	C	C	C	C	C	C	C	C	C	C	C	C	C	C	C	C	C	C	C	C	C	C	C	C	C	C	C	C	C	C	C	C	C	C	C	C	C	C	C	C	C	C	C
Chr6__28617398	G/A	6	28617398	G	G	A	G	G	G	G	G	G	G	G	G	G	G	G	G	G	G	G	G	G	G	G	G	G	G	G	G	G	G	G	G	G	G	G	G	G	G	G	G	G	G	G	G	G	G
Chr6__28617816	C/T	6	28617816	C	C	T	C	C	C	C	C	C	C	C	C	C	C	C	C	C	C	C	C	C	C	C	C	C	C	C	C	C	C	C	C	C	C	C	C	C	C	C	C	C	C	C	C	C	C
Chr6__28618185	A/G	6	28618185	A	A	G	A	A	A	A	A	A	A	A	A	A	A	A	A	A	A	A	A	A	A	A	A	A	A	A	A	A	A	A	A	A	A	A	A	A	A	A	A	A	A	A	A	A	A
Chr6__28618310	T/C	6	28618310	T	T	C	T	T	T	T	T	T	T	T	T	T	T	T	T	T	T	T	T	T	T	T	T	T	T	T	T	T	T	T	T	T	T	T	T	T	T	T	T	T	T	T	T	T	T
Chr6__28618630	C/T	6	28618630	C	C	T	C	C	C	C	C	C	C	C	C	C	C	C	C	C	C	C	C	C	C	C	C	C	C	C	C	C	C	C	C	C	C	C	C	C	C	C	C	C	C	C	C	C	C
Chr6__28618703	C/A	6	28618703	C	C	A	C	C	C	C	C	C	C	C	C	C	C	C	C	C	C	C	C	C	C	C	C	C	C	C	C	C	C	C	C	C	C	C	C	C	C	C	C	C	C	C	C	C	C
Chr6__28618792	A/T	6	28618792	A	A	T	A	A	A	A	A	A	A	A	A	A	A	A	A	A	A	A	A	A	A	A	A	A	A	A	A	A	A	A	A	A	A	A	A	A	A	A	A	A	A	A	A	A	A
Chr6__28619092	C/T	6	28619092	C	C	T	C	C	C	C	C	C	C	C	C	C	C	C	C	T	T	C	C	C	C	C	C	C	C	C	C	T	C	C	C	C	C	T	C	C	C	C	C	C	C	C	C	C	C
Chr6__28619132	T/C	6	28619132	T	T	C	T	T	T	T	T	T	T	T	T	T	T	T	T	T	T	T	T	T	T	T	T	T	T	T	T	T	T	T	T	T	T	T	T	T	T	T	T	T	T	T	T	T	T
Chr6__28619153	A/G	6	28619153	A	A	G	A	A	A	A	A	A	A	A	A	A	A	A	A	A	A	A	A	A	A	A	A	A	A	A	A	A	A	A	A	A	A	A	A	A	A	A	A	A	A	A	A	A	A
Chr6__28619695	C/T	6	28619695	C	C	T	C	C	C	C	C	C	C	C	C	C	C	C	C	C	C	C	C	C	C	C	C	C	C	C	C	C	C	C	C	C	C	C	C	C	C	C	C	C	C	C	C	C	C
Chr6__28619774	A/G	6	28619774	A	A	G	A	A	A	A	A	A	A	A	A	A	A	A	A	A	A	A	A	A	A	A	A	A	A	A	A	A	A	A	A	A	A	A	A	A	A	A	A	A	A	A	A	A	A
Chr6__28620660	C/T	6	28620660	C	C	T	C	C	C	C	C	C	C	C	C	C	C	C	C	C	C	C	C	C	C	C	C	C	C	C	C	C	C	C	C	C	C	C	C	C	C	C	C	C	C	C	C	C	C
Chr6__28620784	C/T	6	28620784	C	C	T	C	C	C	C	C	C	C	C	C	C	C	C	C	C	C	C	C	C	C	C	C	C	C	C	C	C	C	C	C	C	C	C	C	C	C	C	C	C	C	C	C	C	C
Chr6__28620824	G/A	6	28620824	G	G	A	G	G	G	G	G	G	G	G	G	G	G	G	G	G	G	G	G	G	G	G	G	G	G	G	G	G	G	G	G	G	G	G	G	G	G	G	G	G	G	G	G	G	G
Chr6__28620840	G/T	6	28620840	G	G	T	G	G	G	G	G	G	G	G	G	G	G	G	G	G	G	G	G	G	G	G	G	G	G	G	G	G	G	G	G	G	G	G	G	G	G	G	G	G	G	G	G	G	G
Chr6__28620887	T/A	6	28620887	T	T	A	T	T	T	T	T	T	T	T	T	T	T	T	T	T	T	T	T	T	T	T	T	T	T	T	T	T	T	T	T	T	T	T	T	T	T	T	T	T	T	T	T	T	T
Chr6__28620981	A/G	6	28620981	A	A	G	A	A	A	A	A	A	A	A	A	A	A	A	A	A	A	A	A	A	A	A	A	A	A	A	A	A	A	A	A	A	A	A	A	A	A	A	A	A	A	A	A	A	A
Chr6__28621044	A/G	6	28621044	A	A	G	A	A	A	A	A	A	A	A	A	A	A	A	A	A	A	A	A	A	A	A	A	A	A	A	A	A	A	A	A	A	A	A	A	A	A	A	A	A	A	A	A	A	A
Chr6__28621773	G/C	6	28621773	G	G	C	G	G	G	G	G	G	G	G	G	G	G	G	G	G	G	G	G	G	G	G	G	G	G	G	G	G	G	G	G	G	G	G	G	G	G	G	G	G	G	G	G	G	G
Chr6__28621857	G/A	6	28621857	G	G	A	G	G	G	G	G	G	G	G	G	G	G	G	G	G	G	G	G	G	G	G	G	G	G	G	G	G	G	G	G	G	G	G	G	G	G	G	G	G	G	G	G	G	G
Chr6__28623088	C/A	6	28623088	C	C	A	C	C	C	C	C	C	C	C	C	C	C	C	C	C	C	C	C	C	C	C	C	C	C	C	C	C	C	C	C	C	C	C	C	C	C	C	C	C	C	C	C	C	C
Chr6__28623162	C/T	6	28623162	C	C	T	C	C	C	C	C	C	C	C	C	C	C	C	C	C	C	C	C	C	C	C	C	C	C	C	C	C	C	C	C	C	C	C	C	C	C	C	C	C	C	C	C	C	C
Chr6__28623202	T/C	6	28623202	T	T	C	T	T	T	T	T	T	T	T	T	T	T	T	T	T	T	T	T	T	T	T	T	T	T	T	T	T	T	T	T	T	T	T	T	T	T	T	T	T	T	T	T	T	T
Chr6__28623905	C/T	6	28623905	C	C	T	C	C	C	C	C	C	C	C	C	C	C	C	C	C	C	C	C	C	C	C	C	C	C	C	C	C	C	C	C	C	C	C	C	C	C	C	C	C	C	C	C	C	C
Chr6__28624458	T/C	6	28624458	T	T	C	T	T	T	T	T	T	T	T	T	T	T	T	T	T	T	T	T	T	T	T	T	T	T	T	T	T	T	T	T	T	T	T	T	T	T	T	T	T	T	T	T	T	T
Chr6__28624722	G/A	6	28624722	G	G	A	G	G	G	G	G	G	G	G	G	G	G	G	G	G	G	G	G	G	G	G	G	G	G	G	G	G	G	G	G	G	G	G	G	G	G	G	G	G	G	G	G	G	G
Chr6__28625454	G/A	6	28625454	G	G	A	G	G	G	G	G	G	G	G	G	R	G	G	G	G	G	G	G	G	G	G	G	G	G	G	G	G	G	G	G	G	G	G	G	G	G	G	G	G	G	G	G	G	G
Chr6__28625538	G/T	6	28625538	G	G	T	G	G	G	G	G	G	G	G	G	G	G	G	G	G	G	G	G	G	G	G	G	G	G	G	G	G	G	G	G	G	G	G	G	G	G	G	G	G	G	G	G	G	G
Chr6__28625770	A/G	6	28625770	A	A	R	A	A	A	A	R	A	A	A	A	A	A	A	A	A	A	A	A	A	A	A	A	A	A	A	A	A	A	A	A	A	A	A	A	A	A	A	A	A	A	A	A	A	A
Chr6__28625828	G/A	6	28625828	G	G	A	G	G	G	G	G	G	G	G	G	G	G	G	G	G	G	G	G	G	G	G	G	G	G	G	G	G	G	G	G	G	G	G	G	G	G	G	G	G	G	G	G	G	G
Chr6__28626137	C/T	6	28626137	C	C	T	C	C	C	C	C	C	C	C	C	C	C	C	C	C	C	C	C	C	C	C	C	C	C	C	C	C	C	C	C	C	C	C	C	C	C	C	C	C	C	C	C	C	C
Chr6__28626615	T/C	6	28626615	C	T	C	T	T	T	T	C	C	T	T	T	T	C	T	C	C	C	T	T	T	C	T	T	C	T	C	T	C	T	T	Y	T	T	C	T	C	C	T	T	C	T	C	T	T	C
Chr6__28627528	T/C	6	28627528	T	T	C	T	T	T	T	T	T	T	T	T	T	T	T	T	T	T	T	T	T	T	T	T	T	T	T	T	T	T	T	T	T	T	T	T	T	T	T	T	T	T	T	T	T	T
Chr6__28628208	G/A	6	28628208	G	G	A	G	G	G	G	G	G	G	G	G	G	G	G	G	G	G	G	G	G	G	G	G	G	G	G	G	G	G	G	G	G	G	G	G	G	G	G	G	G	G	G	G	G	G
Chr6__28628541	A/G	6	28628541	A	A	G	A	A	A	A	A	A	A	A	A	A	A	A	A	A	A	A	A	A	A	A	A	A	A	A	A	A	A	A	A	A	A	A	A	A	A	A	A	A	A	A	A	A	A
Chr6__28628605	C/T	6	28628605	C	C	T	C	C	C	C	C	C	C	C	C	C	C	C	C	C	C	C	C	C	C	C	C	C	C	C	C	C	C	C	C	C	C	C	C	C	C	C	C	C	C	C	C	C	C
Chr6__28628614	G/T	6	28628614	G	G	T	G	G	G	G	G	G	G	G	G	G	G	G	G	G	G	G	G	G	G	G	G	G	G	G	G	G	G	G	G	G	G	G	G	G	G	G	G	G	G	G	G	G	G
Chr6__28628624	A/G	6	28628624	A	A	G	A	A	A	A	A	A	A	A	A	A	A	A	A	A	A	A	A	A	A	A	A	A	A	A	A	A	A	A	A	A	A	A	A	A	A	A	A	A	A	A	A	A	A
Chr6__28628660	T/G	6	28628660	T	T	G	T	T	T	T	T	T	T	T	T	T	T	T	T	T	T	T	T	T	T	T	T	T	T	T	T	T	T	T	T	T	T	T	T	T	T	T	T	T	T	T	T	T	T
Chr6__28628694	A/G	6	28628694	A	A	G	A	A	A	A	A	A	A	A	A	A	A	A	A	A	A	A	A	A	A	A	A	A	A	A	A	A	A	A	A	A	A	A	A	A	A	A	A	A	A	A	A	A	A
Chr6__28628712	A/T	6	28628712	A	A	T	A	A	A	A	A	A	A	A	A	A	A	A	A	A	A	A	A	A	A	A	A	A	A	A	A	A	A	A	A	A	A	A	A	A	A	A	A	A	A	A	A	A	A
Chr6__28629256	G/A	6	28629256	G	G	A	G	R	G	G	G	G	G	G	G	G	G	G	G	G	G	G	G	G	G	G	G	G	G	G	G	G	G	G	G	G	G	G	G	G	G	G	G	G	G	G	G	G	G
Chr6__28629380	T/A	6	28629380	T	T	A	T	T	T	T	T	T	T	T	T	T	T	T	T	T	T	T	T	T	T	T	T	T	T	T	T	T	T	T	T	T	T	T	T	T	T	T	T	T	T	T	T	T	T
Chr6__28629648	G/T	6	28629648	G	G	T	G	G	G	G	G	G	G	G	G	G	G	G	G	G	G	G	G	G	G	G	G	G	G	G	G	G	G	G	G	G	G	G	G	G	G	G	G	G	G	G	G	G	G
Chr6__28629666	T/G	6	28629666	T	T	G	T	T	T	T	T	T	T	T	T	T	T	T	T	T	T	T	T	T	T	T	T	T	T	T	T	T	T	T	T	T	T	T	T	T	T	T	T	T	T	T	T	T	T
Chr6__28630035	G/T	6	28630035	G	G	T	G	G	G	G	G	G	G	G	G	G	G	G	G	G	G	G	G	G	G	G	G	G	G	G	G	G	G	G	G	G	G	G	G	G	G	G	G	G	G	G	G	G	G
Chr6__28630105	A/T	6	28630105	A	A	T	A	A	A	A	A	A	A	A	A	A	A	A	A	A	A	A	A	A	A	A	A	A	A	A	A	A	A	A	A	A	A	A	A	A	A	A	A	A	A	A	A	A	A
Chr6__28630215	G/A	6	28630215	G	G	A	G	G	G	G	G	G	G	G	G	G	G	G	G	G	G	G	G	G	G	G	G	G	G	G	G	G	G	G	G	G	G	G	G	G	G	G	G	G	G	G	G	G	G
Chr6__28630261	T/C	6	28630261	T	T	C	T	T	T	T	T	T	T	T	T	T	T	T	T	T	T	T	T	T	T	T	T	T	T	T	T	T	T	T	T	T	T	T	T	T	T	T	T	T	T	T	T	T	T
Chr6__28630387	T/G	6	28630387	T	T	G	T	T	T	T	T	T	T	T	T	T	T	T	T	T	T	T	T	T	T	T	T	T	T	T	T	T	T	T	T	T	T	T	T	T	T	T	T	T	T	T	T	T	T
Chr6__28630426	T/C	6	28630426	T	T	C	T	T	T	T	T	T	T	T	T	T	T	T	T	T	T	T	T	T	T	T	T	T	T	T	T	T	T	T	T	T	T	T	T	T	T	T	T	T	T	T	T	T	T
Chr6__28630438	T/C	6	28630438	T	T	C	T	T	T	T	T	T	T	T	T	T	T	T	T	T	T	T	T	T	T	T	T	T	T	T	T	T	T	T	T	T	T	T	T	T	T	T	T	T	T	T	T	T	T
Chr6__28630730	T/G	6	28630730	T	T	G	T	T	K	T	T	T	T	T	T	T	T	T	T	T	T	T	T	T	T	T	T	T	T	T	T	T	T	T	T	T	T	T	T	T	T	T	T	T	T	T	T	T	T
Chr6__28630917	C/A	6	28630917	C	C	A	C	C	C	C	C	C	C	C	C	C	C	C	C	C	C	C	C	C	C	C	C	C	C	C	C	C	C	C	C	C	C	C	C	C	C	C	C	C	C	C	C	C	C
Chr6__28630931	T/C	6	28630931	T	T	C	T	T	T	T	T	T	T	T	T	T	T	T	T	C	C	T	T	T	T	T	T	T	T	T	T	C	T	T	T	T	T	C	T	T	T	T	T	T	T	T	T	T	T
Chr6__28630947	A/G	6	28630947	A	A	G	A	A	A	A	A	A	A	A	A	A	A	A	A	A	A	A	A	A	A	A	A	A	A	A	A	A	A	A	A	A	A	A	A	A	A	A	A	A	A	A	A	A	A
Chr6__28630976	G/A	6	28630976	G	G	A	G	G	G	G	G	G	G	G	G	G	G	G	G	G	G	G	G	G	G	G	G	G	G	G	G	G	G	G	G	G	G	G	G	G	G	G	G	G	G	G	G	G	G
Chr6__28631098	A/G	6	28631098	A	A	G	A	A	A	A	A	A	A	A	A	A	A	A	A	A	A	A	A	A	A	A	A	A	A	A	A	A	A	A	A	A	A	A	A	A	A	A	A	A	A	A	A	A	A
Chr6__28631318	T/C	6	28631318	T	T	C	T	T	T	T	T	T	T	T	T	T	T	T	T	T	T	T	T	T	T	T	T	T	T	T	T	T	T	T	T	T	T	T	T	T	T	T	T	T	T	T	T	T	T
Chr6__28631324	C/T	6	28631324	C	C	T	C	C	C	C	C	C	C	C	C	C	C	C	C	C	C	C	C	C	C	C	C	C	C	C	C	C	C	C	C	C	C	C	C	C	C	C	C	C	C	C	C	C	C
Chr6__28631403	C/T	6	28631403	C	C	T	C	C	C	C	C	C	C	C	C	C	C	C	C	C	C	C	C	C	C	C	C	C	C	C	C	C	C	C	C	C	C	C	C	C	C	C	C	C	C	C	C	C	C
Chr6__28631495	G/A	6	28631495	G	G	A	G	G	G	G	G	G	G	G	G	G	G	G	G	G	G	G	G	G	G	G	G	G	G	G	G	G	G	G	G	G	G	G	G	G	G	G	G	G	G	G	G	G	G
Chr6__28631503	T/G	6	28631503	T	T	G	T	T	T	T	T	T	T	T	T	T	T	T	T	T	T	T	T	T	T	T	T	T	T	T	T	T	T	T	T	T	T	T	T	T	T	T	T	T	T	T	T	T	T
Chr6__28631555	T/C	6	28631555	T	T	C	T	T	T	T	T	T	T	T	T	T	T	T	T	T	T	T	T	T	T	T	T	T	T	T	T	T	T	T	T	T	T	T	T	T	T	T	T	T	T	T	T	T	T
Chr6__28631582	G/A	6	28631582	G	G	A	G	G	G	G	G	G	G	G	G	G	G	G	G	G	G	G	G	G	G	G	G	G	G	G	G	G	G	G	G	G	G	G	G	G	G	G	G	G	G	G	G	G	G
Chr6__28631632	C/T	6	28631632	C	C	T	C	C	C	C	C	C	C	C	C	C	C	C	C	C	C	C	C	C	C	C	C	C	C	C	C	C	C	C	C	C	C	C	C	C	C	C	C	C	C	C	C	C	C
Chr6__28631759	C/G	6	28631759	C	C	G	C	C	C	C	C	C	C	C	C	C	C	C	C	C	C	C	C	C	C	C	C	C	C	C	C	C	C	C	C	C	C	C	C	C	C	C	C	C	C	C	C	C	C
Chr6__28632178	G/A	6	28632178	G	G	A	G	G	G	G	G	G	G	G	G	G	G	G	G	G	G	G	G	G	G	G	G	G	G	G	G	G	G	G	G	G	G	G	G	G	G	G	G	G	G	G	G	G	G
Chr6__28632193	A/G	6	28632193	A	A	G	A	A	A	A	A	A	A	A	A	A	A	A	A	A	A	A	A	A	R	A	A	A	R	A	A	A	A	A	A	A	A	A	A	A	A	A	A	A	A	A	A	A	A
Chr6__28632373	C/G	6	28632373	C	C	G	C	C	C	C	C	C	C	C	C	C	C	C	C	C	C	C	C	C	C	C	C	C	C	C	C	C	C	C	C	C	C	C	C	C	C	C	C	C	C	C	C	C	C
Chr6__28632530	T/C	6	28632530	T	T	C	T	T	T	T	T	T	T	T	T	T	T	T	T	T	T	T	T	T	T	T	T	T	T	T	T	T	T	T	T	T	T	T	T	T	T	T	T	T	T	T	T	T	T
Chr6__28632605	T/C	6	28632605	T	T	C	T	T	T	T	T	T	T	T	T	T	T	T	T	T	T	T	T	T	T	T	T	T	T	T	N	T	T	T	T	T	T	T	T	T	T	T	T	T	T	T	T	T	T
Chr6__28632630	G/A	6	28632630	G	G	A	G	G	G	G	G	G	G	G	G	G	G	G	G	G	G	G	G	G	G	G	G	G	G	G	G	G	G	G	G	G	G	G	G	G	G	G	G	G	G	G	G	G	G
Chr6__28632931	C/G	6	28632931	C	C	S	C	C	C	C	C	C	C	C	C	C	C	C	C	C	C	C	C	C	C	C	C	C	C	C	C	C	C	C	C	C	C	C	C	C	C	C	C	C	C	C	C	C	C
Chr6__28633040	A/G	6	28633040	A	A	G	A	A	A	A	A	A	A	A	A	A	A	A	A	A	A	A	A	A	A	A	A	A	A	A	A	A	A	A	A	A	A	A	A	A	A	A	A	A	A	A	A	A	A
Chr6__28633223	T/C	6	28633223	T	T	C	T	T	T	T	T	T	T	T	T	T	T	T	T	T	T	T	T	T	T	T	T	T	T	T	T	T	T	T	T	T	T	T	T	T	T	T	T	T	T	T	T	T	T
Chr6__28633232	A/G	6	28633232	A	A	G	A	A	A	A	A	A	A	A	A	A	A	A	A	A	A	A	A	A	A	A	A	A	A	A	A	A	A	A	A	A	A	A	A	A	A	A	A	A	A	A	A	A	A
Chr6__28633652	A/G	6	28633652	A	A	G	A	A	A	A	A	A	A	A	A	A	A	A	A	G	G	A	A	A	A	A	A	A	A	A	A	G	A	A	A	A	A	G	A	A	A	A	A	A	A	A	A	A	A
Chr6__28633677	C/T	6	28633677	C	C	T	C	C	C	C	C	C	C	C	C	C	C	C	C	C	C	C	C	C	C	C	C	C	C	C	C	C	C	C	C	C	C	C	C	C	C	C	C	C	C	C	C	C	C
Chr6__28633787	T/C	6	28633787	T	T	C	T	T	T	T	T	T	T	T	T	T	T	T	T	T	T	T	T	T	T	T	T	T	T	T	T	T	T	T	T	T	T	T	T	T	T	T	T	T	T	T	T	T	T
Chr6__28633835	G/A	6	28633835	G	G	A	G	G	G	G	G	G	G	G	G	G	G	G	G	G	G	G	G	G	G	G	G	G	G	G	G	G	G	G	G	G	G	G	G	G	G	G	G	G	G	G	G	G	G
Chr6__28633928	G/A	6	28633928	G	G	A	G	G	G	G	G	G	G	G	G	G	G	G	G	G	G	G	G	G	G	G	G	G	G	G	G	G	G	G	G	G	G	G	G	G	G	G	G	G	G	G	G	G	G
Chr6__28633966	C/T	6	28633966	C	C	T	C	C	C	C	C	C	C	C	C	C	C	C	C	C	C	C	C	C	C	C	C	C	C	C	C	C	C	C	C	C	C	C	C	C	C	C	C	C	C	C	C	C	C
Chr6__28634178	T/G	6	28634178	T	T	G	T	T	T	T	T	T	T	T	T	T	T	T	T	T	T	T	T	T	T	T	T	T	T	T	T	T	T	T	T	T	T	T	T	T	T	T	T	T	T	T	T	T	T
Chr6__28634500	T/C	6	28634500	T	T	C	T	T	T	T	T	T	T	T	T	T	T	T	T	T	T	T	T	T	T	T	T	T	T	T	T	T	T	T	T	T	T	T	T	T	T	T	T	T	T	T	T	T	T
Chr6__28634681	A/G	6	28634681	A	A	G	A	A	A	A	A	A	A	A	A	A	A	A	A	A	A	A	A	A	A	A	A	A	A	A	A	A	A	A	A	A	A	A	A	A	A	A	A	A	A	A	A	A	A
Chr6__28634704	A/G	6	28634704	A	A	G	A	A	A	A	A	A	A	A	A	A	A	A	A	A	A	A	A	A	A	A	A	A	A	A	A	A	A	A	A	A	A	A	A	A	A	A	A	A	A	A	A	A	A
Chr6__28634753	T/C	6	28634753	T	T	C	T	T	T	T	T	T	T	T	T	T	T	T	T	T	T	T	T	T	T	T	T	T	T	T	T	T	T	T	T	T	T	T	T	T	T	T	T	T	T	T	T	T	T
Chr6__28634818	T/C	6	28634818	T	T	C	T	T	T	T	T	T	T	T	T	T	T	T	T	T	T	T	T	T	T	T	T	T	T	T	T	T	T	T	T	T	T	T	T	T	T	T	T	T	T	T	T	T	T
Chr6__28634840	A/G	6	28634840	A	A	G	A	A	A	A	A	A	A	A	A	A	A	A	A	A	A	A	A	A	A	A	A	A	A	A	A	A	A	A	A	A	A	A	A	A	A	A	A	A	A	A	A	A	A
Chr6__28635315	C/T	6	28635315	C	C	C	Y	Y	C	C	C	Y	C	C	C	Y	Y	C	C	C	C	Y	C	C	C	C	C	C	C	C	C	C	C	Y	C	C	C	C	C	C	C	Y	C	C	C	C	C	Y	C
Chr6__28635570	A/G	6	28635570	A	A	G	A	A	A	A	A	A	A	A	A	A	A	A	A	A	A	A	A	A	A	A	A	A	A	A	A	A	A	A	A	A	A	A	A	A	A	A	A	A	A	A	A	A	A
Chr6__28635948	A/G	6	28635948	A	A	G	R	A	A	A	A	A	A	A	A	A	A	A	A	A	A	A	A	A	A	A	A	A	A	A	A	A	A	A	A	A	A	A	A	A	A	A	A	A	A	A	A	A	A
Chr6__28636780	G/A	6	28636780	G	G	A	G	G	G	G	G	G	G	G	G	G	G	G	G	G	G	G	G	G	G	G	G	G	G	G	G	G	G	G	G	G	G	G	G	G	G	G	G	G	G	G	G	G	G
Chr6__28636791	A/G	6	28636791	A	A	G	A	A	A	A	A	A	A	A	A	A	A	A	A	A	A	A	A	A	A	A	A	A	A	A	A	A	A	A	A	A	A	A	A	A	A	A	A	A	A	A	A	A	A
Chr6__28636883	A/T	6	28636883	A	A	T	A	A	A	A	A	A	A	A	A	A	A	A	A	A	A	A	A	A	A	A	A	A	A	A	A	A	A	A	A	A	A	A	A	A	A	A	A	A	A	A	A	A	A
Chr6__28636895	A/G	6	28636895	A	A	G	A	A	A	A	A	A	A	A	A	A	A	A	A	A	A	A	A	A	A	A	A	A	A	A	A	A	A	A	A	A	A	A	A	A	A	A	A	A	A	A	A	A	A
Chr6__28636941	C/A	6	28636941	C	C	A	C	C	C	C	C	C	C	C	C	C	C	C	C	C	C	C	C	C	C	C	C	C	C	C	C	C	C	C	C	C	C	C	C	C	C	C	C	C	C	C	C	C	C
Chr6__28636948	G/A	6	28636948	G	G	A	G	G	G	G	G	G	G	G	G	G	G	G	G	G	G	G	G	G	G	G	G	G	G	G	G	G	G	G	G	G	G	G	G	G	G	G	G	G	G	G	G	G	G
Chr6__28637261	G/T	6	28637261	G	G	T	G	G	G	G	G	G	G	G	G	G	G	G	N	N	N	G	G	G	N	G	G	G	G	N	G	N	G	G	N	G	G	G	G	N	G	G	G	N	G	N	G	G	G
Chr6__28637505	T/G	6	28637505	T	T	G	T	T	T	T	T	T	T	T	T	T	T	T	T	T	T	T	T	T	T	T	T	T	T	T	T	T	T	T	T	T	T	T	T	T	T	T	T	T	T	T	T	T	T
Chr6__28637840	A/T	6	28637840	A	A	T	A	A	A	A	A	A	A	A	A	A	A	A	A	A	A	A	A	A	A	A	A	A	A	A	A	A	A	A	A	A	A	A	A	A	A	A	A	A	A	A	A	A	A
Chr6__28637993	C/T	6	28637993	C	C	T	C	C	C	C	C	C	C	C	C	C	C	C	C	C	C	C	C	C	C	C	C	C	C	C	C	C	C	C	C	C	C	C	C	C	C	C	C	C	C	C	C	C	C
Chr6__28638013	C/T	6	28638013	C	C	T	C	C	C	C	C	C	C	C	C	C	C	C	C	C	C	C	C	C	C	C	C	C	C	C	C	C	C	C	C	C	C	C	C	C	C	C	C	C	C	C	C	C	C
Chr6__28638022	C/A	6	28638022	C	C	A	C	C	C	C	C	C	C	C	C	C	C	C	C	C	C	C	C	C	C	C	C	C	C	C	C	C	C	C	C	C	C	C	C	C	C	C	C	C	C	C	C	C	C
Chr6__28638093	T/C	6	28638093	T	T	C	T	T	T	T	T	T	T	T	T	T	T	T	T	T	T	T	T	T	T	T	T	T	T	T	T	T	T	T	T	T	T	T	T	T	T	T	T	T	T	T	T	T	T
Chr6__28638127	T/C	6	28638127	T	T	C	T	T	T	T	T	T	T	T	T	T	T	T	T	T	T	T	T	T	T	T	T	T	T	T	T	T	T	T	T	T	T	T	T	T	T	T	T	T	T	T	T	T	T
Chr6__28638250	G/A	6	28638250	G	G	A	G	G	G	G	G	G	G	G	G	G	G	G	G	G	G	G	G	G	G	G	G	G	G	G	G	G	G	G	G	G	G	G	G	G	G	G	G	G	G	G	G	G	G
Chr6__28638264	T/C	6	28638264	T	T	C	T	T	T	T	T	T	T	T	T	T	T	T	T	T	T	T	T	T	T	T	T	T	T	T	T	T	T	T	T	T	T	T	T	T	T	T	T	T	T	T	T	T	T
Chr6__28638275	A/G	6	28638275	A	A	G	A	A	A	A	A	A	A	A	A	A	A	A	A	A	A	A	A	A	A	A	A	A	A	A	A	A	A	A	A	A	A	A	A	A	A	A	A	A	A	A	A	A	A
Chr6__28638390	G/A	6	28638390	G	G	A	G	G	G	G	G	G	G	G	G	G	G	G	G	G	G	G	G	G	G	G	G	G	G	G	G	G	G	G	G	G	G	G	G	G	G	G	G	G	G	G	G	G	G
Chr6__28638526	A/T	6	28638526	A	A	T	A	A	A	A	A	A	A	A	A	A	A	A	A	A	A	A	A	A	A	A	A	A	A	A	A	A	A	A	A	A	A	A	A	A	A	A	A	A	A	A	A	A	A
Chr6__28638838	G/A	6	28638838	G	G	A	G	G	R	G	G	G	G	G	G	G	G	G	G	G	G	G	G	G	G	G	G	G	G	G	G	G	G	G	G	G	G	G	G	G	G	G	G	G	G	G	G	G	G
Chr6__28639417	A/G	6	28639417	A	A	G	A	A	A	A	A	A	A	A	A	A	A	A	A	A	A	A	A	A	A	A	A	A	A	A	A	A	A	A	A	A	A	A	A	A	A	A	A	A	A	A	A	A	A
Chr6__28639502	C/G	6	28639502	C	C	G	C	C	C	C	C	C	C	C	C	C	C	C	C	C	C	C	C	C	C	C	C	C	C	C	C	C	C	C	C	C	C	C	C	C	C	C	C	C	C	C	C	C	C
Chr6__28639878	A/G	6	28639878	A	A	G	A	A	A	A	A	A	A	A	A	A	A	A	A	A	A	A	A	A	A	A	A	A	A	A	A	A	A	A	A	A	A	A	A	A	A	A	A	A	A	A	A	A	A
Chr6__28640457	T/C	6	28640457	T	T	C	T	T	T	T	T	T	T	T	T	T	T	T	T	T	T	T	T	T	T	T	T	T	T	T	T	T	T	T	T	T	T	T	T	T	T	T	T	T	T	T	T	T	T
Chr6__28640962	C/T	6	28640962	C	C	T	C	C	C	C	C	C	C	C	C	C	C	C	C	C	C	C	C	C	C	C	C	C	C	C	C	C	C	C	C	C	C	C	C	C	C	C	C	C	C	C	C	C	C
Chr6__28641724	A/C	6	28641724	A	A	C	A	A	A	A	A	A	A	A	A	A	A	A	A	A	A	A	A	A	A	A	A	A	A	A	A	A	A	A	A	A	A	A	A	A	A	A	A	A	A	A	A	A	A
Chr6__28641884	G/T	6	28641884	G	G	T	G	G	G	G	G	G	G	G	G	G	G	G	G	G	G	G	G	G	G	G	G	G	G	G	G	G	G	G	G	G	G	G	G	G	G	G	G	G	G	G	G	G	G
Chr6__28641999	A/G	6	28641999	A	A	G	A	A	A	A	A	A	A	A	A	A	A	A	A	A	A	A	A	A	A	A	A	A	A	A	A	A	A	A	A	A	A	A	A	A	A	A	A	A	A	A	A	A	A
Chr6__28642055	A/G	6	28642055	A	A	G	A	A	A	A	A	A	A	A	A	A	A	A	A	A	A	A	A	A	A	A	A	A	A	A	A	A	A	A	A	A	A	A	A	A	A	A	A	A	A	A	A	A	A
Chr6__28642112	A/G	6	28642112	A	A	G	A	A	A	A	A	A	A	A	A	A	A	A	A	A	A	A	A	A	A	A	A	A	A	A	A	A	A	A	A	A	A	A	A	A	A	A	A	A	A	A	A	A	A
Chr6__28642546	T/C	6	28642546	T	T	C	T	T	T	T	T	T	T	T	T	T	T	T	T	T	T	T	T	T	T	T	T	T	T	T	T	T	T	T	T	T	T	T	T	T	T	T	T	T	T	T	T	T	T
Chr6__28642602	C/A	6	28642602	C	C	A	C	C	C	C	C	C	C	C	C	C	C	C	C	C	C	C	C	C	C	C	C	C	C	N	C	C	C	C	C	C	C	C	C	C	C	C	C	C	C	C	C	C	C
Chr6__28642628	A/G	6	28642628	A	A	G	A	A	A	A	A	A	A	A	A	A	A	A	A	A	A	A	A	A	A	A	A	A	A	A	A	A	A	A	A	A	A	A	A	A	A	A	A	A	A	A	A	A	A
Chr6__28642732	T/C	6	28642732	T	T	C	T	T	T	T	T	T	T	T	T	T	T	T	T	T	N	T	T	T	T	T	T	T	T	T	T	T	T	T	T	T	T	T	T	T	T	T	T	T	T	T	T	T	T
Chr6__28642814	T/G	6	28642814	T	T	G	T	T	T	T	T	T	N	T	T	T	T	T	T	T	T	T	T	T	T	T	T	T	T	T	T	T	T	T	T	T	N	T	T	N	T	T	T	N	T	T	T	T	T
Chr6__28643249	G/A	6	28643249	G	G	A	G	G	G	G	G	G	G	G	G	G	G	G	G	G	G	G	G	G	G	G	G	G	G	G	G	G	G	G	G	G	G	G	G	G	G	G	G	G	G	G	G	G	G
Chr6__28643400	A/G	6	28643400	A	A	G	A	A	A	A	A	A	A	A	A	A	A	A	A	A	A	A	A	A	A	A	A	A	A	A	A	A	A	A	A	A	A	A	A	A	A	A	A	A	A	A	A	A	A
Chr6__28643426	A/G	6	28643426	A	A	G	A	A	A	A	A	A	A	A	A	A	A	A	A	A	A	A	A	A	A	A	A	A	A	A	A	A	A	A	A	A	A	A	A	A	A	A	A	A	A	A	A	A	A
Chr6__28643900	C/T	6	28643900	C	C	T	C	C	C	C	C	C	C	C	C	C	C	C	C	C	C	C	C	C	C	C	C	C	C	C	C	C	C	C	C	C	C	C	C	C	C	C	C	C	C	C	C	C	C
Chr6__28644158	T/A	6	28644158	T	T	A	T	T	T	T	T	T	T	T	T	T	T	T	T	T	T	T	T	T	T	T	T	T	T	T	T	T	T	T	T	T	T	T	T	T	T	T	T	T	T	T	T	T	T
Chr6__28644521	G/A	6	28644521	G	G	A	G	G	G	G	G	G	G	G	G	G	G	G	G	G	G	G	G	G	G	G	G	G	G	G	G	G	G	G	G	G	G	G	G	G	G	G	G	G	G	G	G	G	G
Chr6__28645031	C/A	6	28645031	C	C	A	C	C	C	C	C	C	C	C	C	C	C	C	C	C	C	C	C	C	C	C	C	C	C	C	C	C	C	C	C	C	C	C	C	C	C	C	C	C	C	C	C	C	C
Chr6__28645446	A/C	6	28645446	A	A	C	A	A	A	A	A	A	A	A	A	A	A	A	A	A	A	A	A	A	A	A	A	A	A	A	A	A	A	A	A	A	A	A	A	A	A	A	A	A	A	A	A	A	A
Chr6__28645643	A/C	6	28645643	A	A	C	A	A	A	A	A	A	A	A	A	A	A	A	A	A	A	A	A	A	A	A	A	A	A	A	A	A	A	A	A	A	A	A	A	A	A	A	A	A	A	A	A	A	A
Chr6__28645682	T/A	6	28645682	T	T	A	T	T	T	T	T	T	T	T	T	T	T	T	T	T	T	T	T	T	T	T	T	T	T	T	T	T	T	T	T	T	T	T	T	T	T	T	T	T	T	T	T	T	T
Chr6__28646008	C/G	6	28646008	C	C	G	C	C	C	C	C	C	C	C	C	C	C	C	C	C	C	C	C	C	C	C	C	C	C	C	C	C	C	C	C	C	C	C	C	C	C	C	C	C	C	C	C	C	C
Chr6__28646111	G/T	6	28646111	G	G	T	G	G	G	G	G	G	G	G	G	G	G	G	G	G	G	G	G	G	G	G	G	G	G	G	G	G	G	G	G	G	G	G	G	G	G	G	G	G	G	G	G	G	G
Chr6__28646668	T/C	6	28646668	T	T	C	T	T	T	T	T	T	T	T	T	T	T	T	T	T	T	T	T	T	T	T	T	T	T	T	T	T	T	T	T	T	T	T	T	T	T	T	T	T	T	T	T	T	T
Chr6__28647550	T/C	6	28647550	C	T	C	T	T	Y	T	C	C	T	T	T	T	C	C	C	C	C	T	T	T	C	T	T	C	T	C	T	C	T	T	C	T	T	C	T	C	Y	Y	T	C	T	C	T	T	Y
Chr6__28647918	A/C	6	28647918	A	A	C	A	A	A	A	A	A	A	A	A	A	A	A	A	A	A	A	A	A	A	A	A	A	A	A	A	A	A	A	A	A	A	A	A	A	A	A	A	A	A	A	A	A	A
Chr6__28648269	C/G	6	28648269	C	C	G	C	C	C	C	C	C	C	C	C	C	C	C	C	C	C	C	C	C	C	C	C	C	C	C	C	C	C	C	C	C	C	C	C	N	C	C	C	C	C	C	C	C	C
Chr6__28648288	C/T	6	28648288	C	C	C	C	C	C	C	C	C	C	C	C	C	C	C	C	C	C	C	C	C	C	C	C	C	C	C	C	C	C	C	C	C	C	C	C	N	C	C	C	C	C	C	C	C	C
Chr6__28648321	G/A	6	28648321	G	G	A	G	G	G	G	G	G	G	G	G	G	G	G	G	G	G	G	G	G	G	G	G	G	G	G	G	G	G	G	G	G	G	G	G	G	G	G	G	G	G	G	G	G	G
Chr6__28648342	G/A	6	28648342	G	G	A	G	G	G	G	G	G	G	G	G	G	G	G	G	G	G	G	G	G	G	G	G	G	G	G	G	G	G	G	G	G	G	G	G	G	G	G	G	G	G	G	G	G	G
Chr6__28648418	G/A	6	28648418	G	G	A	G	G	G	G	G	G	G	G	G	G	G	G	G	G	G	G	G	G	G	G	G	G	G	G	G	G	G	G	G	G	G	G	G	G	G	G	G	G	G	G	G	G	G
Chr6__28648433	T/C	6	28648433	T	T	C	T	T	T	T	T	T	T	T	T	T	T	T	T	T	T	T	T	T	T	T	T	T	T	T	T	T	T	T	T	T	T	T	T	T	T	T	T	T	T	T	T	T	T
Chr6__28648466	G/A	6	28648466	G	G	A	G	G	G	G	G	G	G	G	G	G	G	G	G	G	G	G	G	G	G	G	G	G	G	G	G	G	G	G	G	G	G	G	G	G	G	G	G	G	G	G	G	G	G
Chr6__28648652	T/C	6	28648652	T	T	C	T	T	T	T	T	T	T	T	T	T	T	T	T	T	T	T	T	T	T	T	T	T	T	T	T	T	T	T	T	T	T	T	T	T	T	T	T	T	T	T	T	T	T
Chr6__28649096	C/A	6	28649096	C	C	A	C	C	C	C	C	C	C	C	C	C	C	C	C	C	C	C	C	C	C	C	C	C	C	C	C	C	C	C	C	C	C	C	C	C	C	C	C	C	C	C	C	C	C
Chr6__28649679	T/C	6	28649679	T	T	C	T	T	T	T	T	T	T	T	T	T	T	T	T	T	T	T	T	T	T	T	T	T	T	T	T	T	T	T	T	T	T	T	T	T	T	T	T	T	T	T	T	T	T
Chr6__28649732	A/G	6	28649732	A	A	G	A	A	A	A	A	A	A	A	A	A	A	A	A	A	A	A	A	A	A	A	A	A	A	A	A	A	A	A	A	A	A	A	A	A	A	A	A	A	A	A	A	A	A
Chr6__28649749	A/C	6	28649749	A	A	C	A	A	A	A	A	A	A	A	A	A	A	A	A	A	A	A	A	A	A	A	A	A	A	A	A	A	A	A	A	A	A	A	A	A	A	A	A	A	A	A	A	A	A
Chr6__28649816	T/G	6	28649816	T	T	G	T	T	T	T	T	T	T	T	T	T	T	T	T	T	T	T	T	T	T	T	T	T	T	T	T	T	T	T	T	T	T	T	T	T	T	T	T	T	T	T	T	T	T
Chr6__28650153	C/T	6	28650153	C	C	T	C	C	C	C	C	C	C	C	C	C	C	C	C	C	C	C	C	C	C	C	C	C	C	C	C	C	C	C	C	C	C	C	C	C	C	C	C	C	C	C	C	C	C
Chr6__28650255	G/A	6	28650255	G	G	A	G	G	G	G	G	G	G	G	G	G	G	G	G	G	G	G	G	G	G	G	G	G	G	G	G	G	G	G	G	G	G	G	G	G	G	G	G	G	G	G	G	G	G
Chr6__28652310	G/A	6	28652310	G	G	A	G	G	G	G	G	G	G	G	G	G	G	G	G	G	G	G	G	G	G	G	G	G	G	G	G	G	G	G	G	G	G	G	G	G	G	G	G	G	G	G	G	G	G
Chr6__28652337	G/T	6	28652337	G	G	G	G	G	G	G	G	T	G	G	G	G	T	G	G	G	G	G	G	G	G	G	G	G	G	G	G	G	G	G	G	G	G	G	G	G	G	G	G	G	G	G	G	G	G
Chr6__28652368	C/T	6	28652368	C	C	T	C	C	C	C	C	C	C	C	C	C	C	C	C	C	C	C	C	C	C	C	C	C	C	C	C	C	C	C	C	C	C	C	C	C	C	C	C	C	C	C	C	C	C
Chr6__28652466	T/C	6	28652466	T	T	Y	T	T	T	T	T	T	T	T	T	T	T	T	T	T	T	T	T	T	T	T	T	T	T	T	T	T	T	T	T	T	T	T	T	T	T	T	T	T	T	T	T	T	T
Chr6__28652512	T/A	6	28652512	T	T	A	T	T	T	T	T	T	T	T	T	T	T	T	T	T	T	T	T	T	T	T	T	T	T	T	T	T	T	T	T	T	T	T	T	T	T	T	T	T	T	T	T	T	T
Chr6__28652579	G/A	6	28652579	G	G	A	G	G	G	G	G	G	G	G	G	G	G	G	G	G	G	G	G	G	G	G	G	G	G	G	N	G	G	G	G	G	G	G	G	G	G	G	G	G	G	G	G	G	G
Chr6__28652798	A/G	6	28652798	A	A	G	A	A	A	A	A	A	A	A	A	A	A	A	A	A	A	A	A	A	A	A	A	A	A	A	A	A	A	A	A	A	A	A	A	A	A	A	A	A	A	A	A	A	A
Chr6__28652974	G/A	6	28652974	G	G	A	G	G	G	G	G	G	G	G	G	G	G	G	G	G	G	G	G	G	G	G	G	G	G	G	G	G	G	G	G	G	G	G	G	G	G	G	G	G	G	G	G	G	G
Chr6__28653250	T/C	6	28653250	T	T	C	T	T	T	T	T	Y	T	T	T	T	T	T	T	T	T	T	T	T	T	T	T	T	T	T	T	T	T	T	T	T	T	T	T	T	T	T	T	T	T	T	T	T	T
Chr6__28653517	A/G	6	28653517	A	A	G	A	A	A	A	A	A	A	A	A	A	A	A	A	A	A	A	A	A	A	A	A	A	A	A	A	A	A	A	A	A	A	A	A	A	A	A	A	A	A	A	A	A	A
Chr6__28654036	A/C	6	28654036	A	A	C	A	A	A	A	A	A	A	A	A	A	A	N	A	A	A	A	A	A	A	A	A	A	A	A	A	A	A	A	A	A	A	A	A	A	A	A	A	A	A	A	A	A	A
Chr6__28654557	C/T	6	28654557	C	C	T	C	C	C	C	C	C	C	C	C	C	C	C	C	C	C	C	C	C	C	C	C	C	C	C	C	C	C	C	C	C	C	C	C	C	C	C	C	C	C	C	C	C	C
Chr6__28654922	C/T	6	28654922	C	C	T	C	C	C	C	C	C	C	C	C	C	C	C	C	C	C	C	C	C	C	C	C	C	C	C	C	C	C	C	C	C	C	C	C	C	C	C	C	C	C	C	C	C	C
Chr6__28655052	G/C	6	28655052	G	G	C	G	G	G	G	G	G	G	G	G	G	G	G	G	G	G	G	G	G	G	G	G	G	G	G	G	G	G	G	G	G	G	G	G	G	G	G	G	G	G	G	G	G	G
Chr6__28655218	G/A	6	28655218	G	G	A	G	G	G	G	G	G	G	G	G	G	G	G	G	G	G	G	G	G	G	G	G	G	G	G	G	G	G	G	G	G	G	G	G	G	G	G	G	G	G	G	G	G	G
Chr6__28655597	T/C	6	28655597	T	T	C	T	T	Y	T	T	T	T	T	T	T	T	T	T	T	T	T	T	T	T	T	T	T	T	T	T	T	T	T	T	T	T	T	T	T	T	T	T	T	T	T	T	T	T
Chr6__28656606	C/A	6	28656606	C	C	A	C	C	C	C	C	C	C	C	C	C	C	C	C	C	C	C	C	C	C	C	C	C	C	C	C	C	C	C	C	C	C	C	C	C	C	C	C	C	C	C	C	C	C
Chr6__28657005	A/C	6	28657005	A	A	C	A	A	A	A	A	A	A	A	A	A	A	A	A	A	A	A	A	A	A	A	A	A	A	A	A	A	A	A	A	A	A	A	A	A	A	A	A	A	A	A	A	A	A
Chr6__28657172	A/G	6	28657172	A	A	G	A	A	A	A	A	A	A	A	A	A	A	A	A	A	A	A	A	A	A	A	A	A	A	A	A	A	A	A	A	A	A	A	A	A	A	A	A	A	A	A	A	A	A
Chr6__28657191	A/T	6	28657191	A	A	T	A	A	A	A	A	A	A	A	A	A	A	A	A	A	A	A	A	A	A	A	A	A	A	A	A	A	A	A	A	A	A	A	A	A	A	A	A	A	A	A	A	A	A
Chr6__28657237	T/G	6	28657237	T	T	G	T	T	T	T	T	T	T	T	T	T	T	T	T	T	T	T	T	T	T	T	T	T	T	T	T	T	T	T	T	T	T	T	T	T	T	T	T	T	T	T	T	T	T
Chr6__28657348	T/G	6	28657348	T	T	G	T	T	T	T	T	T	T	T	T	T	T	T	T	T	T	T	T	T	T	T	T	T	T	T	T	T	T	T	T	T	T	T	T	T	T	T	T	T	T	T	T	T	T
Chr6__28657401	T/C	6	28657401	C	Y	C	T	T	C	T	C	C	T	Y	T	T	C	C	C	C	Y	T	T	T	C	T	C	C	C	C	C	C	T	T	C	T	T	C	T	C	C	Y	T	C	T	C	C	T	C
Chr6__28657624	A/G	6	28657624	A	A	G	A	A	A	A	A	A	A	A	A	A	A	A	A	N	A	A	A	A	A	A	A	A	A	A	A	A	A	A	A	A	A	A	A	A	A	A	A	A	A	A	A	A	A
Chr6__28657632	A/G	6	28657632	A	A	G	A	A	A	A	A	A	A	A	A	A	A	A	A	A	A	A	A	A	A	A	A	A	A	A	A	A	A	A	A	A	A	A	A	A	A	A	A	A	A	A	A	A	A
Chr6__28657648	T/C	6	28657648	T	T	C	T	T	T	T	T	T	T	T	T	T	T	T	T	T	T	T	T	T	T	T	T	T	T	T	T	T	T	T	T	T	T	T	T	T	T	T	T	T	T	T	T	T	T
Chr6__28657694	A/C	6	28657694	A	A	C	A	A	A	A	A	A	A	A	A	A	A	A	A	A	A	A	A	A	A	A	A	A	A	A	A	A	A	A	A	A	A	A	A	A	A	A	A	A	A	A	A	A	A
Chr6__28657711	G/A	6	28657711	G	G	A	G	G	G	G	G	G	G	G	G	G	G	G	G	G	G	G	G	G	G	G	G	G	G	G	G	G	G	G	G	G	G	G	G	G	G	G	G	G	G	G	G	G	G
Chr6__28658006	C/T	6	28658006	C	C	T	C	C	C	C	C	C	C	C	C	C	C	C	C	C	C	C	C	C	C	C	C	C	C	C	C	C	C	C	C	C	C	C	C	C	C	C	C	C	C	C	C	C	C
Chr6__28658086	A/T	6	28658086	A	A	T	A	A	A	A	A	A	A	A	A	A	A	A	A	A	A	A	A	A	A	A	A	A	A	A	A	A	A	A	A	A	A	A	A	A	A	A	A	A	A	A	A	A	A
Chr6__28658334	A/G	6	28658334	A	A	G	A	A	A	A	A	A	A	A	A	A	A	A	A	A	A	A	A	A	A	A	A	A	A	A	A	A	A	A	A	A	A	A	A	A	A	A	A	A	A	A	A	A	A
Chr6__28658429	C/T	6	28658429	C	C	T	C	C	C	C	C	C	C	C	C	C	C	C	C	C	C	C	C	C	C	C	C	C	C	C	C	C	C	C	C	C	C	C	C	C	C	C	C	C	C	C	C	C	C
Chr6__28660013	T/C	6	28660013	T	T	C	T	T	T	T	T	T	T	T	T	T	T	T	T	T	T	T	T	T	T	T	T	T	T	T	T	T	T	T	T	T	T	T	T	T	T	T	T	T	T	T	T	T	T
Chr6__28661218	C/T	6	28661218	C	C	T	C	C	C	C	C	C	C	C	C	C	C	C	C	C	C	C	C	C	C	C	C	C	C	C	C	C	C	C	C	C	C	C	C	C	C	C	C	C	C	C	C	C	C
Chr6__28661262	G/A	6	28661262	G	G	A	G	G	G	G	G	G	G	G	G	G	G	G	G	G	G	G	G	G	G	G	G	G	G	G	G	G	G	G	G	G	G	G	G	G	G	G	G	G	G	G	G	G	G
Chr6__28661681	A/G	6	28661681	A	A	G	A	A	A	A	A	A	A	A	A	A	A	A	A	A	A	A	A	A	A	A	A	A	A	A	A	A	A	A	A	A	A	A	A	A	A	A	A	A	A	A	A	A	A
Chr6__28662058	A/C	6	28662058	A	A	C	A	A	A	A	A	A	A	A	A	A	A	A	A	A	A	A	A	A	A	A	A	A	A	A	A	A	A	A	A	A	A	A	A	A	A	A	A	A	A	A	A	A	A
Chr6__28662163	G/C	6	28662163	G	G	S	G	G	G	G	G	G	G	G	G	G	G	G	G	G	G	G	G	G	G	G	G	G	G	G	G	G	G	G	G	G	G	G	G	G	G	G	G	G	G	G	G	G	G
Chr6__28662374	G/A	6	28662374	G	G	R	G	G	G	G	G	G	G	G	G	G	G	G	G	G	N	G	G	G	G	G	G	G	G	G	G	G	G	G	G	G	G	G	G	G	G	G	G	G	G	G	G	G	G
Chr6__28662585	G/A	6	28662585	G	G	N	G	G	G	G	G	G	G	G	G	G	G	G	G	G	G	G	G	G	G	G	G	G	G	G	G	G	G	G	G	G	G	G	R	G	G	G	G	G	G	G	G	G	G
Chr6__28662871	A/G	6	28662871	A	A	G	A	A	A	A	A	A	A	A	A	A	A	A	A	A	A	A	A	A	A	A	A	A	A	A	A	A	A	A	A	A	A	A	A	A	A	A	A	A	A	A	A	A	A
Chr6__28663019	T/C	6	28663019	T	T	C	T	T	T	T	T	T	T	T	T	T	T	T	T	T	T	T	T	T	T	T	T	T	T	T	T	T	T	T	T	T	T	T	T	T	T	T	T	T	T	T	T	T	T
Chr6__28663034	A/G	6	28663034	A	A	G	A	A	A	A	A	A	A	A	A	A	A	A	A	A	A	A	A	A	A	A	A	A	A	A	A	A	A	A	A	A	A	A	A	A	A	A	A	A	A	A	A	A	A
Chr6__28663094	G/T	6	28663094	G	G	T	G	G	G	G	G	G	G	G	G	G	G	G	G	G	G	G	G	G	G	G	G	G	G	G	G	G	G	G	G	G	G	G	G	G	G	G	G	G	G	G	G	G	G
Chr6__28663112	G/A	6	28663112	G	G	A	G	G	G	G	G	G	G	G	G	G	G	G	G	G	G	G	G	G	G	G	G	G	G	G	G	G	G	G	G	G	G	G	G	G	G	G	G	G	G	G	G	G	G
Chr6__28663148	A/G	6	28663148	A	A	G	A	A	A	A	A	A	A	A	A	A	A	A	A	A	A	A	A	A	A	A	A	A	A	A	A	A	A	A	A	A	A	A	A	A	A	A	A	A	A	A	A	A	A
Chr6__28663267	A/C	6	28663267	A	A	C	A	A	A	A	A	A	A	A	A	A	A	A	A	A	A	A	A	A	A	A	A	A	A	A	A	A	A	A	A	A	A	A	A	A	A	A	A	A	A	A	A	A	A
Chr6__28664123	A/G	6	28664123	A	A	G	A	A	A	A	A	A	A	A	A	A	A	A	A	A	A	A	A	A	A	A	A	A	A	A	A	A	A	A	A	A	A	A	A	A	A	A	A	A	A	A	A	A	A
Chr6__28664649	G/T	6	28664649	G	G	T	G	G	G	G	G	G	G	G	G	G	G	G	G	G	G	G	G	G	G	G	G	G	G	G	G	G	G	G	G	G	G	G	G	G	G	G	G	G	G	G	G	G	G
Chr6__28664870	G/A	6	28664870	G	G	A	G	G	G	G	G	G	G	G	G	G	G	G	G	G	G	G	G	G	G	G	G	G	G	G	G	G	G	G	G	G	G	G	G	G	G	G	G	G	G	G	G	G	G
Chr6__28665245	C/T	6	28665245	C	C	T	C	C	C	C	C	C	C	C	C	C	C	C	C	T	T	C	C	C	C	C	C	C	C	C	C	T	C	C	C	C	C	T	C	C	C	C	C	C	C	C	C	C	C
Chr6__28665518	A/G	6	28665518	A	A	G	A	A	A	A	A	A	A	A	A	A	A	A	A	A	A	A	A	A	A	A	A	A	A	A	A	A	A	A	A	A	A	A	A	A	A	A	A	A	A	A	A	A	A
Chr6__28665618	T/A	6	28665618	T	T	A	T	T	T	T	T	T	T	T	T	T	T	T	T	T	T	T	T	T	T	T	T	T	T	T	T	T	T	T	T	T	T	T	T	T	T	T	T	T	T	T	T	T	T
Chr6__28665754	C/T	6	28665754	C	C	T	C	C	C	C	C	C	C	C	C	C	C	C	C	C	C	C	C	C	C	C	C	C	C	C	C	C	C	C	C	C	C	C	C	C	C	C	C	C	C	C	C	C	C
Chr6__28665964	T/G	6	28665964	T	T	G	T	T	T	T	T	T	T	T	T	T	T	T	T	T	T	T	T	T	T	T	T	T	T	T	T	T	T	T	T	T	T	T	T	T	T	T	T	T	T	T	T	T	T
Chr6__28666155	A/C	6	28666155	A	A	C	A	A	A	A	A	A	A	A	A	A	A	A	A	A	A	A	A	A	A	A	A	A	A	A	A	A	A	A	A	A	A	A	A	A	A	A	A	A	A	A	A	A	A
Chr6__28667275	G/C	6	28667275	G	G	C	G	G	G	G	G	G	G	G	G	G	G	G	G	G	G	G	G	G	G	G	G	G	G	G	G	G	G	G	G	G	G	G	G	G	G	G	G	G	G	G	G	G	G
Chr6__28667333	A/C	6	28667333	A	A	C	A	A	A	A	A	A	A	A	A	A	A	A	A	A	A	A	A	A	A	A	A	A	A	A	A	A	A	A	A	A	A	A	A	A	A	A	A	A	A	A	A	A	A
Chr6__28667819	T/G	6	28667819	T	T	G	T	T	N	T	T	T	T	T	T	T	T	T	T	T	T	T	T	T	T	T	T	T	T	T	T	T	T	T	T	T	T	T	T	T	T	T	T	T	T	T	T	T	T
Chr6__28667943	G/C	6	28667943	G	G	C	G	G	G	G	G	G	G	G	G	G	G	G	G	G	G	G	G	G	G	G	G	G	G	G	G	G	G	G	G	G	G	G	G	G	G	G	G	G	G	G	G	G	G
Chr6__28668350	C/T	6	28668350	C	C	T	C	C	C	C	C	C	C	C	C	C	C	C	C	C	C	C	C	C	C	C	C	C	C	C	C	C	C	C	C	C	C	C	C	C	C	C	C	C	C	C	C	C	C
Chr6__28668432	G/A	6	28668432	G	G	A	G	G	G	G	G	G	G	G	G	G	G	G	G	G	G	G	G	G	G	G	G	G	G	G	G	G	G	G	G	G	G	G	G	G	G	G	G	G	G	G	G	G	G
Chr6__28668613	G/A	6	28668613	G	G	A	G	G	G	G	G	G	G	G	G	G	G	G	G	G	G	G	G	G	G	G	G	G	G	G	G	G	G	G	G	G	G	G	G	G	G	G	G	G	G	G	G	G	G
Chr6__28668830	C/T	6	28668830	C	C	T	C	C	C	C	C	C	C	C	C	C	C	C	C	C	C	C	C	C	C	C	C	C	C	C	C	C	C	C	C	C	C	C	C	C	C	C	C	C	C	C	C	C	C
Chr6__28668840	A/G	6	28668840	A	A	G	A	A	A	A	A	A	A	A	A	A	A	A	A	A	A	A	A	A	A	A	A	A	A	A	A	A	A	A	A	A	A	A	A	A	A	A	A	A	A	A	A	A	A
Chr6__28669018	C/T	6	28669018	C	C	T	C	C	C	C	C	C	C	C	C	C	C	C	C	C	C	C	C	C	C	C	C	C	C	C	C	C	C	C	C	C	C	C	C	C	C	C	C	C	C	C	C	C	C
Chr6__28669196	T/G	6	28669196	T	T	G	T	T	T	T	T	T	T	T	T	T	T	T	T	T	T	T	T	T	T	T	T	T	T	T	T	T	T	T	T	T	T	T	T	T	T	T	T	T	T	T	T	T	T
Chr6__28669253	C/T	6	28669253	C	C	T	C	C	C	C	C	C	C	C	C	C	C	C	C	C	C	C	C	C	C	C	C	C	C	C	C	C	C	C	C	C	C	C	C	C	C	C	C	C	C	C	C	C	C
Chr6__28669312	A/G	6	28669312	A	A	G	A	A	A	A	A	A	A	A	A	A	A	A	A	A	A	A	A	A	A	A	A	A	A	A	A	A	A	A	A	A	A	A	A	A	A	A	A	A	A	A	A	A	A
Chr6__28669362	C/T	6	28669362	C	C	T	C	C	C	C	C	C	C	C	C	C	C	C	C	C	C	C	C	C	C	C	C	C	C	C	C	C	C	C	C	C	C	C	C	C	C	C	C	C	C	C	C	C	C
Chr6__28669453	G/A	6	28669453	G	G	G	G	G	G	G	R	G	G	G	R	G	G	G	R	G	G	G	R	G	G	G	G	G	G	G	G	G	G	G	G	G	G	R	R	G	R	R	R	G	G	G	R	R	G
Chr6__28669469	G/A	6	28669469	G	G	G	G	G	G	G	R	G	G	G	R	R	G	G	R	G	G	G	R	G	G	G	G	G	G	G	G	G	G	G	G	G	G	R	R	G	R	R	R	G	G	G	R	R	G
Chr6__28669482	C/A	6	28669482	C	C	A	C	C	C	C	C	C	C	C	C	C	C	C	C	C	C	C	C	C	C	C	C	C	C	C	C	C	C	C	C	C	C	C	C	C	C	C	C	C	C	C	C	C	C
Chr6__28669550	A/G	6	28669550	A	A	A	A	A	A	A	A	A	A	A	A	A	A	A	R	A	A	A	R	A	A	A	A	A	A	A	A	A	A	A	A	A	A	A	A	A	A	R	A	A	A	A	R	A	A
Chr6__28669597	A/G	6	28669597	A	A	G	A	A	A	A	A	A	A	A	A	A	A	A	A	A	A	A	A	A	A	A	A	A	A	A	A	A	A	R	A	A	A	A	A	A	A	A	A	A	A	A	A	A	N
Chr6__28669640	A/G	6	28669640	R	A	A	A	R	A	A	R	A	A	A	A	R	A	A	A	A	A	A	A	A	A	A	A	A	A	A	A	A	A	A	A	A	A	A	A	A	A	A	A	A	A	A	R	A	A
Chr6__28669672	G/A	6	28669672	R	G	G	G	R	G	G	R	G	G	G	G	R	G	G	G	G	G	G	G	G	G	G	G	G	G	G	G	G	G	G	G	G	G	R	G	G	G	G	G	G	G	G	R	G	G
Chr6__28669705	A/G	6	28669705	R	A	A	A	R	A	A	R	A	A	A	A	R	A	A	R	A	A	A	A	A	A	R	A	A	A	A	A	A	A	A	A	A	A	R	A	A	A	A	A	A	A	A	R	A	A
Chr6__28669751	A/G	6	28669751	R	A	N	A	R	A	A	R	A	A	A	A	R	A	A	R	A	A	A	A	A	A	R	A	A	A	A	A	A	A	R	A	A	A	R	A	A	A	A	A	A	A	A	R	A	A
Chr6__28669792	A/G	6	28669792	R	A	A	A	A	A	A	A	A	A	A	A	A	A	A	A	A	A	A	A	A	A	R	A	A	A	A	A	A	A	R	A	A	A	A	N	A	A	A	A	A	A	A	R	A	A
Chr6__28669874	A/G	6	28669874	R	A	A	A	A	A	A	A	A	A	A	A	R	R	A	A	A	A	A	R	R	A	R	A	A	A	A	A	A	A	A	A	A	A	A	A	A	A	R	A	A	A	A	R	A	A
Chr6__28669885	T/C	6	28669885	N	T	T	T	Y	T	T	T	T	T	T	T	Y	Y	T	T	T	T	T	Y	Y	T	Y	T	T	T	T	T	T	T	T	T	T	T	T	T	T	T	Y	T	T	T	T	Y	T	T
Chr6__28669897	C/T	6	28669897	Y	C	C	C	C	C	C	C	C	C	C	C	Y	Y	C	C	C	C	C	Y	Y	C	C	C	C	C	C	C	C	C	C	C	C	C	C	C	C	C	Y	C	C	C	C	Y	C	C
Chr6__28669907	G/A	6	28669907	G	G	G	G	R	G	G	G	G	G	G	G	R	R	G	G	G	G	G	R	R	G	G	G	G	G	G	G	G	G	G	G	G	G	G	G	G	G	R	G	G	G	G	R	G	G
Chr6__28670001	T/C	6	28670001	T	T	C	T	T	T	T	T	T	T	T	T	T	T	T	T	T	T	T	T	T	T	T	T	T	T	T	T	T	T	T	T	T	T	T	T	T	T	T	T	T	T	T	T	T	T
Chr6__28670025	A/G	6	28670025	A	A	G	A	A	A	A	A	A	A	A	A	A	A	A	A	A	A	A	A	A	A	A	A	A	A	A	A	A	A	A	A	A	A	A	A	A	A	A	A	A	A	A	A	A	A
Chr6__28670177	C/T	6	28670177	C	C	T	C	C	C	C	C	C	C	C	C	C	C	C	C	C	C	C	C	C	C	C	C	C	C	C	C	C	C	C	C	C	C	C	N	C	C	C	C	C	C	C	C	C	C
Chr6__28670429	T/C	6	28670429	T	T	C	T	T	N	T	T	T	T	T	T	T	T	T	T	T	T	T	T	T	T	T	T	T	T	T	T	T	T	T	T	T	T	T	T	T	T	T	T	T	T	T	T	T	T
Chr6__28670487	C/T	6	28670487	C	C	T	C	C	N	C	C	C	C	C	C	C	C	C	C	C	C	C	C	C	C	C	C	C	C	C	C	C	C	C	C	C	C	C	C	C	C	C	C	C	C	C	C	C	C
Chr6__28672223	A/T	6	28672223	A	A	T	A	A	A	A	A	A	A	A	A	A	A	A	A	A	A	A	A	A	A	A	A	A	A	A	A	A	A	A	A	A	A	A	A	A	A	A	A	A	A	A	A	A	A
Chr6__28673081	A/T	6	28673081	A	A	T	A	A	A	A	A	A	A	A	A	A	A	A	A	A	A	A	A	A	A	A	A	A	A	A	A	A	A	A	A	A	A	A	A	A	A	A	A	A	A	A	A	A	A
Chr6__28673485	G/T	6	28673485	G	G	T	G	G	G	G	G	G	G	G	G	G	G	G	G	G	G	G	G	G	G	G	G	G	G	G	G	G	G	G	G	G	G	G	G	G	G	G	G	G	G	G	G	G	G
Chr6__28674461	A/C	6	28674461	A	A	M	A	A	A	A	A	A	A	A	A	A	A	A	A	A	A	A	A	A	A	A	A	A	A	A	A	A	A	A	A	A	A	A	A	A	A	A	A	A	A	A	A	A	A
Chr6__28674841	C/T	6	28674841	C	C	T	C	C	C	C	C	C	C	C	C	C	C	C	C	C	C	C	C	C	C	C	C	C	C	C	C	C	C	C	C	C	C	C	C	C	C	C	C	C	C	C	C	C	C
Chr6__28675656	T/C	6	28675656	T	T	T	T	T	T	T	T	T	T	T	T	T	T	T	T	T	T	T	T	T	T	T	T	T	T	T	T	T	T	T	T	T	T	T	T	T	T	T	T	T	T	T	T	T	T
Chr6__28678167	C/T	6	28678167	C	C	T	C	C	C	C	C	C	C	C	C	C	C	C	C	C	C	C	C	C	C	C	C	C	C	C	C	C	C	C	C	C	C	C	C	C	C	C	C	C	C	C	C	C	C
Chr6__28678199	T/A	6	28678199	T	T	A	T	T	T	T	T	T	T	T	T	T	T	T	T	T	T	T	T	T	T	T	T	T	T	T	T	T	T	T	T	T	T	T	T	T	T	T	T	T	T	T	T	T	T
Chr6__28678277	A/G	6	28678277	A	A	G	A	A	A	A	A	A	A	A	A	A	A	A	A	A	A	A	A	A	A	A	A	A	A	A	A	A	A	A	A	A	A	A	A	A	A	A	A	A	A	A	A	A	A
Chr6__28679175	C/T	6	28679175	C	C	T	C	C	C	C	C	C	C	C	C	C	C	C	C	C	C	C	C	C	C	C	C	C	C	C	C	C	C	C	C	C	C	C	C	C	C	C	C	C	C	C	C	C	C
Chr6__28679739	A/G	6	28679739	A	A	G	A	A	A	A	A	A	A	A	A	A	A	A	A	A	A	A	A	A	A	A	A	A	A	A	A	A	A	A	A	A	A	A	N	A	A	A	A	A	A	A	A	A	A
Chr6__28679753	T/C	6	28679753	T	T	C	T	T	T	T	T	T	T	T	T	T	T	T	T	T	T	T	T	T	T	T	T	T	T	T	T	T	T	T	T	T	T	T	N	T	T	T	T	T	T	T	T	T	T
Chr6__28680079	T/C	6	28680079	T	T	C	T	T	T	T	T	T	T	T	T	T	T	T	T	T	T	T	T	T	T	T	T	T	T	T	T	T	T	T	T	T	T	T	T	T	T	T	T	T	T	T	T	T	T
Chr6__28680959	C/T	6	28680959	C	C	T	C	C	C	C	C	C	C	C	C	C	C	C	C	C	C	C	C	C	C	C	C	C	C	C	C	C	C	C	C	C	C	C	C	C	C	C	C	C	C	C	C	C	C
Chr6__28681089	A/G	6	28681089	A	A	G	A	A	A	A	A	A	A	A	A	A	A	A	A	A	A	A	A	A	A	A	A	A	A	A	A	A	A	A	A	A	A	A	A	A	A	A	A	A	A	A	A	A	A
Chr6__28681213	A/C	6	28681213	A	A	C	A	A	A	A	A	A	A	A	A	A	A	A	A	A	A	A	A	A	A	A	A	A	A	A	A	A	A	A	A	A	A	A	A	A	A	A	A	A	A	A	A	A	A
Chr6__28682852	A/C	6	28682852	A	A	C	A	A	A	A	A	A	A	A	A	A	A	A	A	A	A	A	A	A	A	A	A	A	A	A	A	A	A	A	A	A	A	A	A	A	A	A	A	A	A	A	A	A	A
Chr6__28683224	G/A	6	28683224	G	G	A	G	G	G	G	G	G	G	G	G	G	G	G	G	G	G	G	G	G	G	G	G	G	G	G	G	G	G	G	G	G	G	G	G	G	G	G	G	G	G	G	G	G	G
Chr6__28683592	C/T	6	28683592	C	C	Y	C	C	C	C	C	C	C	C	C	C	C	C	C	C	C	C	C	C	C	C	C	C	C	C	C	C	C	C	C	C	C	C	C	C	C	C	C	C	C	C	C	C	C
Chr6__28684014	G/A	6	28684014	G	G	A	G	G	G	G	G	G	G	G	G	G	G	G	G	G	G	G	G	G	G	G	G	G	G	G	G	G	G	G	G	G	G	G	G	G	G	G	G	G	G	G	G	G	G
Chr6__28684185	C/T	6	28684185	C	C	C	C	C	C	C	C	C	C	C	C	C	C	C	C	C	C	C	C	C	C	C	C	C	C	C	C	C	C	C	C	C	C	C	C	C	C	C	C	C	C	C	C	C	C
Chr6__28685318	G/A	6	28685318	G	G	G	G	G	G	G	G	G	G	G	G	G	G	G	G	G	G	G	G	G	G	G	G	G	G	G	G	G	G	G	G	G	R	G	G	G	G	G	G	G	G	G	G	G	G
Chr6__28685511	T/C	6	28685511	T	T	C	T	T	T	T	T	T	T	T	T	T	T	T	T	T	T	T	T	T	T	T	T	T	T	T	T	T	T	T	T	T	T	T	T	T	T	T	T	T	T	T	T	T	T
Chr6__28685909	T/C	6	28685909	T	T	C	T	T	T	T	T	T	T	T	T	T	T	T	T	T	T	T	T	T	T	T	T	T	T	T	T	T	T	T	T	T	T	T	T	T	T	T	T	T	T	T	T	T	T
Chr6__28686395	G/A	6	28686395	G	G	G	G	N	G	N	N	G	G	G	G	G	N	G	G	G	G	G	N	G	G	G	G	G	G	G	G	G	G	N	N	N	G	N	N	G	G	N	G	G	G	G	G	N	G
Chr6__28686405	G/A	6	28686405	G	N	G	N	N	G	N	N	G	G	G	G	G	N	G	G	G	G	G	N	G	G	G	G	G	G	G	G	G	G	N	N	N	G	N	N	G	G	N	G	G	G	G	G	N	G
Chr6__28686669	A/G	6	28686669	A	A	G	A	A	A	A	A	A	A	A	A	A	A	A	A	A	A	A	A	A	A	A	A	A	A	A	A	A	A	A	A	A	A	A	A	A	A	A	A	A	A	A	A	A	A
Chr6__28686734	C/G	6	28686734	C	C	C	C	C	C	C	C	C	C	C	C	C	C	C	C	C	C	C	C	C	C	C	C	C	C	C	C	C	C	C	C	C	C	C	C	C	C	C	C	C	C	C	C	C	C
Chr6__28686766	C/A	6	28686766	C	C	N	C	C	C	C	C	C	C	C	C	C	C	C	C	C	C	C	C	C	C	C	C	C	C	C	C	C	C	C	C	C	C	C	C	C	C	C	C	C	C	C	C	C	C
Chr6__28686859	G/T	6	28686859	G	G	N	G	G	G	G	G	G	G	G	G	G	G	G	G	G	G	G	G	G	G	G	G	G	G	G	G	G	G	G	G	G	G	G	G	G	G	G	G	G	G	G	G	G	G
Chr6__28686915	T/G	6	28686915	T	T	G	T	T	T	T	T	T	T	T	T	T	T	T	T	T	T	T	T	T	T	T	T	T	T	T	T	T	T	T	T	T	T	T	T	T	T	T	T	T	T	T	T	T	T
Chr6__28687361	G/A	6	28687361	G	G	N	G	G	G	G	G	G	G	G	G	G	G	G	G	G	G	G	G	G	G	G	G	G	G	G	G	G	G	G	G	G	G	G	G	R	G	G	G	G	G	G	G	G	G
Chr6__28687650	G/A	6	28687650	G	G	N	G	G	G	G	G	G	G	G	G	G	G	G	G	G	G	G	G	G	G	G	G	G	G	G	G	G	G	G	G	G	G	G	G	G	G	G	G	G	G	G	G	G	G
Chr6__28687921	T/A	6	28687921	T	T	N	T	T	T	T	A	A	T	T	T	T	A	T	W	T	T	T	T	T	A	T	T	A	T	A	T	T	T	T	A	T	T	T	T	A	A	W	T	A	T	W	T	T	A
Chr6__28688063	C/G	6	28688063	C	C	G	C	C	C	C	C	C	C	C	C	C	C	C	C	C	C	C	C	C	C	C	C	C	C	C	C	C	C	C	C	C	C	C	C	C	C	C	C	C	C	C	C	C	C
Chr6__28688141	C/T	6	28688141	C	C	T	C	C	Y	C	C	C	C	C	C	C	C	C	C	C	C	C	C	C	C	C	C	C	C	C	C	C	C	C	C	C	C	C	C	C	C	C	C	C	C	C	C	C	C
Chr6__28688373	A/G	6	28688373	A	A	N	A	A	A	A	A	A	A	A	A	A	A	A	A	A	A	A	A	A	A	A	A	A	A	A	A	A	A	A	A	A	A	A	A	A	A	A	A	A	A	A	A	A	A
Chr6__28688400	G/A	6	28688400	G	G	N	G	G	G	G	G	G	G	G	G	G	G	G	G	G	G	G	G	G	G	G	G	G	G	G	G	G	G	G	G	G	G	G	G	G	G	G	G	G	G	G	G	G	G
Chr6__28688433	T/A	6	28688433	T	T	A	T	T	T	T	T	T	T	T	T	T	T	T	T	T	T	T	T	T	T	T	T	T	T	T	T	T	T	T	T	T	T	T	T	T	T	T	T	T	T	T	T	T	T
Chr6__28689510	G/A	6	28689510	G	G	R	G	G	G	G	G	G	G	G	G	G	G	G	G	G	G	G	G	G	G	G	G	G	G	G	G	G	G	G	G	G	G	G	G	G	G	G	G	G	G	G	G	G	G
Chr6__28690702	T/C	6	28690702	T	T	T	T	T	Y	T	T	T	T	T	T	T	T	T	T	T	T	T	T	T	T	T	T	T	T	T	T	T	T	T	T	T	T	T	T	T	T	T	T	T	T	T	T	T	T
Chr6__28690721	C/T	6	28690721	C	C	C	C	C	Y	C	C	C	C	C	C	C	C	C	C	C	C	C	C	C	C	C	C	C	C	C	C	C	C	C	C	C	C	C	C	C	C	C	C	C	C	C	C	C	C
Chr6__28690747	C/T	6	28690747	C	C	C	C	C	C	C	C	C	C	C	C	C	C	C	C	C	C	C	C	C	C	C	C	C	C	C	C	C	C	C	C	C	C	C	C	C	C	C	C	C	C	C	C	C	C
Chr6__28690770	G/C	6	28690770	G	G	G	G	G	G	G	G	G	G	G	G	G	G	G	G	G	G	G	G	G	G	G	G	G	G	G	G	G	G	G	G	G	G	G	G	G	G	G	G	G	G	G	G	G	G
Chr6__28691167	A/T	6	28691167	A	A	A	A	A	A	A	A	A	A	A	A	A	A	A	A	A	A	A	A	A	A	A	A	A	A	A	A	A	A	A	A	A	A	A	A	A	A	A	A	A	A	A	A	A	A
Chr6__28693389	A/G	6	28693389	A	A	G	A	A	A	A	A	A	A	A	A	A	A	A	A	A	A	A	A	A	A	A	A	A	A	A	A	A	A	A	A	A	A	A	A	A	A	A	A	A	A	A	A	A	A
Chr6__28693410	C/T	6	28693410	C	C	N	C	C	C	C	C	C	C	C	C	C	C	C	C	C	C	C	C	C	C	C	C	C	C	C	C	C	C	C	C	C	C	C	C	C	C	C	C	C	C	C	C	C	C
Chr6__28693753	C/T	6	28693753	C	C	C	C	C	C	C	C	C	C	C	C	C	C	C	C	C	C	C	C	C	C	C	C	C	C	C	C	C	C	C	C	C	C	C	C	C	C	C	C	C	C	C	C	C	C
Chr6__28693862	T/C	6	28693862	T	T	C	T	T	T	T	T	T	T	T	T	T	T	T	T	T	T	T	T	T	T	T	T	T	T	T	T	T	T	T	T	T	T	T	T	T	T	T	T	T	T	T	T	T	T
Chr6__28694063	G/C	6	28694063	G	G	G	G	G	G	G	G	G	G	G	G	G	G	G	G	G	G	G	G	G	G	G	G	G	G	G	G	G	G	G	G	G	G	G	G	G	G	G	G	G	G	G	G	G	G
Chr6__28694368	A/G	6	28694368	A	A	N	A	A	A	A	A	A	A	A	A	A	A	A	A	A	A	A	A	A	A	A	A	A	A	A	A	A	A	A	A	A	A	A	A	A	A	A	A	A	A	A	A	A	A
Chr6__28694434	T/A	6	28694434	T	T	A	T	T	T	T	T	T	T	T	T	T	T	T	T	T	T	T	T	T	T	T	T	T	T	T	T	T	T	T	T	T	T	T	T	T	T	T	T	T	T	T	T	T	T
Chr6__28694653	T/C	6	28694653	T	T	T	T	T	T	T	T	T	T	T	T	T	T	T	T	T	T	T	T	T	T	T	T	T	T	T	T	T	T	T	T	T	T	T	T	T	T	T	T	T	T	T	T	T	T
Chr6__28694739	A/C	6	28694739	A	A	N	A	A	A	A	A	A	A	A	A	A	A	A	A	A	A	A	A	A	A	A	A	A	A	A	A	A	A	A	A	A	A	A	A	A	A	A	A	A	A	A	A	A	A
Chr6__28694842	T/C	6	28694842	T	T	C	T	T	T	T	T	T	T	T	T	T	T	T	C	C	C	T	T	T	N	T	T	T	T	C	T	C	T	T	C	T	T	C	T	C	C	T	T	T	T	C	T	T	T
Chr6__28695003	T/C	6	28695003	T	T	T	T	T	T	T	T	T	N	T	T	T	T	T	T	T	T	T	T	T	T	T	T	T	T	T	T	T	T	T	T	T	T	T	T	T	T	N	T	T	T	T	T	T	T
Chr6__28695052	G/T	6	28695052	G	G	T	G	G	G	G	G	G	G	G	G	G	G	G	G	G	G	G	G	G	G	G	G	G	G	G	G	G	G	G	G	G	G	G	G	G	G	G	G	G	G	G	G	G	G
Chr6__28695378	C/G	6	28695378	C	C	G	C	C	C	C	N	C	C	C	C	C	C	C	C	C	C	C	C	C	C	C	C	C	C	C	C	C	C	C	C	C	C	C	C	C	C	C	C	C	C	C	C	C	C
Chr6__28695513	T/C	6	28695513	T	T	C	T	T	T	T	T	T	T	T	T	T	T	T	T	T	T	T	T	T	T	T	T	T	T	T	T	T	T	T	T	T	T	T	T	T	T	T	T	T	T	T	T	T	N
Chr6__28695573	T/C	6	28695573	T	T	C	T	T	T	T	T	T	T	T	T	T	T	T	T	T	T	T	T	T	T	T	T	T	T	T	T	T	T	T	T	T	T	T	T	T	T	T	T	T	T	T	T	T	T
Chr6__28695612	C/G	6	28695612	C	C	S	C	C	C	C	C	C	C	C	C	C	C	C	C	C	C	C	C	C	C	C	C	C	C	C	C	C	C	C	C	C	C	C	C	C	C	C	C	C	C	C	C	C	C
Chr6__28695663	G/C	6	28695663	G	G	S	G	G	G	G	G	G	G	G	G	G	G	G	G	G	G	G	G	G	G	G	G	G	G	G	G	G	G	G	G	G	G	G	G	G	G	G	G	G	G	G	G	G	G
Chr6__28695672	T/C	6	28695672	T	T	Y	T	T	T	T	T	T	T	T	T	T	T	T	T	T	T	T	T	T	T	T	T	T	T	T	T	T	T	T	T	T	T	T	T	T	T	T	T	T	T	T	T	T	T
Chr6__28695771	C/T	6	28695771	C	C	Y	C	C	C	C	C	C	C	C	C	C	C	C	C	C	C	C	C	C	C	C	C	C	C	C	C	C	C	C	C	C	C	C	C	C	C	C	C	C	C	C	C	C	C
Chr6__28695835	C/A	6	28695835	C	C	A	C	C	C	C	C	C	C	C	C	C	C	C	C	C	C	C	C	C	C	C	C	C	C	C	C	C	C	C	C	C	C	C	C	C	C	C	C	C	C	C	C	C	C
Chr6__28695894	T/C	6	28695894	T	T	C	T	T	T	T	T	T	T	T	T	T	T	T	T	T	T	T	T	T	T	T	T	T	T	T	T	T	T	T	T	T	T	T	T	T	T	T	T	T	T	T	T	T	T
Chr6__28695956	G/T	6	28695956	G	G	T	G	G	G	G	G	G	G	G	G	G	G	G	G	G	G	G	G	G	G	G	G	G	G	G	G	G	G	G	G	G	G	G	G	G	G	G	G	G	G	G	G	G	G
Chr6__28695988	T/C	6	28695988	T	T	C	T	T	T	T	T	T	T	T	T	T	T	T	T	T	T	T	T	T	T	T	T	T	T	T	T	T	T	T	T	T	T	T	T	T	T	T	T	T	T	T	T	T	T
Chr6__28696080	G/T	6	28696080	G	G	T	G	G	G	G	G	G	G	G	G	G	G	G	G	G	G	G	G	G	G	G	G	G	G	G	G	G	G	G	G	G	G	G	G	G	G	G	G	G	G	G	G	G	G
Chr6__28696212	A/G	6	28696212	A	A	G	A	A	A	A	A	A	A	A	A	A	A	A	A	A	A	A	A	A	A	A	A	A	A	A	A	A	A	A	A	A	A	A	A	A	A	A	A	A	A	A	A	A	A
Chr6__28696302	C/T	6	28696302	C	C	T	C	C	C	C	C	C	C	C	C	C	C	C	C	C	C	C	C	C	C	C	C	C	C	C	C	C	C	C	C	C	C	C	C	C	C	C	C	C	C	C	C	C	C
Chr6__28696341	A/G	6	28696341	A	A	G	A	A	A	A	A	A	A	A	A	A	A	A	A	A	A	A	A	A	A	A	A	A	A	A	A	A	A	A	A	A	A	A	A	A	A	A	A	A	A	A	A	A	A
Chr6__28696422	T/G	6	28696422	T	T	G	T	T	T	T	T	T	T	T	T	T	T	T	T	T	T	T	T	T	T	T	T	T	T	T	T	T	T	T	T	T	T	T	T	T	T	T	T	T	T	T	T	T	T
Chr6__28696722	G/A	6	28696722	G	G	A	G	G	G	G	G	G	G	G	G	G	G	G	G	G	G	G	G	G	G	G	G	G	G	G	G	G	G	G	G	G	G	G	G	G	G	G	G	G	G	G	G	G	G
Chr6__28696794	T/G	6	28696794	T	T	G	T	T	T	T	T	T	T	T	T	T	T	T	T	T	T	T	T	T	T	T	T	T	T	T	T	T	T	T	T	T	T	T	T	T	T	T	T	T	T	T	T	T	T
Chr6__28696896	A/C	6	28696896	A	A	C	A	A	A	A	A	A	A	A	A	A	A	A	A	A	A	A	A	A	A	A	A	A	M	A	A	A	A	A	A	A	A	A	A	A	A	A	A	A	A	A	A	A	A
Chr6__28696929	T/A	6	28696929	T	T	A	T	T	T	T	T	T	T	T	T	T	T	T	T	T	T	T	T	T	T	T	T	T	T	T	T	T	T	T	T	T	T	T	T	T	T	T	T	T	T	T	T	T	T
Chr6__28696976	G/A	6	28696976	G	G	A	G	G	G	G	G	G	G	G	G	G	G	G	G	G	G	G	G	G	G	G	G	G	G	G	G	G	G	G	G	G	G	G	G	G	G	G	G	G	G	G	G	G	G
Chr6__28697058	T/C	6	28697058	T	T	C	T	T	T	T	T	T	T	T	T	T	T	T	T	T	T	T	T	T	T	T	T	T	T	T	T	T	T	T	T	T	T	T	T	T	T	T	T	T	T	T	T	T	T
Chr6__28697096	C/A	6	28697096	C	C	A	C	C	C	C	C	C	C	C	C	C	C	C	C	C	C	C	C	C	C	C	C	C	C	C	C	C	C	C	C	C	C	C	C	C	C	C	C	C	C	C	C	C	C
Chr6__28697249	T/A	6	28697249	T	T	A	W	T	T	T	T	T	T	T	T	T	T	T	T	T	T	T	T	T	T	T	T	T	T	T	T	T	T	T	T	T	T	T	T	T	T	T	T	T	T	T	T	T	T
Chr6__28697342	A/T	6	28697342	A	A	T	A	A	A	A	A	A	A	A	A	A	A	A	A	A	A	A	A	A	A	A	A	A	A	A	A	A	A	A	A	A	A	A	A	A	A	A	A	A	A	A	A	A	A
Chr6__28697496	C/T	6	28697496	C	C	T	C	C	C	C	C	C	C	C	C	C	C	C	C	C	C	C	C	C	C	C	C	C	C	C	C	C	C	C	C	C	C	C	C	C	C	C	C	C	C	C	C	C	C
Chr6__28697610	A/C	6	28697610	A	A	C	A	A	A	A	A	A	A	A	A	A	A	A	A	A	A	A	A	A	A	A	A	A	A	A	A	A	A	A	A	A	A	A	A	A	A	A	A	A	A	A	A	A	A
Chr6__28697673	G/A	6	28697673	G	G	A	G	G	G	G	G	G	G	G	G	G	G	G	G	G	G	G	G	G	G	G	G	G	G	G	G	G	G	G	G	G	G	G	G	G	G	G	G	G	G	G	G	G	G
Chr6__28697766	G/A	6	28697766	G	G	R	G	G	G	G	G	G	G	G	G	G	G	G	G	G	G	G	G	G	G	G	G	G	G	G	G	G	G	G	G	G	G	G	G	G	G	G	G	G	G	G	G	G	G
Chr6__28697872	C/T	6	28697872	C	C	Y	C	C	C	C	C	C	C	C	C	C	C	C	C	C	C	C	C	C	C	C	C	C	C	C	C	C	C	C	C	C	C	C	C	C	C	C	C	C	C	C	C	C	C
Chr6__28697913	T/C	6	28697913	T	T	Y	T	T	T	T	T	T	T	T	T	T	T	T	T	T	T	T	T	T	T	T	T	T	T	T	T	T	T	T	T	T	T	T	T	T	T	T	T	T	T	T	T	T	T
Chr6__28698543	C/A	6	28698543	C	C	A	C	C	C	C	C	C	C	C	C	C	C	C	C	C	C	C	C	C	C	C	C	C	C	C	C	C	C	C	C	C	C	C	C	C	C	C	C	C	C	C	C	C	C
Chr6__28698560	T/A	6	28698560	T	T	A	T	T	T	T	T	T	T	T	T	T	T	T	T	T	T	T	T	T	T	T	T	T	T	T	T	T	T	T	T	T	T	T	T	T	T	T	T	T	T	T	T	T	T
Chr6__28698625	A/T	6	28698625	A	A	T	A	A	A	A	A	A	A	A	A	A	A	A	A	A	A	A	A	A	A	A	A	A	A	A	A	A	A	A	A	A	A	A	A	A	A	A	A	A	A	A	A	A	A
Chr6__28698817	G/A	6	28698817	G	G	A	G	G	G	G	G	G	G	G	G	G	G	G	G	G	G	G	G	G	G	G	G	G	G	G	G	G	G	G	G	G	G	G	G	G	G	G	G	G	G	G	G	G	G
Chr6__28698900	A/G	6	28698900	A	A	G	A	A	A	A	A	A	A	A	A	A	A	A	A	A	A	A	A	A	A	A	A	A	A	A	A	A	A	A	A	A	A	A	A	A	A	A	A	A	A	A	A	A	A
Chr6__28699110	A/G	6	28699110	A	A	G	A	A	A	A	A	A	A	A	A	A	A	A	A	A	A	A	A	A	A	A	A	A	A	A	A	A	A	A	A	A	A	A	A	A	A	A	A	A	A	A	A	A	A
Chr6__28699295	A/C	6	28699295	A	A	C	A	A	A	A	A	A	A	A	A	A	A	A	A	A	A	A	A	A	A	A	A	A	A	A	A	A	A	A	A	A	A	A	A	A	A	A	A	A	A	A	A	A	A
Chr6__28699476	A/C	6	28699476	A	A	C	A	A	A	A	A	A	A	A	A	A	A	A	A	A	A	A	A	A	A	A	A	A	A	A	A	A	A	A	A	A	A	A	A	A	A	A	A	A	A	A	A	A	A
Chr6__28699490	T/A	6	28699490	T	T	A	T	T	T	T	T	T	T	T	T	T	T	T	T	T	T	T	T	T	T	T	T	T	T	T	T	T	T	T	T	T	T	T	T	T	T	T	T	T	T	T	T	T	T
Chr6__28699524	A/C	6	28699524	A	A	C	A	A	A	A	A	A	A	A	A	A	A	A	A	A	A	A	A	A	A	A	A	A	A	A	A	A	A	A	A	A	A	A	A	A	A	A	A	A	A	A	A	A	A
Chr6__28699713	T/C	6	28699713	T	T	C	T	T	T	T	T	T	T	T	T	T	T	T	T	T	T	T	T	T	T	T	T	T	T	T	T	T	T	T	T	T	T	T	T	T	T	T	T	T	T	T	T	T	T
Chr6__28699719	C/T	6	28699719	C	C	T	C	C	C	C	C	C	C	C	C	C	C	C	C	C	C	C	C	C	C	C	C	C	C	C	C	C	C	C	C	C	C	C	C	C	C	C	C	C	C	C	C	C	C
Chr6__28699984	G/C	6	28699984	G	G	C	G	G	G	G	G	G	G	G	G	G	G	G	G	G	G	G	G	G	G	G	G	G	G	G	G	G	G	G	G	G	G	G	G	G	G	G	G	G	G	G	G	G	G
Chr6__28700065	G/A	6	28700065	G	G	R	G	G	G	G	G	G	G	G	G	G	G	G	G	G	G	G	G	G	G	G	G	G	G	G	G	G	G	G	G	G	G	G	G	G	G	G	G	G	G	G	G	G	G
Chr6__28700149	G/T	6	28700149	G	G	K	G	G	G	G	G	G	G	G	G	G	G	G	G	G	G	G	G	G	G	G	G	G	G	G	G	G	G	G	G	G	G	G	G	G	G	G	G	G	G	G	G	G	G
Chr6__28700213	G/A	6	28700213	G	G	A	G	G	G	G	G	G	G	G	G	G	G	G	G	G	G	G	G	G	G	G	G	G	G	G	G	G	G	G	G	G	G	G	G	G	G	G	G	G	G	G	G	G	G
Chr6__28700277	C/T	6	28700277	C	C	T	C	C	C	C	C	C	C	C	C	C	C	C	C	C	C	C	C	C	C	C	C	C	C	C	C	C	C	C	C	C	C	C	C	C	C	C	C	C	C	C	C	C	C
Chr6__28700328	A/G	6	28700328	A	A	R	A	A	A	A	A	A	A	A	A	A	A	A	A	A	A	A	A	A	A	A	A	A	A	A	A	A	A	A	A	A	A	A	A	A	A	A	A	A	A	A	A	A	A
Chr6__28700364	C/T	6	28700364	C	C	Y	C	C	C	C	C	C	C	C	C	C	C	C	C	C	C	C	C	C	C	C	C	C	C	C	C	C	C	C	C	C	C	C	C	C	C	C	C	C	C	C	C	C	C
Chr6__28700520	T/C	6	28700520	T	T	C	T	T	T	T	T	T	T	T	T	T	T	T	T	T	T	T	T	T	T	T	T	T	T	T	T	T	T	T	T	T	T	T	T	T	T	T	T	T	T	T	T	T	T
Chr6__28700652	T/A	6	28700652	T	T	A	T	T	T	T	T	T	T	T	T	T	T	T	T	T	T	T	T	T	T	T	T	T	T	T	T	T	T	T	T	T	T	T	T	T	T	T	T	T	T	T	T	T	T
Chr6__28700673	G/C	6	28700673	G	G	C	G	G	G	G	G	G	G	G	G	G	G	G	G	G	G	G	G	G	G	G	G	G	G	G	G	G	G	G	G	G	G	G	G	G	G	G	G	G	G	G	G	G	G
Chr6__28700733	A/G	6	28700733	A	A	G	A	A	A	A	A	A	A	A	A	A	A	A	A	A	A	A	A	A	A	A	A	A	A	A	A	A	A	A	A	A	A	A	A	A	A	A	A	A	A	A	A	A	A
Chr6__28700792	C/T	6	28700792	C	C	T	C	C	C	C	C	C	C	C	C	C	C	C	C	C	C	C	C	C	C	C	C	C	C	C	C	C	C	C	C	C	C	C	C	C	C	C	C	C	C	C	C	C	C
Chr6__28700838	A/C	6	28700838	A	A	C	A	A	A	A	A	A	A	A	A	A	A	A	A	A	A	A	A	A	A	A	A	A	A	A	A	A	A	A	A	A	A	A	A	A	A	A	A	A	A	A	A	A	A
Chr6__28700864	T/C	6	28700864	T	T	C	T	T	T	T	T	T	T	T	T	T	T	T	T	T	T	T	T	T	T	T	T	T	T	T	T	T	T	T	T	T	T	T	T	T	T	T	T	T	T	T	T	N	T
Chr6__28700896	A/C	6	28700896	A	A	C	A	A	A	A	A	A	A	A	A	A	A	A	A	A	A	A	A	A	A	A	A	A	A	A	A	A	A	A	A	A	A	A	A	A	A	A	A	A	A	A	A	A	A
Chr6__28700905	G/A	6	28700905	G	G	A	G	G	G	G	G	G	G	G	G	G	G	G	G	G	G	G	G	G	G	G	G	G	G	G	G	G	G	G	G	G	G	G	G	G	G	G	G	G	G	G	G	G	G
Chr6__28700952	C/G	6	28700952	C	C	G	C	C	S	C	C	C	C	C	C	C	C	C	C	C	C	C	C	C	C	C	C	C	C	C	C	C	C	C	C	C	C	C	C	C	C	C	C	C	C	C	C	C	C
Chr6__28700968	G/C	6	28700968	G	G	C	G	G	S	G	G	G	G	G	G	G	G	G	G	G	G	G	G	G	G	G	G	G	G	G	G	G	G	G	G	G	G	G	G	G	G	G	G	G	G	G	G	G	G
Chr6__28701016	T/C	6	28701016	T	T	C	T	T	Y	T	T	T	T	T	T	T	T	T	T	T	T	T	T	T	T	T	T	T	T	T	T	T	T	T	T	T	T	T	T	T	T	T	T	T	T	T	T	T	T
Chr6__28701139	G/A	6	28701139	G	G	A	G	G	G	G	G	G	G	G	G	G	G	G	G	G	G	G	G	G	G	G	G	G	G	G	G	G	G	G	G	G	G	G	G	G	G	G	G	G	G	G	G	G	G
Chr6__28701151	A/G	6	28701151	A	A	G	A	A	A	A	A	A	A	A	A	A	A	A	A	A	A	A	A	A	A	A	A	A	A	A	A	A	A	A	A	A	A	A	A	A	A	A	A	A	A	A	A	A	A
Chr6__28701199	T/C	6	28701199	T	T	C	T	T	T	T	T	T	T	T	T	T	T	T	T	T	T	T	Y	T	T	T	T	T	T	T	T	T	T	T	T	T	T	T	T	T	T	T	T	T	T	T	T	T	T
Chr6__28701300	A/C	6	28701300	A	A	C	A	A	M	A	A	A	A	A	A	A	A	A	A	A	A	A	A	A	A	A	A	A	A	A	A	A	A	A	A	A	A	A	A	A	A	A	A	A	A	A	A	A	A
Chr6__28701533	G/A	6	28701533	G	G	A	G	G	G	G	G	G	G	G	G	G	G	G	G	G	G	G	G	G	G	G	G	G	G	G	G	G	G	G	G	G	G	G	G	G	G	G	G	G	G	G	G	G	G
Chr6__28701635	G/T	6	28701635	G	G	T	G	G	G	G	G	G	G	G	G	G	G	G	G	G	G	G	G	G	G	G	G	G	G	G	G	G	G	G	G	G	G	G	G	G	G	G	G	G	G	G	G	G	G
Chr6__28701662	G/A	6	28701662	G	G	A	G	G	G	G	G	G	G	G	G	G	G	G	G	G	G	G	G	G	G	G	G	G	G	G	G	G	G	G	G	G	G	G	G	G	G	G	G	G	G	G	G	G	G
Chr6__28702811	C/T	6	28702811	C	C	T	C	C	C	C	C	C	C	C	C	C	C	C	C	C	C	C	C	C	C	C	C	C	C	C	C	C	C	C	C	C	C	C	C	C	C	C	C	C	C	C	C	C	C
Chr6__28702963	T/C	6	28702963	T	T	C	T	T	T	T	T	T	T	T	T	T	T	T	T	T	T	T	T	T	T	T	T	T	T	T	T	T	T	T	T	T	T	T	T	T	T	T	T	T	T	T	T	T	T
Chr6__28703050	C/T	6	28703050	C	C	T	C	C	C	C	C	C	C	C	C	C	C	C	C	C	C	C	C	C	C	C	C	C	C	C	C	C	C	C	C	C	C	C	C	C	C	C	C	C	C	C	C	C	C
Chr6__28703083	C/T	6	28703083	C	C	T	C	C	C	C	C	C	C	C	C	C	C	C	C	C	C	C	C	C	C	C	C	C	C	C	C	C	C	C	C	C	C	C	C	C	C	C	C	C	C	C	C	C	C
Chr6__28703109	C/T	6	28703109	C	C	T	C	C	C	C	C	C	C	C	C	C	C	C	C	C	C	C	C	C	C	C	C	C	C	C	C	C	C	C	C	C	C	C	C	C	C	C	C	C	C	C	C	C	C
Chr6__28703179	T/C	6	28703179	T	T	C	T	T	T	T	T	T	T	T	T	T	T	T	T	T	T	T	T	T	T	T	T	T	T	T	T	T	T	T	T	T	T	T	T	T	T	T	T	T	T	T	T	T	T
Chr6__28703322	G/A	6	28703322	G	G	A	G	G	G	G	G	G	G	G	G	G	G	G	G	G	G	G	G	G	G	G	G	G	G	N	G	G	G	G	G	G	G	G	G	G	G	G	G	G	G	G	G	G	G
Chr6__28703494	A/G	6	28703494	A	A	G	A	A	A	A	A	A	A	A	A	A	A	A	A	A	A	A	A	A	A	A	A	A	A	A	A	A	A	A	A	A	A	A	A	A	A	A	A	A	A	A	A	A	A
Chr6__28703580	C/T	6	28703580	C	C	T	C	C	C	C	C	C	C	C	C	C	C	C	C	C	C	C	C	C	C	C	C	C	C	C	C	C	C	C	C	C	C	C	C	C	C	C	C	C	C	C	C	C	C
Chr6__28703608	A/G	6	28703608	A	A	G	A	A	A	A	A	A	A	A	A	A	A	A	A	A	A	A	A	A	A	A	A	A	A	A	A	A	A	A	A	A	A	A	A	A	A	A	A	A	A	A	A	A	A
Chr6__28703696	A/G	6	28703696	A	A	G	A	A	A	A	A	A	A	A	A	A	A	A	A	A	A	A	A	A	A	A	A	A	A	A	A	A	A	A	A	A	A	A	A	A	A	A	A	A	A	A	A	A	A
Chr6__28703712	G/A	6	28703712	G	G	A	G	G	G	G	G	G	G	G	G	G	G	G	G	G	G	G	G	G	G	G	G	G	G	G	G	G	G	G	G	G	G	G	G	G	G	G	G	G	G	G	G	G	G
Chr6__28703732	T/C	6	28703732	T	T	C	T	T	T	T	T	T	T	T	T	T	T	T	T	T	T	T	T	T	T	T	T	T	T	T	T	T	T	T	T	T	T	T	T	T	T	T	T	T	T	T	T	T	T
Chr6__28704011	G/T	6	28704011	G	G	T	G	G	G	G	G	G	G	G	G	G	G	G	G	G	G	G	G	G	G	G	G	G	G	G	G	G	G	G	G	G	G	G	G	G	G	G	G	G	G	G	G	G	G
Chr6__28704062	C/T	6	28704062	C	C	T	C	C	C	C	C	C	C	C	C	C	C	C	C	C	C	C	C	C	C	C	C	C	C	C	C	C	C	C	C	C	C	C	C	C	C	C	C	C	C	C	C	C	C
Chr6__28704083	C/A	6	28704083	C	C	A	C	C	C	C	C	C	C	C	C	C	C	C	C	C	C	C	C	C	C	C	C	C	C	C	C	C	C	C	C	C	C	C	C	C	C	C	C	C	C	C	C	C	C
Chr6__28704144	C/T	6	28704144	C	C	T	C	C	C	C	C	C	C	C	C	C	C	C	C	C	C	C	C	C	C	C	C	C	C	C	C	C	C	C	C	C	C	C	C	C	C	C	C	C	C	C	C	C	C
Chr6__28704216	T/C	6	28704216	T	T	C	T	T	T	T	T	T	T	T	T	T	T	T	T	T	T	T	T	T	T	T	T	T	T	T	T	T	T	T	T	T	T	T	T	T	T	T	T	T	T	T	T	T	T
Chr6__28704242	G/A	6	28704242	G	G	A	G	G	G	G	G	G	G	G	G	G	G	G	G	G	G	G	G	G	G	G	G	G	G	G	G	G	G	G	G	G	G	G	G	G	G	G	G	G	G	G	G	G	G
Chr6__28704518	A/G	6	28704518	A	A	G	A	A	A	A	A	A	A	A	A	A	A	A	A	A	A	A	A	A	A	A	A	A	A	A	A	A	A	A	A	A	A	A	A	A	A	A	A	A	A	A	A	A	A
Chr6__28704641	T/C	6	28704641	T	T	C	T	T	T	T	T	T	T	T	T	T	T	T	T	T	T	T	T	T	T	T	T	T	T	T	T	T	T	T	T	T	T	T	T	T	T	T	T	T	T	T	T	T	T
Chr6__28704735	A/T	6	28704735	A	A	T	A	A	A	A	A	A	A	A	A	A	A	A	A	A	A	A	A	A	A	A	A	A	A	A	A	A	A	A	A	A	A	A	A	A	A	A	A	A	A	A	A	A	A
Chr6__28704827	A/G	6	28704827	A	A	G	A	A	A	A	A	A	A	A	A	A	A	A	A	A	A	A	A	A	A	A	A	A	A	A	A	A	A	A	A	A	A	A	A	A	A	A	A	A	A	A	A	A	A
Chr6__28705197	G/C	6	28705197	G	G	C	G	G	G	G	G	G	G	G	G	G	G	G	G	G	G	G	G	G	G	G	G	G	G	G	G	G	G	G	G	G	G	G	G	G	G	G	G	G	G	G	G	G	G
Chr6__28705547	A/G	6	28705547	A	A	G	A	A	N	A	N	N	A	A	A	A	N	N	A	A	A	A	A	A	A	A	A	A	A	A	A	A	A	A	A	A	A	A	A	A	A	A	A	N	A	A	A	A	A
Chr6__28705565	T/A	6	28705565	T	T	A	T	T	T	T	T	T	T	T	T	T	T	T	T	T	T	T	T	T	T	T	T	T	T	T	T	T	T	T	T	T	T	T	T	T	T	T	T	T	T	T	T	T	T
Chr6__28705582	G/A	6	28705582	G	G	A	G	G	G	G	G	G	G	G	G	G	G	G	G	G	G	G	G	G	G	G	G	G	G	G	G	G	G	G	G	G	G	G	G	G	G	G	G	G	G	G	G	G	G
Chr6__28705621	A/T	6	28705621	A	A	T	A	A	A	A	A	A	A	A	A	A	A	A	A	A	A	A	A	A	A	A	A	A	A	A	A	A	A	A	A	A	A	A	A	A	A	A	A	A	A	A	A	A	A
Chr6__28705650	T/C	6	28705650	T	T	C	T	T	T	T	T	T	T	T	T	T	T	T	T	T	T	T	T	T	T	T	T	T	T	T	T	T	T	T	T	T	T	T	T	T	T	T	T	T	T	T	T	T	T
Chr6__28705709	G/A	6	28705709	G	G	A	G	G	G	G	G	G	G	G	G	G	G	G	G	G	G	G	G	G	G	G	G	G	G	G	G	G	G	G	G	G	G	G	G	G	G	G	G	G	G	G	G	G	R
Chr6__28705989	A/G	6	28705989	A	A	G	A	A	A	A	A	A	A	A	A	A	A	A	A	A	A	A	A	A	A	A	A	A	A	A	A	A	A	A	A	A	A	A	A	A	A	A	A	A	A	A	A	A	A
Chr6__28706102	A/G	6	28706102	A	A	G	A	A	A	A	A	A	A	A	A	A	A	A	A	A	A	A	A	A	A	A	A	A	A	A	A	A	A	A	A	A	A	A	A	A	A	A	A	A	A	A	A	A	A
Chr6__28706298	G/C	6	28706298	G	G	C	G	G	G	G	G	G	G	G	G	G	G	G	G	G	G	G	G	G	G	G	G	G	G	G	G	G	G	G	G	G	G	G	G	G	G	G	G	G	G	G	G	G	G
Chr6__28706340	C/T	6	28706340	C	C	Y	C	C	C	C	C	C	C	C	C	C	C	C	C	C	C	C	C	C	C	C	C	C	C	C	C	C	C	C	C	C	C	C	C	C	C	C	C	C	C	C	C	C	C
Chr6__28706364	A/G	6	28706364	A	A	R	A	A	A	A	A	A	A	A	A	A	A	A	A	A	A	A	A	A	A	A	A	A	A	A	A	A	A	A	A	A	A	A	A	A	A	A	A	A	A	A	A	A	A
Chr6__28706858	A/G	6	28706858	A	A	G	A	A	A	A	A	A	A	A	A	A	A	A	A	A	A	A	A	A	A	A	A	A	A	A	A	A	A	A	A	A	A	A	A	A	A	A	A	A	A	A	A	A	A
Chr6__28706966	G/A	6	28706966	G	G	A	G	G	G	G	G	G	G	G	G	G	G	G	G	G	G	G	G	G	G	G	G	G	G	G	G	G	G	G	G	G	G	G	G	G	G	G	G	G	G	G	G	G	G
Chr6__28707406	G/A	6	28707406	G	G	A	G	G	G	G	G	G	G	G	G	G	G	G	G	G	G	G	G	G	G	G	G	G	G	G	G	G	G	G	G	G	G	G	G	G	G	G	G	G	G	G	G	G	G
Chr6__28707595	C/A	6	28707595	C	C	A	C	C	C	C	C	C	C	C	C	C	C	C	C	C	C	C	C	C	C	C	C	C	C	C	C	C	C	C	C	C	C	C	C	C	C	C	C	C	C	C	C	C	C
Chr6__28707622	C/T	6	28707622	C	C	T	C	C	C	C	C	C	C	C	C	C	C	C	C	C	C	C	C	C	C	C	C	C	C	C	C	C	C	C	C	C	C	C	C	C	C	C	C	C	C	C	C	C	C
Chr6__28707649	C/T	6	28707649	C	C	T	C	C	C	C	C	C	C	C	C	C	C	C	C	C	C	C	C	C	C	C	C	C	C	C	C	C	C	C	C	C	C	C	C	C	C	C	C	C	C	C	C	C	C
Chr6__28707686	C/T	6	28707686	C	C	T	C	C	C	C	C	C	C	C	C	C	C	C	C	C	C	C	C	C	C	C	C	C	C	C	C	C	C	C	C	C	C	C	N	C	C	C	C	C	C	C	C	C	C
Chr6__28708085	G/C	6	28708085	G	G	C	G	G	G	G	G	G	G	G	G	G	G	G	G	G	G	G	G	G	G	G	G	G	G	G	G	G	G	G	G	G	G	G	G	G	G	G	G	G	G	G	G	G	G
Chr6__28708240	G/A	6	28708240	G	G	A	G	G	G	G	G	G	G	G	G	G	G	G	G	G	G	G	G	G	G	G	G	G	G	G	G	G	G	G	G	G	G	G	G	G	G	G	G	G	G	G	G	G	G
Chr6__28708287	C/A	6	28708287	C	C	A	C	C	C	C	C	C	C	C	C	C	C	C	C	C	C	C	C	C	C	C	C	C	C	C	C	C	C	C	C	C	C	C	C	C	C	C	C	C	C	C	C	C	C
Chr6__28708329	C/G	6	28708329	C	C	G	C	C	C	C	C	C	C	C	C	C	C	C	C	C	C	C	C	C	C	C	C	C	C	C	C	C	C	C	C	C	C	C	C	C	C	C	C	C	C	C	C	C	C
Chr6__28708359	T/A	6	28708359	T	T	A	T	T	T	T	T	T	T	T	T	T	T	T	T	T	T	T	T	T	T	T	T	T	T	T	T	T	T	T	T	T	T	T	T	T	T	T	T	T	T	T	T	T	T
Chr6__28708368	C/G	6	28708368	C	C	G	C	C	C	C	C	N	C	C	C	C	C	C	C	C	C	C	C	C	C	C	C	C	C	C	C	C	C	C	C	C	C	C	C	C	C	C	C	C	C	C	C	C	C
Chr6__28708458	T/C	6	28708458	T	T	C	T	T	T	T	T	T	T	T	T	T	T	T	T	T	T	T	T	T	T	T	T	T	T	T	T	T	T	T	T	T	T	T	T	T	T	T	T	T	T	T	T	T	T
Chr6__28708495	C/G	6	28708495	C	C	G	C	C	C	C	C	C	C	C	C	C	C	C	C	C	C	C	C	C	C	C	C	C	C	C	C	C	C	C	C	C	C	C	N	C	C	C	C	C	C	C	C	C	C
Chr6__28708509	G/A	6	28708509	G	G	A	G	G	G	G	G	G	G	G	G	G	G	G	G	G	G	G	G	G	G	G	G	G	G	G	G	G	G	G	G	G	G	G	G	G	G	G	G	G	G	G	G	G	G
Chr6__28708525	C/G	6	28708525	C	C	G	C	C	C	C	C	C	C	C	C	C	C	C	C	C	C	C	C	C	C	C	C	C	C	C	C	C	C	C	C	C	C	C	C	C	C	C	C	C	C	C	C	C	C
Chr6__28708534	C/A	6	28708534	C	C	A	C	C	C	C	C	C	C	C	C	C	C	C	C	C	C	C	C	C	C	C	C	C	C	C	C	C	C	C	C	C	C	C	C	C	C	C	C	C	C	C	C	C	C
Chr6__28708907	T/C	6	28708907	T	Y	N	Y	Y	T	Y	Y	Y	Y	Y	Y	Y	T	T	Y	Y	Y	Y	T	T	Y	Y	Y	Y	Y	Y	Y	Y	Y	Y	Y	Y	T	Y	Y	Y	T	Y	T	Y	Y	Y	Y	Y	Y
Chr6__28709129	T/G	6	28709129	T	K	G	K	K	T	K	K	K	K	K	K	K	T	T	K	K	K	K	T	T	K	K	K	K	K	K	K	K	K	K	K	K	T	K	K	K	K	K	T	K	K	K	K	K	K
Chr6__28710282	A/G	6	28710282	A	R	N	A	A	A	A	A	A	A	R	A	R	A	A	A	A	A	R	A	A	R	R	R	A	R	R	A	A	R	A	A	R	A	A	A	A	R	R	A	R	R	R	A	A	R
Chr6__28710368	T/C	6	28710368	T	T	T	T	Y	T	T	T	Y	Y	Y	Y	T	T	T	Y	T	T	T	T	T	T	Y	T	T	Y	Y	Y	Y	T	T	T	T	T	T	Y	Y	Y	T	T	T	Y	Y	T	Y	Y
Chr6__28710653	G/A	6	28710653	G	R	R	G	R	G	R	R	R	R	R	R	R	G	G	R	R	R	G	G	G	G	R	R	R	R	R	G	R	G	G	R	R	G	G	G	R	R	R	G	R	R	R	R	G	R
Chr6__28710681	G/A	6	28710681	G	G	G	G	G	G	G	G	G	G	G	G	R	G	G	R	R	R	G	G	G	R	G	G	G	G	R	G	R	G	G	R	G	G	R	R	R	R	G	G	G	G	R	G	G	G
Chr6__28711083	C/T	6	28711083	C	Y	T	Y	Y	C	Y	Y	Y	Y	Y	Y	Y	C	C	Y	Y	Y	Y	C	C	Y	Y	Y	Y	Y	Y	Y	Y	Y	Y	Y	Y	C	Y	Y	Y	Y	Y	C	Y	Y	Y	Y	Y	Y
Chr6__28711242	T/C	6	28711242	T	Y	C	Y	Y	T	Y	Y	Y	Y	Y	Y	Y	T	T	Y	Y	Y	Y	T	T	Y	Y	Y	T	Y	Y	Y	Y	Y	Y	T	Y	T	T	Y	Y	Y	Y	T	Y	Y	T	Y	Y	Y
Chr6__28711413	A/G	6	28711413	A	R	N	A	R	A	R	A	A	A	A	A	R	A	A	A	A	A	A	A	A	R	A	A	A	A	A	R	R	A	A	A	A	A	A	A	A	A	A	A	A	R	A	R	A	R
Chr6__28711490	G/A	6	28711490	G	R	N	R	G	G	R	G	G	R	R	G	G	G	G	G	G	G	G	G	G	G	G	G	G	G	G	R	G	R	R	G	R	G	R	G	G	R	G	G	G	R	G	G	G	R
Chr6__28711602	C/T	6	28711602	C	C	N	C	C	C	C	C	C	C	C	C	C	C	C	Y	T	T	C	C	C	T	C	C	C	C	T	C	T	C	C	T	C	C	Y	C	T	Y	C	C	C	C	T	C	C	C
Chr6__28711795	A/C	6	28711795	A	M	C	M	M	A	M	M	M	A	A	A	A	A	A	M	A	M	M	A	A	M	M	M	M	M	M	M	M	M	M	M	M	A	M	A	M	M	M	A	M	M	M	M	M	M
Chr6__28712000	T/C	6	28712000	T	Y	N	Y	Y	T	Y	T	T	T	T	Y	T	T	T	Y	Y	Y	Y	T	T	Y	Y	Y	Y	Y	Y	T	T	Y	Y	Y	Y	T	T	T	Y	Y	Y	T	Y	Y	Y	Y	Y	Y
Chr6__28716633	G/A	6	28716633	G	R	N	R	R	G	G	R	R	R	R	R	R	G	G	R	R	R	G	G	G	R	R	R	R	R	G	R	R	G	R	R	R	G	R	R	R	R	R	G	R	R	R	R	R	R
Chr6__28716665	T/C	6	28716665	T	T	N	Y	T	T	T	Y	Y	T	T	Y	Y	T	T	Y	Y	Y	T	T	T	Y	Y	Y	Y	Y	T	T	T	T	Y	Y	T	T	T	Y	Y	Y	T	T	T	T	T	Y	Y	T
Chr6__28716722	A/G	6	28716722	A	A	N	R	R	A	A	R	A	A	R	R	R	A	A	G	G	G	R	A	A	G	A	R	R	R	G	R	G	R	R	R	R	A	R	R	R	G	R	A	R	R	G	R	R	A
Chr6__28716839	C/T	6	28716839	C	Y	N	C	C	Y	C	Y	Y	C	Y	Y	Y	C	C	Y	Y	Y	Y	C	C	Y	Y	Y	C	Y	Y	Y	C	Y	Y	C	Y	C	Y	Y	Y	Y	Y	C	Y	C	Y	Y	Y	C
Chr6__28719629	A/G	6	28719629	A	R	G	R	R	R	R	R	R	R	R	R	R	A	A	R	R	R	R	A	A	R	R	R	R	R	R	R	R	R	R	R	R	A	R	R	R	R	R	A	R	R	R	R	R	R
Chr6__28719651	A/G	6	28719651	A	R	G	R	R	R	R	R	R	R	R	R	R	A	A	R	R	R	R	A	A	R	R	R	R	R	R	R	R	R	R	A	R	A	R	R	R	R	R	A	R	R	R	R	R	R
Chr6__28719725	A/G	6	28719725	A	R	G	R	R	R	R	R	R	R	R	R	R	A	A	G	G	R	R	A	A	G	A	R	R	R	G	A	G	R	R	G	R	A	G	R	G	G	R	A	R	R	G	R	R	R
Chr6__28719947	C/G	6	28719947	C	C	G	C	C	C	C	C	C	C	C	C	C	C	C	C	C	C	C	C	C	C	C	C	C	C	C	C	C	C	C	C	C	C	C	C	C	C	C	C	C	C	C	C	C	C
Chr6__28720126	C/T	6	28720126	C	C	N	C	C	C	C	C	C	C	C	C	C	C	C	C	C	C	C	C	C	C	C	C	C	C	C	C	C	C	C	C	C	C	C	C	C	C	C	C	C	C	C	C	C	C
Chr6__28720136	A/C	6	28720136	A	A	N	A	A	A	A	A	A	A	A	A	A	A	A	A	A	A	A	A	A	A	A	A	A	A	A	A	A	A	A	A	A	A	A	A	A	A	A	A	A	A	A	A	A	A
Chr6__28720230	T/A	6	28720230	T	T	A	T	T	T	T	T	T	T	T	T	T	T	T	T	T	T	T	T	T	T	T	T	T	T	T	T	T	T	T	T	T	T	T	T	T	T	T	T	T	T	T	T	T	T
Chr6__28720255	A/T	6	28720255	A	A	T	A	A	A	A	A	A	A	A	A	A	A	A	A	A	A	A	A	A	A	A	A	A	A	A	A	A	A	A	A	A	A	A	A	A	A	A	A	A	A	A	A	A	A
Chr6__28720355	C/G	6	28720355	C	C	G	C	C	C	C	C	C	C	C	C	C	C	C	C	C	C	C	C	C	C	C	C	C	C	C	C	C	C	C	C	C	C	C	C	C	C	C	C	C	C	C	C	C	C
Chr6__28720373	T/C	6	28720373	T	T	C	T	T	T	T	T	T	T	T	T	T	T	T	T	T	T	T	T	T	T	T	T	T	T	T	T	T	T	T	T	T	T	T	T	T	T	T	T	T	T	T	T	T	T
Chr6__28720444	C/T	6	28720444	C	C	T	C	C	C	C	C	C	C	C	C	C	C	C	C	C	C	C	C	C	C	C	C	C	C	C	C	C	C	C	C	C	C	C	C	C	C	C	C	C	C	C	C	C	C
Chr6__28720474	T/G	6	28720474	T	T	G	T	T	T	T	T	T	T	T	T	T	T	T	T	T	T	T	T	T	T	T	T	T	T	T	T	T	T	T	T	T	T	T	T	T	T	T	T	T	T	T	T	T	T
Chr6__28720548	T/C	6	28720548	T	T	C	T	T	T	T	T	T	T	T	T	T	T	T	T	T	T	T	T	T	T	T	T	T	T	T	T	T	T	T	T	T	T	T	T	T	T	T	T	T	T	T	T	T	T
Chr6__28720586	G/T	6	28720586	G	G	T	G	G	G	G	G	G	G	G	G	G	G	G	G	G	G	G	G	G	G	G	G	G	G	G	G	G	G	G	G	G	G	G	G	G	G	G	G	G	G	G	G	G	G
Chr6__28720609	T/G	6	28720609	T	T	G	T	T	T	T	T	T	T	T	T	T	T	T	T	T	T	T	T	T	T	T	T	T	T	T	T	T	T	T	T	T	T	T	T	T	T	T	T	T	T	T	T	T	T
Chr6__28720643	G/T	6	28720643	G	G	T	G	G	G	G	G	G	G	G	G	G	G	G	G	G	G	G	G	G	G	G	G	G	G	G	G	G	G	G	G	G	G	G	G	G	G	G	G	G	G	G	G	G	G
Chr6__28720667	G/C	6	28720667	G	G	C	G	G	G	G	G	G	G	G	G	G	G	G	G	G	G	G	G	G	G	G	G	G	G	G	G	G	G	G	G	G	G	G	G	G	G	G	G	G	G	G	G	G	G
Chr6__28720728	C/T	6	28720728	C	C	T	C	C	C	C	C	C	C	C	C	C	C	C	C	C	C	C	C	C	C	C	C	C	C	C	C	C	C	C	C	C	C	C	C	C	C	C	C	C	C	C	C	C	C
Chr6__28720796	G/C	6	28720796	G	G	C	G	G	G	G	G	G	G	G	G	G	G	G	G	G	G	G	G	G	G	G	G	G	G	G	G	G	G	G	G	G	G	G	G	G	G	G	G	G	G	G	G	G	G
Chr6__28720817	A/C	6	28720817	A	A	C	A	A	A	A	A	A	A	A	A	A	A	A	A	A	A	A	A	A	A	A	A	A	A	A	A	A	A	A	A	A	A	A	A	A	A	A	A	A	A	A	A	A	A
Chr6__28720897	A/T	6	28720897	A	A	T	A	A	A	A	A	A	A	A	A	A	A	A	A	A	A	A	A	A	A	A	A	A	A	A	A	A	A	A	A	A	A	A	A	A	A	A	A	A	A	A	A	A	A
Chr6__28720998	G/T	6	28720998	G	G	T	G	G	G	G	G	G	G	G	G	G	G	G	G	G	G	G	G	G	G	G	G	G	G	G	G	G	G	G	G	G	G	G	N	G	G	G	G	G	G	G	G	G	G
Chr6__28721067	A/C	6	28721067	A	A	C	A	A	A	A	A	A	A	A	A	A	A	A	A	A	A	A	A	A	A	A	A	A	A	A	A	A	A	A	A	A	A	A	A	A	A	A	A	A	A	A	A	A	A
Chr6__28721166	T/A	6	28721166	T	T	A	T	T	T	T	T	T	T	T	T	T	T	T	T	T	T	T	T	T	T	T	T	T	T	T	T	T	T	T	T	T	T	T	T	T	T	T	T	T	T	T	T	T	T
Chr6__28721301	A/C	6	28721301	A	A	C	A	A	A	A	A	A	A	A	A	A	A	A	M	C	C	A	A	A	C	A	A	A	A	C	A	C	A	A	C	A	A	C	A	C	C	A	A	A	A	C	A	A	A
Chr6__28721363	A/C	6	28721363	A	A	C	A	A	A	A	A	A	A	A	A	A	A	A	A	A	A	A	A	A	A	A	A	A	A	A	A	A	A	A	A	A	A	A	A	A	A	A	A	A	A	A	A	A	A
Chr6__28721386	T/C	6	28721386	T	T	C	T	T	T	T	T	T	T	T	T	T	T	T	T	T	T	T	T	T	T	T	T	T	T	T	T	T	T	T	T	T	T	T	T	T	T	T	T	T	T	T	T	T	T
Chr6__28721398	C/T	6	28721398	C	C	T	C	C	C	C	C	C	C	C	C	C	C	C	C	C	C	C	C	C	C	C	C	C	C	C	C	C	C	C	C	C	C	C	C	C	C	C	C	C	C	C	C	C	C
Chr6__28721407	T/G	6	28721407	T	T	G	T	T	T	T	T	T	T	T	T	T	T	T	T	T	T	T	T	T	T	T	T	T	T	T	T	T	T	T	T	T	T	T	T	T	T	T	T	T	T	T	T	T	T
Chr6__28721443	A/G	6	28721443	A	A	G	A	A	A	A	A	A	A	A	A	A	A	A	A	A	A	A	A	A	A	A	A	A	A	A	A	A	A	A	A	A	A	A	A	A	A	A	A	A	A	A	A	A	A
Chr6__28721525	G/C	6	28721525	G	G	C	G	G	G	G	G	G	G	G	G	G	G	G	G	G	G	G	G	G	G	G	G	G	G	G	G	G	G	G	G	G	G	G	G	G	G	G	G	G	G	G	G	G	G
Chr6__28721589	C/T	6	28721589	C	C	T	C	C	C	C	C	C	C	C	C	C	C	C	C	C	C	C	C	C	C	C	C	C	C	C	C	C	C	C	C	C	C	C	C	C	C	C	C	C	C	C	C	C	C
Chr6__28721685	T/G	6	28721685	T	T	G	T	T	T	T	T	T	T	T	T	T	T	T	T	T	T	T	T	T	T	T	T	T	T	T	T	T	T	T	T	T	T	T	T	T	T	T	T	T	T	T	T	T	T
Chr6__28721822	T/C	6	28721822	T	T	C	T	T	T	T	T	T	T	T	T	T	T	T	T	T	T	T	T	T	T	T	T	T	T	T	T	T	T	T	T	T	T	T	T	T	T	T	T	T	T	T	T	T	T
Chr6__28723220	G/C	6	28723220	G	G	C	G	G	G	G	G	G	G	G	G	G	G	G	G	G	G	G	G	G	G	G	G	G	G	G	G	G	G	G	G	G	G	G	G	G	G	G	G	G	G	G	G	G	G
Chr6__28723236	G/A	6	28723236	G	G	A	G	G	G	G	G	G	G	G	G	G	G	G	G	G	G	G	G	G	G	G	G	G	G	G	G	G	G	G	G	G	G	G	G	G	G	G	G	G	G	G	G	G	G
Chr6__28723294	T/C	6	28723294	T	T	C	T	T	T	T	T	T	T	T	T	T	T	T	T	T	T	T	T	T	T	T	T	T	T	T	T	T	T	T	T	T	T	T	T	T	T	T	T	T	T	T	T	T	T
Chr6__28723381	G/A	6	28723381	G	G	A	G	G	G	G	G	G	G	G	G	G	G	G	G	G	G	G	G	G	G	G	G	G	G	G	G	G	G	G	G	G	G	G	G	G	G	G	G	G	G	G	G	G	G
Chr6__28723392	C/G	6	28723392	C	C	G	C	C	C	C	C	C	C	C	C	C	C	C	C	C	C	C	C	C	C	C	C	C	C	C	C	C	C	C	C	C	C	C	C	C	C	C	C	C	C	C	C	C	C
Chr6__28723406	C/T	6	28723406	C	C	T	C	C	C	C	C	C	C	C	C	C	C	C	C	C	C	C	C	C	C	C	C	C	C	C	C	C	C	C	C	C	C	C	C	C	C	C	C	C	C	C	C	C	C
Chr6__28723718	A/G	6	28723718	A	A	G	A	A	A	A	A	A	A	A	A	A	A	A	A	A	A	A	A	A	A	A	A	A	A	A	A	A	A	A	A	A	A	A	A	A	A	A	A	A	A	A	A	A	A
Chr6__28723832	T/C	6	28723832	T	T	C	T	T	T	T	T	T	T	T	T	T	T	T	T	T	T	T	T	T	T	T	T	T	T	T	T	T	T	T	T	T	T	T	T	T	T	T	T	T	T	T	T	T	T
Chr6__28723845	G/A	6	28723845	G	G	A	G	G	G	G	G	G	G	G	G	G	G	G	G	G	G	G	G	G	G	G	N	G	G	G	G	G	G	G	G	G	G	G	G	G	G	G	G	G	G	G	G	G	G
Chr6__28723875	A/T	6	28723875	A	A	T	A	A	A	A	A	A	A	A	A	A	A	A	A	A	A	A	A	A	A	A	A	A	A	A	A	A	A	A	A	A	A	A	A	A	A	A	A	A	A	A	A	A	A
Chr6__28723963	C/T	6	28723963	C	C	T	C	C	C	C	C	C	C	C	C	C	C	C	C	C	C	C	C	C	C	C	C	C	C	C	C	C	C	C	C	C	C	C	C	C	C	C	C	C	C	C	C	C	C
Chr6__28724052	T/C	6	28724052	T	T	C	T	T	T	T	T	T	T	T	T	T	T	T	T	T	T	T	T	T	T	T	T	T	T	T	T	T	T	T	T	T	T	T	T	T	T	T	T	T	T	T	T	T	T
Chr6__28724201	G/A	6	28724201	G	G	R	G	G	G	G	G	G	G	G	G	G	G	G	G	G	G	G	G	G	G	G	G	G	G	G	G	G	G	G	G	G	G	G	G	G	G	G	G	G	G	G	G	G	G
Chr6__28724285	G/A	6	28724285	G	G	A	G	G	G	G	G	G	G	G	G	G	G	G	G	G	G	G	G	G	G	G	G	G	G	G	G	G	G	G	G	G	G	G	G	G	G	G	G	G	G	G	G	G	G
Chr6__28724291	C/A	6	28724291	C	C	A	C	C	C	C	C	C	C	C	C	C	C	C	C	C	C	C	C	C	C	C	C	C	C	C	C	C	C	C	C	C	C	C	C	C	C	C	C	C	C	C	C	C	C
Chr6__28724314	A/G	6	28724314	A	A	G	A	A	A	A	A	A	A	A	A	A	A	A	A	A	A	A	A	A	A	A	A	A	A	A	A	A	A	A	A	A	A	A	A	A	A	A	A	A	A	A	A	A	A
Chr6__28724324	A/T	6	28724324	A	A	T	A	A	A	A	A	A	A	A	A	A	A	A	A	A	A	A	A	A	A	A	A	A	A	A	A	A	A	A	A	A	A	A	A	A	A	A	A	A	A	A	A	A	A
Chr6__28724351	A/C	6	28724351	A	A	C	A	A	A	A	A	A	A	A	A	A	A	A	A	A	A	A	A	A	A	A	A	A	A	A	A	A	A	A	A	A	A	A	A	A	A	A	A	A	A	A	A	A	A
Chr6__28724377	C/T	6	28724377	C	C	T	C	C	C	C	C	C	C	C	C	C	C	C	C	C	C	C	C	C	C	C	C	C	C	C	C	C	C	C	C	C	C	C	C	C	C	C	C	C	C	C	C	C	C
Chr6__28724410	A/C	6	28724410	A	A	C	A	A	A	A	A	A	A	A	A	A	A	A	A	A	A	A	A	A	A	A	A	A	A	A	A	A	A	A	A	A	A	A	A	A	A	A	A	A	A	A	A	A	A
Chr6__28724533	A/C	6	28724533	A	A	C	A	A	A	A	A	A	A	A	A	A	A	A	A	A	A	A	A	A	A	A	A	A	A	A	A	A	A	A	A	A	A	A	A	A	A	A	A	A	A	A	A	A	A
Chr6__28724603	T/G	6	28724603	T	T	G	T	T	T	T	T	T	T	T	T	T	T	T	T	T	T	T	T	T	T	T	T	T	T	T	T	T	T	T	T	T	T	T	T	T	T	T	T	T	T	T	T	T	T
Chr6__28724663	G/C	6	28724663	G	G	C	G	G	G	G	G	G	G	G	G	G	G	G	G	G	G	G	G	G	G	G	G	G	G	G	G	G	G	G	G	G	G	G	G	G	G	G	G	G	G	G	G	G	G
Chr6__28724808	G/A	6	28724808	G	G	A	G	G	G	G	G	G	G	G	G	G	G	G	G	G	G	G	G	G	G	G	G	G	G	G	G	G	G	G	G	G	G	G	G	G	G	G	G	G	G	G	G	G	G
Chr6__28724976	G/A	6	28724976	G	G	A	G	G	G	G	G	G	G	G	G	G	G	G	G	G	G	G	G	G	G	G	G	G	G	G	G	G	G	G	G	G	G	G	G	G	G	G	G	G	G	G	G	G	G
Chr6__28725032	C/T	6	28725032	C	C	T	C	C	C	C	C	C	C	C	C	C	C	C	C	C	C	C	C	C	C	C	C	C	C	C	C	C	C	C	C	C	C	C	C	C	C	C	C	C	C	C	C	C	C
Chr6__28725130	C/T	6	28725130	C	C	T	C	C	C	C	C	C	C	C	C	C	C	C	C	C	C	C	C	C	C	C	C	C	C	C	C	C	C	C	C	C	C	C	C	C	C	C	C	C	C	C	C	C	C
Chr6__28725136	A/C	6	28725136	A	A	C	A	A	A	A	A	A	A	A	A	A	A	A	A	A	A	A	A	A	A	A	A	A	A	A	A	A	A	A	A	A	A	A	A	A	A	A	A	A	A	A	A	A	A
Chr6__28725146	T/C	6	28725146	T	T	C	T	T	T	T	T	T	T	T	T	T	T	T	T	T	T	T	T	T	T	T	T	T	T	T	T	T	T	T	T	T	T	T	T	T	T	T	T	T	T	T	T	T	T
Chr6__28725152	C/T	6	28725152	C	C	T	C	C	C	C	C	C	C	C	C	C	C	C	C	C	C	C	C	C	C	C	C	C	C	C	C	C	C	C	C	C	C	C	C	C	C	C	C	C	C	C	C	C	C
Chr6__28725284	T/C	6	28725284	T	T	C	T	T	T	T	T	T	T	T	T	T	T	T	T	T	T	T	T	T	T	T	T	T	T	T	T	T	T	T	T	T	T	T	T	T	T	T	T	T	T	T	T	T	T
Chr6__28725338	C/T	6	28725338	C	C	T	C	C	C	C	C	C	C	C	C	C	C	C	C	C	C	C	C	C	C	C	C	C	C	C	C	C	C	C	C	C	C	C	C	C	C	C	C	C	C	C	C	C	C
Chr6__28725391	C/T	6	28725391	C	C	T	C	C	C	C	C	C	C	C	C	C	C	C	C	C	C	C	C	C	C	C	C	C	C	C	C	C	C	C	C	C	C	C	C	C	C	C	C	C	C	C	C	C	C
Chr6__28725517	G/A	6	28725517	G	G	A	G	G	G	G	G	G	G	G	G	G	G	G	G	G	G	G	G	G	G	G	G	G	G	G	G	G	G	G	G	G	G	G	G	G	G	G	G	G	G	G	G	G	G
Chr6__28725538	T/A	6	28725538	T	T	A	T	T	T	T	T	T	T	T	T	T	T	T	T	T	T	T	T	T	T	T	T	T	T	T	T	T	T	T	T	T	T	T	T	T	T	T	T	T	T	T	T	T	T
Chr6__28725676	T/C	6	28725676	T	T	C	T	T	T	T	T	T	T	T	T	T	T	T	T	T	T	T	T	T	T	T	T	T	T	T	T	T	T	T	T	T	T	T	T	T	T	T	T	T	T	T	T	T	T
Chr6__28725900	G/A	6	28725900	A	G	N	G	G	R	G	A	A	G	G	G	G	A	A	A	A	A	G	G	G	A	G	G	A	G	A	G	A	G	G	A	G	G	A	G	A	A	R	G	A	G	A	G	G	R
Chr6__28725946	C/T	6	28725946	C	C	N	C	C	C	C	C	C	C	C	C	C	C	C	T	T	T	C	C	C	T	C	C	C	C	T	C	T	C	C	T	C	C	T	C	T	T	C	C	C	C	T	C	C	C
Chr6__28728852	A/C	6	28728852	A	M	N	M	M	M	A	A	M	A	A	A	A	A	A	A	A	A	A	A	A	A	A	A	M	A	A	A	A	A	M	A	A	A	A	A	A	A	A	A	A	M	A	A	A	A
Chr6__28728947	T/A	6	28728947	T	W	A	W	W	T	T	T	W	T	T	T	T	W	T	T	T	T	T	T	T	T	T	T	W	T	T	W	T	T	W	T	T	T	T	T	T	T	T	T	T	T	T	T	T	T
Chr6__28729695	C/T	6	28729695	Y	Y	T	C	C	C	Y	C	C	C	C	Y	Y	C	C	C	C	C	C	Y	Y	Y	Y	C	C	C	Y	C	C	Y	C	Y	C	Y	Y	C	C	C	C	C	Y	C	Y	C	Y	C
Chr6__28729713	A/G	6	28729713	A	R	G	A	A	A	A	A	A	A	A	A	A	A	A	A	A	A	A	R	A	R	R	A	A	A	A	A	A	R	A	R	A	R	A	A	A	A	A	A	R	A	R	A	A	A
Chr6__28729720	C/G	6	28729720	C	S	G	C	C	C	C	C	C	C	C	C	C	C	C	C	C	C	C	S	C	S	S	C	C	C	S	C	C	S	C	S	C	S	C	C	S	C	C	C	S	C	S	C	C	C
Chr6__28733067	A/G	6	28733067	A	A	N	A	A	A	A	A	A	A	A	A	A	A	A	G	G	G	A	A	A	G	A	A	A	A	G	A	G	A	A	G	A	A	G	A	G	G	A	A	A	A	G	A	A	A
Chr6__28733261	T/A	6	28733261	T	T	A	T	T	T	T	T	T	T	T	T	T	T	T	T	T	T	T	T	T	T	T	T	T	T	T	T	T	T	T	T	T	T	T	T	T	T	T	T	T	T	T	T	T	T
Chr6__28733303	C/T	6	28733303	C	C	T	C	C	C	C	C	C	C	C	C	C	C	C	C	C	C	C	C	C	C	C	C	C	C	C	C	C	C	C	C	C	C	C	C	C	C	C	C	C	C	C	C	C	C
Chr6__28735292	G/A	6	28735292	G	G	A	G	G	G	G	G	G	G	G	G	G	G	G	G	G	G	G	G	G	G	G	G	G	G	G	G	G	G	G	G	G	G	G	G	G	G	G	G	G	G	G	G	G	G
Chr6__28735417	G/A	6	28735417	G	G	A	G	G	G	G	G	G	G	G	G	G	G	G	G	G	G	G	G	G	G	G	G	G	G	G	G	G	G	G	G	G	G	G	G	G	G	G	G	G	G	G	G	G	G
Chr6__28735476	T/C	6	28735476	T	T	C	T	T	T	T	T	T	T	T	T	T	T	T	T	T	T	T	T	T	T	T	T	T	T	T	T	T	T	T	T	T	T	T	T	T	T	T	T	T	T	T	T	T	T
Chr6__28735498	G/A	6	28735498	G	G	A	G	G	G	G	G	G	G	G	G	G	G	G	G	G	G	G	G	G	G	G	G	G	G	G	G	G	G	G	G	G	G	G	G	G	G	G	G	G	G	G	G	G	G
Chr6__28735755	G/A	6	28735755	G	G	N	G	G	G	G	G	G	G	G	G	G	G	G	A	G	G	G	G	G	A	G	G	G	G	A	G	G	G	G	A	G	G	R	G	A	A	G	G	G	G	A	R	G	G
Chr6__28741924	T/C	6	28741924	T	T	N	T	T	T	T	T	T	T	T	T	T	T	T	C	C	C	T	T	T	C	T	T	T	T	C	T	C	T	T	C	T	T	C	T	C	C	T	T	T	T	C	T	T	T
Chr6__28744231	G/T	6	28744231	G	G	N	G	G	G	G	G	T	G	G	G	G	T	G	G	G	G	G	G	G	G	G	G	G	G	G	G	G	G	G	G	G	G	G	G	G	G	G	G	G	G	G	G	G	G
Chr6__28745899	T/G	6	28745899	T	T	G	T	T	T	T	T	T	T	T	T	T	T	T	T	T	T	T	T	T	T	T	T	T	T	T	T	T	T	T	T	T	N	T	T	T	T	T	T	T	T	T	T	T	T
Chr6__28746444	T/G	6	28746444	T	T	G	T	T	T	T	T	T	T	T	T	T	T	T	T	T	T	T	T	T	T	T	T	T	T	T	T	T	T	T	T	T	T	T	T	T	T	T	T	T	T	T	T	T	T
Chr6__28746461	T/C	6	28746461	T	T	C	T	T	T	T	T	T	T	T	T	T	T	T	T	T	T	T	T	T	T	T	T	T	T	T	T	T	T	T	T	T	T	T	T	T	T	T	T	T	T	T	T	T	T
Chr6__28750151	C/G	6	28750151	C	C	G	C	C	C	C	C	C	C	C	C	C	C	C	C	C	C	C	C	C	C	C	C	C	C	C	C	C	C	C	C	C	C	C	C	C	C	C	C	C	C	C	C	C	C
Chr6__28750157	G/T	6	28750157	G	G	T	G	G	G	G	G	G	G	G	G	G	G	G	G	G	G	G	G	G	G	G	G	G	G	G	G	G	G	G	G	G	G	G	G	G	G	G	G	G	G	G	G	G	G
Chr6__28750164	G/A	6	28750164	G	G	A	G	G	G	G	G	G	G	G	G	G	G	G	G	G	G	G	G	G	G	G	G	G	G	G	G	G	G	G	G	G	G	G	G	G	G	G	G	G	G	G	G	G	G
Chr6__28750196	A/G	6	28750196	A	A	G	A	A	A	A	A	A	A	A	A	A	A	A	A	A	A	A	A	A	A	A	A	A	A	A	A	A	A	A	A	A	A	A	A	A	A	A	A	A	A	A	A	A	A
Chr6__28750207	T/C	6	28750207	T	T	C	T	T	T	T	T	T	T	T	T	T	T	T	T	T	T	T	T	T	T	T	T	T	T	T	T	T	T	T	T	T	T	T	T	T	T	T	T	T	T	T	T	T	T
Chr6__28750215	T/C	6	28750215	T	T	C	T	T	T	T	T	T	T	T	T	T	T	T	T	T	T	T	T	T	T	T	T	T	T	T	T	T	T	T	T	T	T	T	T	T	T	T	T	T	T	T	T	T	T
Chr6__28750222	T/C	6	28750222	T	T	C	T	T	T	T	T	T	T	T	T	T	T	T	T	T	T	T	T	T	T	T	T	T	T	T	T	T	T	T	T	T	T	T	T	T	T	T	T	T	T	T	T	T	T
Chr6__28750340	C/A	6	28750340	C	C	A	C	C	C	C	C	C	C	C	C	C	C	C	C	C	C	C	C	C	C	C	C	C	C	C	C	C	C	C	C	C	C	C	C	C	C	C	C	C	C	C	C	C	C
Chr6__28750442	G/A	6	28750442	G	G	A	G	G	G	G	G	G	G	G	G	G	G	G	G	G	G	G	G	G	G	G	G	G	G	G	G	G	G	G	G	G	G	G	G	G	G	G	G	G	G	G	G	G	G
Chr6__28750460	G/A	6	28750460	G	G	A	G	G	G	G	G	G	G	G	G	G	G	G	G	G	G	G	G	G	G	G	G	G	G	G	G	G	G	G	G	G	G	G	G	G	G	G	G	G	G	G	G	G	G
Chr6__28750469	A/C	6	28750469	A	A	C	A	A	A	A	A	A	A	A	A	A	A	A	A	A	A	A	A	A	A	A	A	A	A	A	A	A	A	A	A	A	A	A	A	A	A	A	A	A	A	A	A	A	A
Chr6__28750523	C/T	6	28750523	C	C	T	C	C	C	C	C	C	C	C	C	C	C	C	C	C	C	C	C	C	C	C	C	C	C	C	C	C	C	C	C	C	C	C	C	C	C	C	C	C	C	C	C	C	C
Chr6__28752862	A/C	6	28752862	A	A	C	A	A	N	A	A	A	A	A	A	A	A	A	A	A	A	A	A	A	A	A	A	A	A	A	A	A	A	A	A	A	A	A	A	A	A	A	A	A	A	A	A	A	A
Chr6__28752869	G/A	6	28752869	G	G	A	G	G	N	G	G	G	G	G	G	G	G	G	G	G	G	G	G	G	G	G	G	G	G	G	G	G	G	G	G	G	G	G	G	G	G	G	G	G	G	G	G	G	G
Chr6__28752958	C/T	6	28752958	C	C	T	C	C	C	C	C	C	C	C	C	C	C	C	C	C	C	C	C	C	C	C	C	C	C	C	C	C	C	C	C	C	C	C	C	C	C	C	C	C	C	C	C	C	C
Chr6__28753134	T/C	6	28753134	T	T	C	T	T	T	T	T	T	T	T	T	T	T	T	T	T	T	T	T	T	T	T	T	T	T	T	T	T	T	T	T	T	T	T	T	T	T	T	T	T	T	T	T	T	T
Chr6__28753307	C/A	6	28753307	C	C	A	C	C	C	C	C	C	C	C	C	C	C	C	C	C	C	C	C	C	C	C	C	C	C	C	C	C	C	C	C	C	C	C	C	C	C	C	C	C	C	C	C	C	C
Chr6__28753349	A/C	6	28753349	A	A	C	A	A	A	A	A	A	A	A	A	A	A	A	A	A	A	A	A	A	A	A	A	A	A	A	A	A	A	A	A	A	A	A	A	A	A	A	A	A	A	A	A	A	A
Chr6__28753365	T/C	6	28753365	T	T	C	T	T	T	T	T	T	T	T	T	T	T	T	T	T	T	T	T	T	T	T	T	T	T	T	T	T	T	T	T	T	T	T	T	T	T	T	T	T	T	T	T	T	T
Chr6__28753423	A/G	6	28753423	A	A	G	A	A	A	A	A	A	A	A	A	A	A	A	A	A	A	A	A	A	A	A	A	A	A	A	A	A	A	A	A	A	A	A	A	A	A	A	A	A	A	A	A	A	A
Chr6__28753468	A/C	6	28753468	A	A	C	A	A	A	A	A	A	A	A	A	A	A	A	A	A	A	A	A	A	A	A	A	A	A	A	A	A	A	A	A	A	A	A	A	A	A	A	A	A	A	A	A	A	A
Chr6__28753716	A/T	6	28753716	A	A	T	A	A	A	A	A	A	A	A	A	A	A	A	A	A	A	A	A	A	A	A	A	A	A	A	A	A	A	A	A	A	A	A	A	A	A	A	A	A	A	A	A	A	A
Chr6__28753786	A/G	6	28753786	A	A	G	A	A	A	A	A	A	A	A	A	A	A	A	A	A	A	A	A	A	A	A	A	A	A	A	A	A	A	A	A	A	A	A	A	A	A	A	A	A	A	A	A	A	A
Chr6__28753979	C/A	6	28753979	C	C	A	C	C	C	C	C	C	C	C	C	C	C	C	C	C	C	C	C	C	C	C	C	C	C	C	C	C	C	C	C	C	C	C	C	C	C	C	C	C	C	C	C	C	C
Chr6__28754372	C/T	6	28754372	C	C	T	C	C	C	C	C	C	C	C	C	C	C	C	C	C	C	C	C	N	C	C	C	C	C	C	C	C	C	C	C	C	C	C	C	C	C	C	C	C	C	C	C	C	C
Chr6__28754433	T/C	6	28754433	T	T	C	T	T	T	T	T	T	T	T	T	T	T	T	T	T	T	T	T	T	T	T	T	T	T	T	T	T	T	T	T	T	T	T	T	T	T	T	T	T	T	T	T	T	T
Chr6__28754455	G/A	6	28754455	G	G	G	G	G	G	G	G	G	G	G	G	G	G	G	A	A	A	G	G	G	A	G	G	G	G	A	G	A	G	G	A	G	G	A	G	A	R	G	G	G	G	A	G	R	G
Chr6__28754499	G/A	6	28754499	G	G	A	G	G	G	G	G	G	G	G	G	G	G	G	G	G	G	G	G	G	G	G	G	G	G	G	G	G	G	G	G	G	G	G	G	G	G	G	G	G	G	G	G	G	G
Chr6__28754506	T/C	6	28754506	T	T	C	T	T	T	T	T	T	T	T	T	T	T	T	T	T	T	T	T	T	T	T	T	T	T	T	T	T	T	T	T	T	T	T	T	T	T	T	T	T	T	T	T	T	T
Chr6__28754527	C/T	6	28754527	C	C	T	C	C	C	C	C	C	C	C	C	C	C	C	C	C	C	C	C	C	C	C	C	C	C	C	C	C	C	C	C	C	C	C	C	C	C	C	C	C	C	C	C	C	C
Chr6__28754968	A/G	6	28754968	A	A	G	A	A	A	A	A	A	A	A	A	A	A	A	A	A	A	A	A	A	R	A	A	A	A	A	A	A	A	A	A	A	A	A	A	A	A	A	A	A	A	A	A	A	A
Chr6__28755219	A/G	6	28755219	A	A	G	A	A	A	A	A	A	A	A	A	A	A	A	A	A	A	A	A	A	A	A	A	A	A	A	A	A	A	A	A	A	A	A	A	A	A	A	A	A	A	A	A	A	A
Chr6__28755254	A/T	6	28755254	A	A	T	A	A	A	A	A	A	A	A	A	A	A	A	A	A	A	A	A	A	A	A	A	A	A	A	A	A	A	A	A	A	A	A	A	A	A	A	A	A	A	A	A	A	A
Chr6__28755262	G/A	6	28755262	G	G	A	G	G	G	G	G	G	G	G	G	G	G	G	G	G	G	G	G	G	G	G	G	G	G	G	G	G	G	G	G	G	G	G	G	G	G	G	G	G	G	G	G	G	G
Chr6__28755460	T/A	6	28755460	T	T	A	T	T	T	T	T	T	T	T	T	T	T	T	N	T	T	T	T	T	T	T	T	T	T	T	T	T	T	T	N	T	T	N	T	T	N	T	T	T	T	N	T	N	T
Chr6__28755506	C/T	6	28755506	C	C	T	C	C	C	C	C	C	C	C	C	C	C	C	C	C	C	C	C	C	C	C	C	C	C	C	C	C	C	C	C	C	C	C	C	C	C	C	C	C	C	C	C	C	C
Chr6__28755600	G/A	6	28755600	G	G	A	G	G	G	G	G	G	G	G	G	G	G	G	G	G	G	G	G	G	G	G	G	G	G	G	G	G	G	G	G	G	G	G	G	G	G	G	G	G	G	G	G	G	G
Chr6__28755640	C/T	6	28755640	C	C	T	C	C	C	C	C	C	C	C	C	C	C	C	C	C	C	C	C	C	C	C	C	C	C	C	C	C	C	C	C	C	C	C	C	C	C	C	C	C	C	C	C	C	C
Chr6__28755661	C/A	6	28755661	C	C	A	C	C	C	C	C	C	C	C	C	C	C	C	C	C	C	C	C	C	C	C	C	C	C	C	C	C	C	C	C	C	C	C	C	C	C	C	C	C	C	C	C	C	C
Chr6__28755846	A/G	6	28755846	A	A	G	A	A	A	A	A	A	A	A	A	A	A	A	A	A	A	A	A	A	A	A	A	A	A	A	A	A	A	A	A	A	A	A	A	A	A	A	A	A	A	A	A	A	A
Chr6__28755960	C/T	6	28755960	C	C	T	C	C	C	C	C	C	C	C	C	C	C	C	C	C	C	C	C	C	C	C	C	C	C	C	C	C	C	C	C	C	C	C	C	C	C	C	C	C	C	C	C	C	C
Chr6__28756021	A/G	6	28756021	A	A	G	A	A	A	A	A	A	A	A	A	A	A	A	A	A	A	A	A	A	A	A	A	A	A	A	A	A	A	A	A	A	A	A	A	A	A	A	A	A	A	A	A	A	A
Chr6__28756209	T/G	6	28756209	T	T	G	T	T	T	K	T	T	T	T	T	T	T	T	T	T	T	T	T	T	T	T	T	T	T	T	T	T	T	T	T	T	T	T	T	T	T	T	T	T	T	T	T	T	T
Chr6__28756224	T/G	6	28756224	T	T	G	T	T	T	K	T	T	T	T	T	T	T	T	T	T	T	T	T	T	T	T	T	T	T	T	T	T	T	T	T	T	T	T	T	T	T	T	T	T	T	T	T	T	T
Chr6__28756280	T/C	6	28756280	T	T	C	T	T	T	T	T	T	T	T	T	T	T	T	T	T	T	T	T	T	T	T	T	T	T	T	T	T	T	T	T	T	T	T	T	T	T	T	T	T	T	T	T	T	T
Chr6__28756286	C/T	6	28756286	C	C	T	C	C	C	C	C	C	C	C	C	C	C	C	C	C	C	C	C	C	C	C	C	C	C	C	C	C	C	C	C	C	C	C	C	C	C	C	C	C	C	C	C	C	C
Chr6__28756318	G/A	6	28756318	G	G	A	G	G	G	G	G	G	G	G	G	G	G	G	G	G	G	G	G	G	G	G	G	G	G	G	G	G	G	G	G	G	G	G	G	G	G	G	G	G	G	G	G	G	G
Chr6__28756370	T/C	6	28756370	T	T	C	T	T	T	T	T	T	T	T	T	T	T	T	T	T	T	T	T	T	T	T	T	T	T	T	T	T	T	T	T	T	T	T	T	T	T	T	T	T	T	T	T	T	T
Chr6__28756386	A/C	6	28756386	A	A	C	A	A	A	A	A	A	A	A	A	A	A	A	A	A	A	A	A	A	A	A	A	A	A	A	A	A	A	A	A	A	A	A	A	A	A	A	A	A	A	A	A	N	A
Chr6__28756451	G/C	6	28756451	G	G	C	G	G	G	G	G	G	G	G	G	G	G	G	G	G	G	G	G	G	G	G	G	G	G	G	G	G	G	G	G	G	G	G	G	G	G	G	G	G	G	G	G	G	G
Chr6__28756537	G/A	6	28756537	G	G	A	G	G	G	G	G	G	G	G	G	G	G	G	G	G	G	G	G	G	G	G	G	G	G	G	G	G	G	G	G	G	G	G	G	G	G	G	G	G	G	G	G	G	G
Chr6__28756545	T/A	6	28756545	T	T	A	T	T	T	T	T	T	T	T	T	T	T	T	T	T	T	T	T	T	T	T	T	T	T	T	T	T	T	T	T	T	T	T	T	T	T	T	T	T	T	T	T	T	T
Chr6__28756650	C/T	6	28756650	C	C	T	C	C	C	C	C	C	C	C	C	C	C	C	C	C	C	C	C	C	C	C	C	C	C	C	C	C	C	C	C	C	C	C	C	C	C	C	C	C	C	C	C	C	C
Chr6__28756694	G/A	6	28756694	G	G	A	G	G	G	G	G	G	G	G	G	G	G	G	G	G	G	G	G	G	G	G	G	G	G	G	G	G	G	G	G	G	G	G	G	G	G	G	G	G	G	G	G	G	G
Chr6__28756727	C/T	6	28756727	C	C	T	C	C	C	C	C	C	C	C	C	C	C	C	C	C	C	C	C	C	C	C	C	C	C	C	C	C	C	C	C	C	C	C	C	C	C	C	C	C	C	C	C	C	C
Chr6__28756744	G/A	6	28756744	G	G	A	G	G	G	G	G	G	G	G	G	G	G	G	G	G	G	G	G	G	G	G	G	G	G	G	G	G	G	G	G	G	G	G	G	G	G	G	G	G	G	G	G	G	G
Chr6__28756779	G/A	6	28756779	G	G	A	G	G	G	G	G	G	G	G	G	G	G	G	G	G	G	G	G	G	G	G	G	G	G	G	G	G	G	G	G	G	G	G	G	G	G	G	G	G	G	G	G	G	G
Chr6__28756804	G/T	6	28756804	G	G	T	G	G	G	G	G	G	G	G	G	G	G	G	G	G	G	G	G	G	G	G	G	G	G	G	G	G	G	G	G	G	G	G	G	G	G	G	G	G	G	G	G	G	G
Chr6__28756815	T/G	6	28756815	T	T	G	T	T	T	T	T	T	T	T	T	T	T	T	T	T	T	T	T	T	T	T	T	T	T	T	T	T	T	T	T	T	T	T	T	T	T	T	T	T	T	T	T	T	T
Chr6__28756827	T/C	6	28756827	T	T	C	T	T	T	T	T	T	T	T	T	T	T	T	T	T	T	T	T	T	T	T	T	T	T	T	T	T	T	T	T	T	T	T	T	T	T	T	T	T	T	T	T	T	T
Chr6__28756913	T/A	6	28756913	T	T	W	T	T	T	T	T	T	T	T	T	T	T	T	T	T	T	T	T	T	T	T	T	T	T	T	T	T	T	T	T	T	T	T	T	T	T	T	T	T	T	T	T	T	T
Chr6__28756919	T/C	6	28756919	T	T	Y	T	T	T	T	T	T	T	T	T	T	T	T	T	T	T	T	T	T	T	T	T	T	T	T	T	T	T	T	T	T	T	T	T	T	T	T	T	T	T	T	T	T	T
Chr6__28757046	C/G	6	28757046	C	N	S	N	C	C	C	C	C	C	C	C	C	C	C	C	C	C	N	C	C	C	C	C	C	C	C	C	C	C	C	C	C	N	C	C	C	C	C	C	C	C	C	C	C	C
Chr6__28757066	G/A	6	28757066	G	G	R	N	G	N	G	G	G	G	G	G	G	G	G	G	G	G	N	G	G	G	G	G	G	G	G	G	G	G	G	G	G	N	G	G	G	G	G	G	G	G	G	G	G	G
Chr6__28757263	G/A	6	28757263	G	G	A	G	G	G	G	G	G	G	G	G	G	G	G	G	G	N	G	G	G	G	N	G	G	G	G	G	G	G	G	G	G	G	G	G	G	G	G	G	G	G	G	G	G	G
Chr6__28757311	C/A	6	28757311	C	C	A	C	C	C	C	C	C	C	C	C	C	C	C	C	C	N	C	C	C	C	C	C	C	C	C	C	C	C	N	C	C	C	C	C	C	C	C	C	C	C	C	C	C	C
Chr6__28757356	C/A	6	28757356	C	C	A	C	C	C	C	C	C	C	C	C	C	C	C	C	C	N	C	C	C	C	C	C	C	C	C	C	C	C	C	N	C	C	C	C	C	C	C	C	C	C	C	C	C	C
Chr6__28757445	A/T	6	28757445	A	A	W	A	A	A	A	A	A	A	A	A	A	A	A	A	A	A	A	A	A	A	A	A	A	A	A	A	A	A	A	A	A	A	A	A	A	A	A	A	A	A	A	A	A	A
Chr6__28757461	T/C	6	28757461	T	T	Y	T	T	T	T	T	T	T	T	T	T	T	T	T	T	T	T	T	T	T	T	T	T	T	T	T	T	T	T	T	T	T	T	T	T	T	T	T	T	T	T	T	T	T
Chr6__28757473	T/C	6	28757473	T	T	Y	T	T	T	T	T	T	T	T	T	T	T	T	T	T	T	T	T	T	T	T	T	T	T	T	T	T	T	T	T	T	T	T	T	T	T	T	T	T	T	T	T	T	T
Chr6__28757603	G/C	6	28757603	G	G	S	G	G	G	G	G	G	G	G	G	G	G	G	G	G	G	G	G	G	G	G	G	G	G	G	G	G	G	G	G	G	G	G	G	G	G	G	G	G	G	G	G	G	G
Chr6__28757650	C/T	6	28757650	C	C	T	C	C	C	C	C	C	C	C	C	C	C	C	C	C	C	C	C	C	C	C	C	C	C	C	C	C	C	C	C	C	C	C	C	C	C	C	C	C	C	C	C	C	C
Chr6__28757739	T/C	6	28757739	T	T	C	T	T	T	T	T	T	T	T	T	T	T	T	T	T	T	T	T	T	T	T	T	T	T	T	T	T	T	T	T	T	T	T	T	T	T	T	T	T	T	T	T	T	T
Chr6__28757807	T/C	6	28757807	T	T	C	T	T	T	T	T	T	T	T	T	T	T	T	T	T	T	T	T	T	T	T	T	T	T	T	T	T	T	T	T	T	T	T	T	T	T	T	T	T	T	T	T	T	T
Chr6__28757847	T/A	6	28757847	T	T	A	T	T	T	T	T	T	T	T	T	T	T	T	T	T	T	T	T	T	T	T	T	T	T	T	T	T	T	T	T	T	T	T	T	T	T	T	T	T	T	T	T	T	T
Chr6__28757855	C/T	6	28757855	C	C	T	C	C	C	C	C	C	C	C	C	C	C	C	C	C	C	C	C	C	C	C	C	C	C	C	C	C	C	C	C	C	C	C	C	C	C	C	C	C	C	C	C	C	C
Chr6__28757877	A/G	6	28757877	A	A	G	A	A	A	A	A	A	A	A	A	A	A	A	A	A	A	A	A	A	A	A	A	A	A	A	A	A	A	A	A	A	A	A	A	A	A	A	A	A	A	A	A	A	A
Chr6__28757887	C/A	6	28757887	C	C	A	C	C	C	C	C	C	C	C	C	C	C	C	C	C	C	C	C	C	C	C	C	C	C	C	C	C	C	C	C	C	C	C	C	C	C	C	C	C	C	C	C	C	C
Chr6__28757900	C/T	6	28757900	C	C	T	C	C	C	C	C	C	C	C	C	C	C	C	C	C	C	C	C	C	C	C	C	C	C	C	C	C	C	C	C	C	C	C	C	C	C	C	C	C	C	C	C	C	C
Chr6__28757968	G/T	6	28757968	G	G	T	G	G	G	G	G	G	G	G	G	G	G	G	G	G	G	G	G	G	G	G	G	G	G	G	G	G	G	G	G	G	G	G	G	G	G	G	G	G	G	G	G	G	G
Chr6__28757991	G/A	6	28757991	G	G	A	G	G	G	G	G	G	G	G	G	G	G	G	G	G	G	G	G	G	G	G	G	G	G	G	G	G	G	G	G	G	G	G	G	G	G	G	G	G	G	G	G	G	G
Chr6__28758067	C/G	6	28758067	C	C	G	C	C	C	C	C	C	C	C	C	C	C	C	C	C	C	C	C	C	C	C	C	C	C	C	C	C	C	C	C	C	C	C	C	C	C	C	C	C	C	C	C	C	C
Chr6__28758077	C/A	6	28758077	C	C	A	C	C	C	C	C	C	C	C	C	C	C	C	C	C	C	C	C	C	C	C	C	C	C	C	C	C	C	C	C	C	C	C	C	C	C	C	C	C	C	C	C	C	C
Chr6__28758135	A/G	6	28758135	A	A	G	A	A	A	A	A	A	A	A	A	A	A	A	A	A	A	A	A	A	A	A	A	A	A	A	A	A	A	A	A	A	A	R	A	A	A	A	A	A	A	A	A	A	A
Chr6__28758173	G/A	6	28758173	G	G	A	G	G	G	G	G	G	G	G	G	G	G	G	G	G	G	G	G	G	G	G	G	G	G	G	G	G	G	G	G	G	G	G	G	G	G	G	G	G	G	G	G	G	G
Chr6__28758187	G/T	6	28758187	G	G	T	G	G	G	G	G	G	G	G	G	G	G	G	G	G	G	G	G	G	G	G	G	G	G	G	G	G	G	G	G	G	G	G	G	G	G	G	G	G	G	G	G	G	G
Chr6__28758250	A/G	6	28758250	A	A	G	A	A	R	A	A	A	A	A	A	A	A	A	A	A	A	A	A	A	A	A	A	A	A	A	A	A	A	A	A	A	A	A	A	A	A	A	A	A	A	A	A	A	A
Chr6__28758347	T/A	6	28758347	T	T	A	T	T	T	T	T	T	T	T	T	T	T	T	T	T	T	T	T	T	T	T	T	T	T	T	T	T	T	T	T	T	T	T	T	T	T	T	T	T	T	T	T	T	T
Chr6__28758357	T/C	6	28758357	T	T	C	T	T	T	T	T	T	T	T	T	T	T	T	T	T	T	T	T	T	T	T	T	T	T	T	T	T	T	T	T	T	T	T	T	T	T	T	T	T	T	T	T	T	T
Chr6__28758394	C/T	6	28758394	C	C	T	C	C	C	C	C	C	C	C	C	C	C	C	C	C	C	C	C	C	C	C	C	C	C	C	C	C	C	C	C	C	C	C	C	C	C	C	C	C	C	C	C	C	C
Chr6__28758476	A/G	6	28758476	A	A	G	A	A	A	A	A	A	A	A	A	A	A	A	A	A	A	A	A	A	A	A	A	A	A	A	A	A	A	A	A	A	A	A	A	A	A	A	A	A	A	A	A	A	A
Chr6__28758504	C/T	6	28758504	C	C	T	C	C	C	C	C	C	C	C	C	C	C	C	C	C	C	C	C	C	C	C	C	C	C	C	C	C	C	C	C	C	C	C	C	C	C	C	C	C	C	C	C	C	C
Chr6__28758513	A/T	6	28758513	A	A	T	A	A	A	A	A	A	A	A	A	A	A	A	A	A	A	A	A	A	A	A	A	A	A	A	A	A	A	A	A	A	A	A	A	A	A	A	A	A	A	A	A	A	A
Chr6__28758718	C/G	6	28758718	C	C	G	C	C	C	C	C	C	C	C	C	C	C	C	C	C	C	C	C	C	C	C	C	C	C	C	C	C	C	C	C	C	C	C	C	C	C	C	C	C	C	C	C	C	C
Chr6__28758760	C/T	6	28758760	C	C	T	C	C	C	C	C	C	C	C	C	C	C	C	C	C	C	C	C	C	C	C	C	C	C	C	C	C	C	C	C	C	C	C	C	C	C	C	C	C	C	C	C	C	C
Chr6__28759355	A/G	6	28759355	A	A	G	A	A	A	A	A	A	A	A	A	A	A	A	A	A	A	A	A	A	A	A	A	A	A	A	A	A	A	A	A	A	A	A	A	A	A	A	A	A	A	A	A	A	A
Chr6__28759426	T/G	6	28759426	T	T	N	T	T	T	T	T	T	T	T	T	T	T	T	G	G	G	T	T	T	G	T	T	T	T	G	T	G	T	T	G	T	T	G	T	G	G	T	T	T	T	G	T	T	T
Chr6__28759459	C/T	6	28759459	C	C	T	C	C	C	C	C	C	C	C	C	C	C	C	C	C	C	C	C	C	C	C	C	C	C	C	C	C	C	C	C	C	C	C	C	C	C	C	C	C	C	C	C	C	C
Chr6__28759566	A/G	6	28759566	A	A	G	A	A	A	A	A	A	A	A	A	A	A	A	A	A	A	A	A	A	A	A	A	A	A	A	A	A	A	A	A	A	A	A	A	A	A	A	A	A	A	A	A	A	A
Chr6__28759580	C/T	6	28759580	C	C	T	C	C	C	C	C	C	C	C	C	C	C	C	C	C	C	C	C	C	C	C	C	C	C	C	C	C	C	C	C	C	C	C	C	C	C	C	C	C	C	C	C	C	C
Chr6__28759716	T/C	6	28759716	T	T	C	T	T	T	T	T	T	T	T	T	T	T	T	T	T	T	T	T	T	T	T	T	T	T	T	T	T	T	T	T	T	T	T	T	T	T	T	T	T	T	T	T	T	T
Chr6__28759830	A/G	6	28759830	A	A	G	A	A	A	A	A	A	A	A	A	A	A	A	A	A	A	A	A	A	A	A	A	A	A	A	A	A	A	A	A	A	A	A	A	A	A	A	A	A	A	A	A	A	A
Chr6__28759958	A/G	6	28759958	A	A	G	A	A	A	A	A	A	A	A	A	A	A	A	A	A	A	A	A	A	A	A	A	A	A	A	A	A	A	A	A	A	A	A	A	A	A	A	A	A	A	A	A	A	A
Chr6__28760103	G/A	6	28760103	G	G	A	G	G	G	G	G	G	G	G	G	G	G	G	G	G	G	G	G	G	G	G	G	G	G	G	G	G	G	G	G	G	G	G	G	G	G	G	G	G	G	G	G	G	G
Chr6__28760528	T/C	6	28760528	T	T	C	T	T	T	T	T	T	T	T	T	T	T	T	T	T	T	T	T	T	T	T	T	T	T	T	T	T	T	T	T	T	T	T	T	T	T	T	T	T	T	T	T	T	T
Chr6__28760545	A/G	6	28760545	A	A	G	A	A	A	A	A	A	A	A	A	A	A	A	A	A	A	A	A	A	A	A	A	A	A	A	A	A	A	A	A	A	A	A	A	A	A	A	A	A	A	A	A	A	A
Chr6__28760585	T/C	6	28760585	T	T	C	T	T	T	T	T	T	T	T	T	T	T	T	T	T	T	T	T	T	T	T	T	T	T	T	T	T	T	T	T	T	T	T	T	T	T	T	T	T	T	T	T	T	T
Chr6__28760704	A/G	6	28760704	A	A	G	A	A	A	A	A	A	A	A	A	A	A	A	A	A	A	A	A	A	A	A	A	A	A	A	A	A	A	A	A	A	A	A	A	A	A	A	A	A	A	A	A	A	A
Chr6__28760787	T/C	6	28760787	T	T	C	T	T	T	T	T	T	T	T	T	T	T	T	T	T	T	T	T	T	T	T	T	T	T	T	T	T	T	T	T	T	T	T	T	T	T	T	T	T	T	T	T	T	T
Chr6__28760859	A/G	6	28760859	A	A	G	A	A	A	N	A	A	A	A	A	A	A	A	A	A	N	A	A	A	A	A	A	A	A	A	A	A	A	A	A	A	N	A	A	A	A	A	A	A	A	N	A	A	A
Chr6__28761044	G/A	6	28761044	G	G	N	G	G	G	G	G	G	G	G	G	G	G	G	G	G	G	G	G	G	G	G	G	G	G	G	G	G	G	G	G	G	N	G	G	G	G	G	G	G	G	G	G	G	G
Chr6__28761065	A/G	6	28761065	A	A	N	A	A	A	A	A	A	N	A	A	A	A	A	A	A	A	A	A	A	A	A	A	A	A	A	A	A	A	A	A	A	A	A	A	A	A	A	A	A	A	A	A	A	A
Chr6__28761082	C/T	6	28761082	C	C	N	C	C	C	C	C	C	N	C	C	C	C	C	C	C	C	C	C	C	C	C	C	C	C	C	C	C	C	C	C	C	C	C	C	C	C	C	C	C	C	C	C	C	C
Chr6__28761088	A/G	6	28761088	A	A	N	A	A	A	A	A	A	N	A	A	A	A	A	A	A	A	A	A	A	A	A	A	A	A	A	A	A	A	A	A	A	A	A	A	A	A	A	A	A	A	A	A	A	A
Chr6__28761212	C/A	6	28761212	C	C	C	C	C	C	C	C	C	C	C	C	C	C	C	A	A	A	C	C	C	A	C	C	C	C	A	C	A	C	C	A	C	C	A	C	A	A	C	C	C	C	A	C	C	C
Chr6__28761236	G/T	6	28761236	G	G	T	G	G	G	G	G	G	G	G	G	G	G	G	G	G	G	G	G	G	G	G	G	G	G	G	G	G	G	G	G	G	G	G	G	G	G	G	G	G	G	G	G	G	G
Chr6__28761397	G/A	6	28761397	G	G	A	G	G	G	G	G	G	G	G	G	G	G	G	G	G	G	G	G	G	G	G	G	G	G	G	G	G	G	G	G	G	G	G	G	G	G	G	G	G	G	G	G	G	G
Chr6__28761528	C/T	6	28761528	C	C	T	C	C	N	N	C	C	C	C	C	C	C	C	C	C	C	C	C	C	C	C	C	C	C	C	C	C	C	C	C	C	C	C	C	C	C	C	C	C	C	C	C	C	C
Chr6__28761539	C/T	6	28761539	C	C	T	C	C	N	N	C	C	C	C	C	C	C	C	C	C	C	C	C	C	C	C	C	C	C	C	C	C	C	C	C	C	C	C	C	C	C	C	C	C	C	C	C	C	C
Chr6__28761553	T/G	6	28761553	T	T	G	T	T	T	T	T	T	T	T	T	T	T	T	T	T	T	T	T	T	T	T	T	T	T	T	T	T	T	T	T	T	T	T	T	T	T	T	T	T	T	T	T	T	T
Chr6__28761562	G/T	6	28761562	N	G	T	G	G	G	G	G	G	G	G	G	G	G	G	G	G	G	G	G	G	G	G	G	G	G	G	G	G	G	G	G	G	G	G	G	G	G	G	G	G	G	G	G	G	G
Chr6__28761737	G/A	6	28761737	G	G	A	G	G	G	G	G	G	G	G	G	G	G	G	G	G	G	G	G	G	G	G	G	G	G	G	G	G	G	G	G	G	G	G	G	G	G	G	G	G	G	G	G	G	G
Chr6__28761788	C/T	6	28761788	C	C	T	C	C	C	C	C	C	C	C	C	C	C	C	C	C	C	C	C	C	C	C	C	C	C	C	C	C	C	C	C	C	C	C	C	C	C	C	C	C	C	C	C	C	C
Chr6__28761945	G/A	6	28761945	G	G	A	G	G	G	G	G	G	G	G	G	G	G	G	G	G	G	G	G	G	G	G	G	G	G	G	G	G	G	G	G	G	G	G	G	G	G	G	G	G	G	G	G	G	G
Chr6__28762029	T/G	6	28762029	T	T	G	T	T	T	T	T	T	T	T	T	T	T	T	T	T	T	T	T	T	T	T	T	T	T	T	T	T	T	T	T	T	T	T	K	T	T	T	T	T	T	T	T	T	T
Chr6__28762072	T/A	6	28762072	T	T	A	T	T	T	T	T	T	T	T	T	T	T	T	T	T	T	T	T	T	T	T	T	T	T	T	T	T	T	T	T	T	T	T	W	T	T	T	T	T	T	T	T	T	T
Chr6__28762182	A/G	6	28762182	A	A	G	A	A	A	A	A	A	A	A	A	A	A	A	A	A	A	A	A	A	A	A	A	A	A	A	A	A	A	A	A	A	A	A	A	A	A	A	A	A	A	A	A	A	A
Chr6__28762335	T/A	6	28762335	T	T	A	T	T	T	T	T	T	T	T	T	T	T	T	T	T	T	T	T	T	T	T	T	T	T	T	T	T	T	T	T	T	T	T	T	T	T	T	T	T	T	T	T	T	T
Chr6__28762404	A/C	6	28762404	A	A	C	A	A	A	A	A	A	A	A	A	A	A	A	A	A	A	A	A	A	A	A	A	A	A	A	A	A	A	A	A	A	A	A	A	A	A	A	A	A	A	A	A	A	A
Chr6__28762530	T/G	6	28762530	T	T	G	T	T	T	T	T	T	T	T	T	T	T	T	T	T	T	T	T	T	T	T	T	T	T	T	T	T	T	T	T	T	T	T	T	T	T	T	T	T	T	T	T	T	T
Chr6__28762618	T/C	6	28762618	T	T	C	T	T	T	T	T	T	T	T	T	T	T	T	T	T	T	T	T	T	T	T	T	T	T	T	T	T	T	T	T	T	T	T	T	T	T	T	T	T	T	T	T	T	T
Chr6__28762630	T/C	6	28762630	T	T	C	T	T	T	T	T	T	T	T	T	T	T	T	Y	T	T	T	T	T	T	T	T	T	T	T	Y	T	T	T	T	T	T	T	T	T	T	T	T	T	T	T	T	T	T
Chr6__28762794	T/C	6	28762794	T	T	Y	T	T	T	T	T	T	T	T	T	T	T	T	T	T	T	T	T	T	T	T	T	T	T	T	T	T	T	T	T	T	T	T	T	T	T	T	T	T	T	T	T	T	T
Chr6__28762931	C/T	6	28762931	Y	C	Y	C	C	C	C	C	C	C	C	C	C	C	C	C	Y	C	C	C	C	C	C	C	C	C	C	C	Y	Y	Y	C	C	C	C	C	C	C	C	Y	C	Y	C	Y	C	Y
Chr6__28763252	C/G	6	28763252	C	C	G	C	C	C	C	C	C	C	C	C	C	C	C	C	C	C	C	C	C	C	C	C	C	C	C	C	C	C	C	C	C	C	C	C	C	C	C	C	C	C	C	C	C	C
Chr6__28763490	C/T	6	28763490	C	C	T	C	C	C	C	C	C	C	C	C	C	C	C	C	C	C	C	C	C	C	C	C	C	C	C	C	C	C	C	C	C	C	C	C	C	C	C	C	C	C	C	C	C	C
Chr6__28764040	A/G	6	28764040	G	A	G	A	A	G	A	G	G	A	A	A	A	G	G	G	G	G	A	A	A	G	A	G	G	A	G	G	G	A	A	G	A	A	G	A	G	G	R	A	G	A	G	G	A	G
Chr6__28764089	A/G	6	28764089	A	A	G	A	A	A	A	A	A	A	A	A	A	A	A	A	A	A	A	A	A	A	A	A	A	A	A	A	A	A	A	A	A	A	A	A	A	A	A	A	A	A	A	A	A	A
Chr6__28764101	A/G	6	28764101	A	A	G	A	A	A	A	A	A	A	A	A	A	A	A	A	A	A	A	A	A	A	A	A	A	A	A	A	A	A	A	A	A	A	A	A	A	A	A	A	A	A	A	A	R	A
Chr6__28764720	C/T	6	28764720	C	C	T	C	C	C	C	C	C	C	C	C	C	C	C	C	C	C	C	C	C	C	C	C	C	C	C	C	C	C	C	C	C	C	C	C	C	C	C	C	C	C	C	C	C	C
Chr6__28764744	T/C	6	28764744	T	T	C	T	T	T	T	T	T	T	T	T	T	T	T	T	T	T	T	T	T	T	T	T	T	T	T	T	T	T	T	T	T	T	T	T	T	T	T	T	T	T	T	T	T	T
Chr6__28764987	G/A	6	28764987	G	G	A	G	G	G	G	G	G	G	G	G	G	G	G	G	G	G	G	G	G	G	G	G	G	G	G	G	G	G	G	G	G	G	G	G	G	G	G	G	G	G	G	G	G	G
Chr6__28765329	A/G	6	28765329	A	A	G	A	A	A	A	A	A	A	A	A	A	A	A	A	A	A	A	A	A	A	A	A	A	A	A	A	A	A	A	A	A	A	A	A	A	A	A	A	A	A	A	A	A	A
Chr6__28765359	A/G	6	28765359	A	A	G	A	A	A	A	A	A	A	A	A	A	A	A	A	A	A	A	A	A	A	A	A	A	A	A	A	A	A	A	A	A	A	A	A	A	A	A	A	A	A	A	A	A	A
Chr6__28765543	A/G	6	28765543	A	A	A	A	A	R	A	A	A	A	A	A	A	A	R	A	R	R	R	A	A	A	A	A	A	A	A	R	R	A	A	A	A	R	R	A	A	A	A	A	A	R	A	A	A	A
Chr6__28765661	G/T	6	28765661	G	G	K	G	G	G	G	G	G	G	G	G	G	N	G	G	G	G	G	G	G	G	G	G	G	G	G	G	G	G	G	G	G	G	G	G	G	G	G	N	G	G	G	G	G	G
Chr6__28765687	T/C	6	28765687	T	T	T	Y	Y	T	T	T	Y	T	T	T	T	Y	T	T	T	T	T	Y	T	Y	T	T	Y	T	Y	T	T	T	T	T	T	Y	T	T	Y	T	T	T	Y	T	Y	T	T	Y
Chr6__28765819	C/T	6	28765819	Y	C	Y	C	Y	N	C	C	Y	C	C	C	Y	Y	Y	Y	Y	Y	Y	Y	C	Y	C	Y	Y	Y	Y	Y	Y	Y	Y	Y	Y	Y	Y	C	Y	Y	Y	Y	Y	Y	Y	Y	C	Y
Chr6__28765825	A/G	6	28765825	R	A	G	A	R	R	A	A	R	A	A	A	R	R	R	R	R	R	R	R	A	R	A	R	R	R	R	R	R	R	R	R	R	R	R	A	R	R	R	R	R	R	R	R	A	R
Chr6__28765887	G/A	6	28765887	G	G	R	G	R	G	G	G	R	G	G	G	R	R	G	G	G	N	G	N	G	R	G	N	G	G	R	G	N	N	N	R	N	R	G	G	R	G	G	R	R	G	G	N	G	R
Chr6__28765942	C/T	6	28765942	C	C	Y	Y	Y	C	C	C	Y	C	C	C	Y	Y	C	C	C	C	C	C	C	Y	C	C	C	C	Y	C	C	C	C	Y	C	Y	C	C	Y	C	C	Y	Y	C	C	C	C	Y
Chr6__28765952	G/T	6	28765952	G	G	K	K	K	G	G	G	K	G	G	G	K	K	G	G	G	G	G	G	G	K	G	G	K	G	K	G	G	G	G	K	G	K	G	G	K	G	G	K	K	G	G	G	G	K
Chr6__28766070	T/C	6	28766070	T	T	C	Y	T	T	T	T	Y	T	T	T	Y	Y	T	T	T	T	T	T	T	Y	T	T	Y	T	Y	T	T	T	T	Y	T	Y	T	T	Y	T	T	T	Y	T	T	T	T	Y
Chr6__28766159	G/C	6	28766159	G	G	C	G	G	G	G	G	G	G	G	G	G	G	G	G	G	G	G	G	G	G	G	G	G	G	G	G	G	G	G	G	G	G	G	G	G	G	G	G	G	G	G	G	G	G
Chr6__28766551	C/T	6	28766551	C	C	C	C	C	C	C	C	C	C	C	C	C	C	C	C	C	C	C	C	C	C	C	C	C	T	C	C	C	C	C	C	C	C	C	C	C	C	C	C	C	C	C	C	C	C
Chr6__28766736	T/G	6	28766736	T	T	G	T	T	T	T	T	T	T	T	T	T	T	T	T	T	T	T	T	T	T	T	T	T	T	T	T	T	T	T	T	T	T	T	T	T	T	T	T	T	T	T	T	T	T
Chr6__28766795	T/C	6	28766795	T	T	C	T	T	T	T	T	T	T	T	T	T	T	T	C	C	C	T	T	T	C	T	T	T	T	C	T	C	T	T	C	T	T	Y	T	C	C	T	T	T	T	C	T	T	T
Chr6__28766813	G/A	6	28766813	G	G	A	G	G	G	G	G	G	G	G	G	G	G	G	G	G	G	G	G	G	G	G	G	G	G	G	G	G	G	G	G	G	G	G	G	G	G	G	G	G	G	G	G	G	G
Chr6__28767153	A/G	6	28767153	A	A	G	A	A	A	A	A	A	A	A	A	A	A	A	A	A	A	A	A	A	A	A	A	A	A	A	A	A	A	A	A	A	A	A	A	A	A	A	A	A	A	A	A	A	A
Chr6__28767203	T/C	6	28767203	T	T	C	T	T	T	T	T	T	T	T	T	T	T	T	T	T	T	T	T	T	T	T	T	T	T	T	T	T	T	T	T	T	T	T	T	T	T	T	T	T	T	T	T	T	T
Chr6__28767389	T/C	6	28767389	T	T	C	T	T	T	T	Y	T	T	T	T	T	T	T	T	T	T	T	T	T	T	T	T	T	T	T	T	T	T	T	T	T	T	T	T	T	T	T	T	T	T	T	T	T	T
Chr6__28767832	T/C	6	28767832	T	T	C	T	T	T	T	T	T	T	T	T	T	T	T	T	T	T	T	T	T	T	T	T	T	T	T	T	T	T	T	T	T	T	T	T	T	T	T	N	T	T	T	T	T	T
Chr6__28767926	T/C	6	28767926	T	T	T	T	T	T	T	Y	T	T	Y	T	T	T	T	Y	T	T	T	T	T	T	T	T	T	Y	T	T	T	T	T	T	T	T	T	Y	T	Y	Y	T	Y	T	T	T	T	N
Chr6__28767981	G/A	6	28767981	G	R	R	R	R	G	G	R	R	G	R	G	G	R	G	R	R	R	R	R	R	G	R	G	R	G	R	R	G	R	R	G	R	N	G	G	G	G	G	G	R	G	R	G	G	G
Chr6__28768161	G/T	6	28768161	G	G	N	G	G	G	G	T	T	G	G	G	G	T	G	K	G	G	G	G	G	G	G	G	T	G	G	G	G	G	G	G	G	G	G	G	G	G	G	G	T	G	N	G	G	T
Chr6__28769293	C/T	6	28769293	C	C	T	C	C	C	C	C	C	C	C	C	C	C	C	C	C	C	C	C	C	C	C	C	C	C	C	C	C	C	C	C	C	C	C	C	C	C	C	C	C	C	C	C	C	C
Chr6__28769565	A/T	6	28769565	A	A	T	A	A	A	A	A	A	A	A	A	A	A	A	A	A	A	A	A	A	A	A	A	A	A	A	A	A	A	A	A	A	A	A	A	A	A	A	A	A	A	A	A	A	A
Chr6__28770057	G/C	6	28770057	G	G	C	G	G	G	G	G	G	G	G	G	G	G	G	G	G	G	G	G	G	G	G	G	G	G	G	G	G	G	G	G	G	G	G	G	G	G	G	G	G	G	G	G	G	G
Chr6__28770197	T/C	6	28770197	T	T	C	T	T	T	T	T	T	T	T	T	T	T	T	T	T	T	T	T	T	T	T	T	T	T	T	T	T	T	T	T	T	T	T	T	T	T	T	T	T	T	T	T	T	T
Chr6__28770564	G/T	6	28770564	G	G	T	G	G	G	G	G	G	G	G	G	G	G	G	G	G	G	G	G	G	G	G	G	G	G	G	G	G	G	G	G	G	G	G	G	G	G	G	G	G	G	G	G	G	G
Chr6__28771194	C/T	6	28771194	C	C	T	C	C	C	C	C	C	C	C	C	C	C	C	C	C	C	C	C	C	C	C	C	C	C	C	C	C	C	C	C	C	C	C	C	C	C	C	C	C	C	C	C	C	C
Chr6__28771790	G/A	6	28771790	G	G	A	G	G	G	G	G	G	G	G	G	G	G	G	G	G	G	G	G	G	G	G	G	G	G	G	G	G	G	G	G	G	G	G	G	G	G	G	G	G	G	G	G	G	G
Chr6__28771796	C/T	6	28771796	C	C	T	C	C	C	C	C	C	C	C	C	C	C	C	C	C	C	C	C	C	C	C	C	C	C	C	C	C	C	C	C	C	C	C	C	C	C	C	C	C	C	C	C	C	C
Chr6__28771935	C/T	6	28771935	C	C	T	C	C	C	C	C	C	C	C	C	C	C	C	C	C	C	C	C	C	C	C	C	C	C	C	C	C	C	C	C	C	C	C	C	C	C	C	C	C	C	C	C	C	C
Chr6__28773511	A/G	6	28773511	A	A	G	A	A	A	A	A	A	A	A	A	A	A	A	A	A	A	A	A	A	A	A	A	A	A	A	A	A	A	A	A	A	A	A	A	A	A	A	A	A	A	A	A	A	A
Chr6__28773560	T/G	6	28773560	T	T	G	T	T	T	T	T	T	T	T	T	T	T	T	T	T	T	T	T	T	T	T	T	T	T	T	T	T	T	T	T	T	T	T	T	T	T	T	T	T	T	T	T	T	T
Chr6__28774125	G/C	6	28774125	G	G	S	G	G	N	G	G	G	G	G	G	G	G	G	G	G	G	G	G	G	G	N	G	G	G	G	G	G	G	G	G	G	N	G	G	G	G	G	G	N	G	G	G	G	G
Chr6__28774173	A/G	6	28774173	A	N	G	A	N	N	A	A	A	N	A	A	A	A	A	A	A	A	A	A	A	A	A	A	A	A	A	A	A	A	N	A	A	N	A	A	A	A	N	A	A	A	A	A	A	A
Chr6__28774233	G/A	6	28774233	G	N	A	G	G	N	G	G	G	N	G	G	G	G	G	G	G	G	G	G	G	G	G	G	G	G	G	G	G	G	G	G	G	N	G	G	G	G	G	G	G	G	G	G	G	G
Chr6__28774685	C/T	6	28774685	C	C	Y	C	C	C	C	C	C	C	C	C	C	C	C	C	C	C	C	C	C	C	C	C	C	C	C	C	C	C	C	C	C	C	C	C	C	C	C	C	C	C	C	C	C	C
Chr6__28775013	G/A	6	28775013	G	G	A	G	G	G	G	G	G	G	G	G	G	G	G	G	G	G	G	G	G	G	G	G	G	G	G	G	G	G	G	G	G	G	G	G	G	G	G	G	G	G	G	G	G	G
Chr6__28775422	C/T	6	28775422	C	C	T	C	C	C	C	C	C	C	C	C	C	C	C	C	C	C	C	C	C	C	C	C	C	C	C	C	C	C	C	C	C	C	C	C	C	C	C	C	C	C	C	C	C	C
Chr6__28775467	A/G	6	28775467	A	A	G	A	A	A	A	A	A	A	A	A	A	A	A	A	A	A	A	A	A	A	A	A	A	A	A	A	A	A	A	A	A	A	A	A	A	A	A	A	A	A	A	A	A	A
Chr6__28775497	G/A	6	28775497	G	G	A	G	G	G	G	G	G	G	G	G	G	G	G	G	G	G	G	G	G	G	G	G	G	G	G	G	G	G	G	G	G	G	G	G	G	G	G	G	G	G	G	G	G	G
Chr6__28775602	A/G	6	28775602	A	A	G	A	A	A	A	A	A	A	A	A	A	A	A	A	A	A	A	A	A	A	A	A	A	A	A	A	A	A	A	A	A	A	A	A	A	A	A	A	A	A	A	A	A	A
Chr6__28775652	C/T	6	28775652	C	C	T	C	C	C	C	C	C	N	C	C	C	C	C	C	C	C	C	C	C	C	C	C	C	C	C	C	C	C	C	C	C	C	C	C	C	C	C	C	C	C	C	C	C	C
Chr6__28775749	A/T	6	28775749	A	A	T	A	A	A	A	A	A	A	A	A	A	A	A	A	A	A	A	A	A	A	A	A	A	A	A	A	A	A	A	A	A	A	A	A	A	A	A	A	A	A	A	A	A	A
Chr6__28775812	T/C	6	28775812	T	T	C	T	T	T	T	T	T	T	T	T	T	T	T	T	T	T	T	T	T	T	T	T	T	T	T	T	T	T	T	T	T	T	T	T	T	T	T	T	T	T	T	T	T	T
Chr6__28775956	T/C	6	28775956	T	T	C	T	T	T	T	T	T	T	T	T	T	T	T	T	T	T	T	T	T	T	T	T	T	T	T	T	T	T	T	T	T	T	T	T	T	T	T	T	T	T	T	T	T	T
Chr6__28776193	T/C	6	28776193	T	T	C	T	T	T	T	T	T	T	T	T	T	T	T	T	T	T	T	T	T	T	T	T	T	T	T	T	T	T	T	T	T	T	T	T	T	T	T	T	T	T	T	T	T	T
Chr6__28776243	T/C	6	28776243	T	T	C	T	T	T	T	T	T	T	T	T	T	T	T	T	T	T	T	T	T	T	T	T	T	T	T	T	T	T	T	T	T	T	T	T	T	T	T	T	T	T	T	T	T	T
Chr6__28776318	T/A	6	28776318	T	T	A	T	T	T	T	T	T	T	T	T	T	T	T	W	A	A	T	T	T	A	T	T	T	T	W	T	A	T	T	A	T	T	W	T	A	A	T	T	T	T	A	T	T	T
Chr6__28776532	A/G	6	28776532	A	A	G	A	A	A	A	A	A	A	A	A	A	A	A	A	A	A	A	A	A	A	A	A	A	A	A	A	A	A	A	A	A	A	A	A	A	A	A	A	A	A	A	A	A	A
Chr6__28776592	G/A	6	28776592	G	G	A	G	G	G	G	G	G	G	G	G	G	G	G	G	G	G	G	G	G	G	G	G	G	G	G	G	G	G	G	G	G	G	G	G	G	G	G	G	G	G	G	G	G	G
Chr6__28776721	G/A	6	28776721	G	G	A	G	G	G	G	G	G	G	G	G	G	G	G	G	G	G	G	G	G	G	G	G	G	G	G	G	G	G	G	G	G	G	G	G	G	G	G	G	G	G	G	G	G	G
Chr6__28776750	A/G	6	28776750	A	A	G	A	A	A	A	A	A	A	A	A	A	A	A	A	A	A	A	A	A	A	A	A	A	A	A	A	A	A	A	A	A	A	A	A	A	A	A	A	A	A	A	A	A	A
Chr6__28776772	T/C	6	28776772	T	T	C	T	T	T	T	T	T	T	T	T	T	T	T	T	T	T	T	T	T	T	T	T	T	T	T	T	T	T	T	T	T	T	T	T	T	T	T	T	T	T	T	T	T	T
Chr6__28776796	C/T	6	28776796	C	C	T	C	C	C	C	C	C	C	C	C	C	C	C	C	C	C	C	C	C	C	C	C	C	C	C	C	C	C	C	C	C	C	C	C	C	C	C	C	C	C	C	C	C	C
Chr6__28776883	C/T	6	28776883	C	C	T	C	C	C	C	C	C	C	C	C	C	C	C	C	C	C	C	C	C	C	C	C	C	C	C	C	C	C	C	C	C	C	C	C	C	C	C	C	C	C	C	C	C	C
Chr6__28777312	G/A	6	28777312	G	G	A	G	G	G	G	G	G	G	G	G	G	G	G	G	G	G	G	G	G	G	G	G	G	G	G	G	G	G	G	G	G	G	G	G	G	G	G	G	G	G	G	G	G	G
Chr6__28777318	A/G	6	28777318	A	A	G	A	A	A	A	A	A	A	A	A	A	A	A	A	A	A	A	A	A	A	A	A	A	A	A	A	A	A	A	A	A	A	A	A	A	A	A	A	A	A	A	A	A	A
Chr6__28777374	G/A	6	28777374	G	G	A	G	G	G	G	G	G	G	G	G	G	G	G	G	G	G	G	G	G	G	G	G	G	G	G	G	G	G	G	G	G	G	G	G	G	G	G	G	G	G	G	G	G	G
Chr6__28777463	A/G	6	28777463	A	A	G	A	A	A	A	A	A	A	A	A	A	A	A	A	A	A	A	A	A	A	A	A	A	A	A	A	A	A	A	A	A	A	A	A	A	A	A	A	A	A	A	A	A	A
Chr6__28777731	C/T	6	28777731	C	C	T	C	C	C	C	C	C	C	C	C	C	C	C	C	C	C	C	C	C	C	C	C	C	C	C	C	C	C	C	C	C	C	C	C	C	C	C	C	C	C	C	C	C	C
Chr6__28778025	T/C	6	28778025	T	T	C	T	T	T	T	T	T	T	T	T	T	T	T	T	T	T	T	T	T	T	T	T	T	T	T	T	T	T	T	T	T	T	T	T	T	T	T	T	T	T	T	T	T	T
Chr6__28778110	A/C	6	28778110	A	A	C	A	A	A	A	A	A	A	A	A	A	A	A	A	A	A	A	A	A	A	A	A	A	A	A	A	A	A	A	A	A	A	A	A	A	A	A	A	A	A	A	A	A	A
Chr6__28778222	G/A	6	28778222	G	G	A	G	G	G	G	G	G	G	G	G	G	G	G	G	G	G	G	G	G	G	G	G	G	G	G	G	G	G	G	G	G	G	G	G	G	G	G	G	G	G	G	G	G	G
Chr6__28778340	A/C	6	28778340	A	A	C	A	A	A	A	A	A	A	A	A	A	A	A	A	A	A	A	A	A	A	A	A	A	A	A	A	A	A	A	A	A	A	A	A	A	A	A	A	A	A	A	A	A	A
Chr6__28778603	T/C	6	28778603	T	T	C	T	T	T	T	T	T	T	T	T	T	T	T	T	T	T	T	T	T	T	T	T	T	T	T	T	T	T	T	T	T	T	T	T	T	T	T	T	T	T	T	T	T	T
Chr6__28778669	C/T	6	28778669	C	C	T	C	C	C	C	C	C	C	C	C	C	C	C	C	C	C	C	C	C	C	C	C	C	C	C	C	C	C	C	C	C	C	C	C	C	C	C	C	C	C	C	C	C	C
Chr6__28778833	G/T	6	28778833	G	G	T	G	G	G	G	G	G	G	G	G	G	G	G	G	G	G	G	G	G	G	G	G	G	G	G	G	G	G	G	G	G	G	G	G	G	G	G	G	G	G	G	G	G	G
Chr6__28778889	T/A	6	28778889	T	T	A	T	T	T	T	T	T	T	T	T	T	T	T	T	T	T	T	T	T	T	T	T	T	T	T	T	T	T	T	T	T	T	T	T	T	T	T	T	T	T	T	T	T	T
Chr6__28779483	T/G	6	28779483	T	T	G	T	T	T	T	T	T	T	T	T	T	T	T	T	T	T	T	T	T	T	T	T	T	T	T	T	T	T	T	T	T	T	T	T	T	T	T	T	T	T	T	T	T	T
Chr6__28779516	G/A	6	28779516	G	G	A	G	G	G	G	G	G	G	G	G	G	G	G	G	G	G	G	G	G	G	G	G	G	G	G	G	G	G	G	G	G	G	G	G	G	G	G	G	G	G	G	G	G	G
Chr6__28779529	C/A	6	28779529	C	C	A	C	C	C	C	C	C	C	C	C	C	C	C	C	C	C	C	C	C	C	C	C	C	C	C	C	C	C	C	C	C	C	C	C	C	C	C	C	C	C	C	C	C	C
Chr6__28779551	C/A	6	28779551	C	C	A	C	C	C	C	C	C	C	C	C	C	C	C	C	C	C	C	C	C	C	C	C	C	C	C	C	C	C	C	C	C	C	C	C	C	C	C	C	C	C	C	C	C	C
Chr6__28779714	A/G	6	28779714	A	A	G	A	A	A	A	R	A	A	A	A	A	A	A	A	A	A	A	A	A	A	A	A	A	A	A	A	A	A	A	A	A	A	A	A	A	A	A	A	A	A	A	A	A	A
Chr6__28779725	T/C	6	28779725	T	T	C	T	T	T	T	Y	T	T	T	T	T	T	T	T	T	T	T	T	T	T	T	T	T	T	T	T	T	T	T	T	T	T	T	T	T	T	T	T	T	T	T	T	T	T
Chr6__28779781	G/C	6	28779781	G	G	C	G	G	G	G	G	G	G	G	G	G	G	G	G	G	G	G	G	G	G	G	G	G	G	G	G	G	G	G	G	G	G	G	G	G	G	G	G	G	G	G	G	G	G
Chr6__28779929	T/C	6	28779929	T	T	C	T	T	T	T	T	T	T	T	T	T	T	T	T	T	T	T	T	T	T	T	T	T	T	T	T	T	N	T	T	T	T	T	T	T	T	T	T	T	T	T	T	T	T
Chr6__28780470	C/T	6	28780470	C	C	T	C	C	C	C	C	C	C	C	C	C	C	C	C	C	C	C	C	C	C	C	C	C	C	C	C	C	C	C	C	C	C	C	C	C	C	C	C	C	C	C	C	C	C
Chr6__28780505	T/C	6	28780505	T	T	C	T	T	T	T	T	T	T	T	T	T	T	T	T	T	T	T	T	T	T	T	T	T	T	T	T	T	T	T	T	T	T	T	T	T	T	T	T	T	T	T	T	T	T
Chr6__28780516	A/G	6	28780516	A	A	G	A	A	A	A	A	A	A	A	A	A	A	A	A	A	A	A	A	A	A	A	A	A	A	A	A	A	A	A	A	A	A	A	A	A	A	A	A	A	A	A	A	A	A
Chr6__28780624	G/C	6	28780624	G	G	C	G	G	G	G	G	G	G	G	G	G	G	G	G	G	G	G	G	G	G	G	G	G	G	G	G	G	G	G	G	G	G	G	G	G	G	G	G	G	G	G	G	G	G
Chr6__28783224	A/G	6	28783224	A	A	G	A	A	A	A	A	A	A	A	A	A	A	A	A	A	A	A	A	A	A	A	A	A	A	A	A	A	A	A	A	A	A	A	A	A	A	A	A	A	A	A	A	A	A
Chr6__28783512	A/G	6	28783512	A	A	A	A	A	N	A	A	A	A	A	A	A	A	A	A	A	R	A	A	A	R	A	R	A	R	R	N	R	A	R	A	A	A	R	A	R	R	A	A	R	A	R	R	A	A
Chr6__28783521	T/C	6	28783521	T	T	T	T	T	N	T	T	T	T	T	T	T	T	T	T	N	Y	T	T	T	Y	T	Y	T	Y	Y	N	Y	T	Y	T	T	T	Y	T	Y	Y	T	T	Y	T	Y	Y	T	T
Chr6__28783558	T/G	6	28783558	T	T	T	T	T	K	T	T	T	T	T	T	T	T	T	N	T	K	T	T	T	K	T	N	T	K	T	K	K	T	K	N	T	T	T	T	K	K	T	T	N	T	T	N	T	T
Chr6__28783656	A/C	6	28783656	A	A	N	A	A	M	A	A	A	A	A	A	A	A	M	N	M	M	A	A	A	N	A	A	A	A	M	M	M	A	A	M	A	A	M	A	M	M	A	A	A	A	M	N	A	A
Chr6__28783784	T/G	6	28783784	T	T	T	T	T	K	T	T	T	T	T	T	T	T	K	T	K	K	T	T	T	K	T	K	T	K	K	K	K	T	K	T	T	T	K	T	K	K	T	T	K	T	K	K	T	T
Chr6__28783934	A/G	6	28783934	A	A	A	A	A	R	A	A	A	A	A	A	A	A	R	A	R	R	A	A	A	R	A	N	A	R	R	R	R	A	A	A	A	A	R	A	R	R	A	A	R	A	R	A	A	A
Chr6__28784549	G/T	6	28784549	G	G	T	G	G	G	N	G	G	G	G	G	G	G	G	G	G	G	G	G	G	G	G	G	G	G	G	G	G	G	G	G	G	G	G	G	G	G	G	N	G	G	G	G	G	G
Chr6__28784625	G/C	6	28784625	G	G	G	G	G	S	G	G	G	G	G	G	G	G	S	G	S	S	G	G	G	S	G	S	G	S	G	S	S	G	G	G	G	G	S	G	S	S	G	G	S	G	S	S	G	G
Chr6__28784845	A/T	6	28784845	A	A	A	A	A	W	A	A	A	A	A	A	A	A	W	A	W	W	A	A	A	W	A	W	A	W	A	A	W	A	A	A	A	A	W	A	A	W	A	A	W	A	W	W	A	A
Chr6__28785410	C/T	6	28785410	C	C	T	C	C	C	C	C	C	C	C	C	C	C	C	C	C	C	C	C	C	C	C	C	C	C	C	C	C	C	C	C	C	C	C	C	C	C	C	C	C	C	C	C	C	C
Chr6__28785510	T/A	6	28785510	T	T	A	T	T	T	T	T	T	T	T	T	T	T	T	T	T	T	T	T	T	T	T	T	T	T	T	T	T	T	T	T	T	T	T	T	T	T	T	T	T	T	T	T	T	T
Chr6__28785648	C/T	6	28785648	C	C	T	C	C	C	C	C	C	C	C	C	C	C	C	C	C	C	C	C	C	C	C	C	C	C	C	C	C	C	C	C	C	C	C	C	C	C	C	C	C	C	C	C	C	C
Chr6__28786229	G/A	6	28786229	G	G	A	G	G	G	G	G	G	G	G	G	G	G	G	G	G	G	G	G	G	G	G	G	G	G	G	G	G	G	G	G	G	G	G	G	G	G	G	G	G	G	G	G	G	G
Chr6__28786308	A/G	6	28786308	A	A	G	A	A	R	A	A	A	A	A	A	A	A	A	A	A	A	A	A	A	A	A	A	A	A	A	A	A	A	A	A	A	A	A	A	A	A	A	A	A	A	A	A	A	A
Chr6__28786335	G/A	6	28786335	G	G	A	G	G	G	G	G	G	G	G	G	G	G	G	G	G	G	G	G	G	G	G	G	G	G	G	G	G	G	G	G	G	G	G	G	G	G	G	G	G	G	G	G	G	G
Chr6__28786473	C/G	6	28786473	C	C	G	C	C	C	C	C	C	C	C	C	C	C	C	C	C	C	C	C	C	C	C	C	C	C	C	C	C	C	C	C	C	C	C	C	C	C	C	C	C	C	C	C	C	C
Chr6__28786493	T/C	6	28786493	T	T	C	T	T	Y	T	T	T	T	T	T	T	T	T	T	T	T	T	T	T	T	T	T	T	T	T	T	T	T	T	T	T	T	T	T	T	T	T	T	T	T	T	T	T	T
Chr6__28787187	C/T	6	28787187	C	C	T	C	C	C	C	C	C	C	C	C	C	C	C	C	C	C	C	C	C	C	C	C	C	C	C	C	C	C	C	C	C	C	C	C	C	C	C	C	C	C	C	C	C	C
Chr6__28787458	A/G	6	28787458	A	A	G	A	A	A	A	A	A	A	A	A	A	A	A	A	A	A	A	A	A	A	A	A	A	A	A	A	A	A	A	A	A	A	A	A	A	A	A	A	A	A	A	A	A	A
Chr6__28787496	T/C	6	28787496	T	T	C	T	T	T	T	T	T	T	T	T	T	T	T	T	T	T	T	T	T	T	T	T	T	T	T	T	T	T	T	T	T	T	T	T	T	T	T	T	T	T	T	T	T	T
Chr6__28788485	A/G	6	28788485	A	A	G	A	A	A	A	A	A	A	A	A	A	A	A	A	A	A	A	A	A	A	A	A	A	A	A	A	A	A	A	A	A	A	A	A	A	A	A	A	A	A	A	A	A	A
Chr6__28788623	T/C	6	28788623	T	T	C	T	T	T	T	T	T	T	T	T	T	T	T	T	T	T	T	T	T	T	T	T	T	T	T	T	T	T	T	T	T	T	T	T	T	T	T	T	T	T	T	T	T	T
Chr6__28788657	A/G	6	28788657	A	A	G	A	A	A	A	A	A	A	A	A	A	A	A	A	A	A	A	A	A	A	A	A	A	A	A	A	A	A	A	A	A	A	A	A	A	A	A	A	A	A	A	A	A	A
Chr6__28788763	T/G	6	28788763	T	T	G	T	T	T	T	T	T	T	T	T	T	T	T	T	T	T	T	T	T	T	T	T	T	T	T	T	T	T	T	T	T	T	T	T	T	T	T	T	T	T	T	T	T	T
Chr6__28788892	T/C	6	28788892	T	T	C	T	T	T	T	T	T	T	T	T	T	T	T	T	T	T	T	T	T	T	T	T	T	T	T	T	T	T	T	T	T	T	T	T	T	T	T	T	T	T	T	T	T	T
Chr6__28789202	A/G	6	28789202	A	A	G	A	A	A	A	A	A	A	A	A	A	A	A	A	A	A	A	A	A	A	A	A	A	A	A	A	A	A	A	A	A	A	A	A	A	A	A	A	A	A	A	A	A	A
Chr6__28789568	G/T	6	28789568	G	G	T	G	G	G	G	G	G	G	G	G	G	G	G	G	G	G	G	G	G	G	G	G	G	G	G	G	G	G	G	G	G	G	G	G	G	G	G	G	G	G	G	G	G	G
Chr6__28789891	A/C	6	28789891	A	A	C	A	A	A	A	A	A	A	A	A	A	A	A	A	A	A	A	A	A	A	A	A	A	A	A	A	A	A	A	A	A	A	A	A	A	A	A	A	A	A	A	A	A	A
Chr6__28790184	A/G	6	28790184	A	A	G	A	A	A	A	A	A	A	A	A	A	A	A	A	A	A	A	A	A	A	A	A	A	A	A	A	A	A	A	A	A	A	A	A	A	A	A	A	A	A	A	A	A	A
Chr6__28791037	A/G	6	28791037	A	A	G	A	A	A	A	A	A	A	A	A	A	A	A	A	A	A	A	A	A	A	A	A	A	A	A	A	A	A	A	A	A	A	A	A	A	A	A	A	A	A	A	A	A	A
Chr6__28791266	C/T	6	28791266	C	Y	T	C	C	C	C	C	C	C	C	C	C	C	C	C	C	C	C	C	C	C	C	C	C	C	C	C	C	C	C	C	C	C	C	C	C	C	C	C	C	C	C	C	C	C
Chr6__28791283	C/T	6	28791283	C	Y	T	C	C	C	C	C	C	C	C	C	C	C	C	C	C	C	C	C	C	N	C	C	C	C	C	C	C	C	C	C	C	C	C	C	C	C	C	C	C	C	C	C	C	C
Chr6__28791328	A/G	6	28791328	A	A	G	A	A	A	A	A	A	A	A	A	A	A	A	R	G	G	A	A	A	G	A	A	A	A	G	A	G	A	A	G	A	A	R	A	G	G	A	A	A	A	G	A	A	A
Chr6__28791688	G/A	6	28791688	G	G	A	G	G	G	G	G	G	G	G	G	G	G	G	G	G	G	G	G	G	G	G	G	G	G	G	G	G	G	G	G	G	G	G	G	G	G	G	G	G	G	G	G	G	G
Chr6__28791957	T/C	6	28791957	T	T	C	T	T	T	T	T	T	T	T	T	T	T	T	T	T	T	T	T	T	T	T	T	T	T	T	T	T	T	T	T	T	T	T	N	T	T	T	T	T	T	T	T	T	T
Chr6__28792378	T/C	6	28792378	T	T	C	T	T	T	T	T	T	T	T	T	T	T	T	T	T	T	T	T	T	T	T	T	T	T	T	T	T	T	T	T	T	T	T	T	T	T	T	T	T	T	T	T	T	T
Chr6__28793053	T/A	6	28793053	T	T	T	T	T	T	T	T	T	T	T	T	T	T	T	T	T	T	T	T	A	T	T	T	T	T	T	T	T	T	T	T	T	T	T	A	T	T	T	T	T	T	T	T	T	T
Chr6__28794646	T/C	6	28794646	T	T	C	T	T	T	T	T	T	T	T	T	T	T	T	T	T	T	T	T	T	T	T	T	T	T	T	T	T	T	T	T	T	T	T	T	T	T	T	T	T	T	T	T	T	T
Chr6__28795188	A/T	6	28795188	A	A	T	A	A	A	A	A	A	A	A	A	A	A	A	A	A	A	A	A	A	A	A	A	A	A	A	A	A	A	A	A	A	A	A	A	A	A	A	A	A	A	A	A	A	A
Chr6__28795234	T/C	6	28795234	T	T	C	T	T	T	T	T	T	T	T	T	T	T	T	T	T	T	T	T	T	T	T	T	T	T	T	T	T	T	T	T	T	T	T	T	T	T	T	T	T	T	T	T	T	T
Chr6__28795264	C/G	6	28795264	C	C	G	C	C	C	C	C	C	C	C	C	C	C	C	C	C	C	C	C	C	C	C	C	C	C	C	C	C	C	C	C	C	C	C	C	C	C	C	C	C	C	C	C	C	C
Chr6__28795546	T/C	6	28795546	T	T	C	T	T	T	T	T	T	T	T	T	T	T	T	T	T	T	T	T	T	T	T	T	T	T	T	T	T	T	T	T	T	T	T	T	T	T	T	T	T	T	T	T	T	T
Chr6__28795978	G/C	6	28795978	G	G	C	G	G	G	G	G	G	G	G	G	G	G	G	G	G	G	G	G	G	G	G	G	G	G	G	G	G	G	G	G	G	G	G	G	G	G	G	G	G	G	G	G	G	G
Chr6__28796007	G/T	6	28796007	G	G	T	G	G	G	G	G	G	G	G	G	G	G	G	G	G	G	G	G	G	G	G	G	G	G	G	G	G	G	G	G	G	G	G	G	G	G	G	G	G	G	G	G	G	G
Chr6__28796018	C/T	6	28796018	C	C	T	C	C	C	C	C	C	C	C	C	C	C	C	C	C	C	C	C	C	C	C	C	C	C	C	C	C	C	C	C	C	C	C	C	C	C	C	C	C	C	C	C	C	C
Chr6__28796036	C/T	6	28796036	C	C	T	C	C	C	C	C	C	C	C	C	C	C	C	C	C	C	C	C	C	C	C	C	C	C	C	C	C	C	C	C	C	C	C	C	C	C	C	C	C	C	C	C	C	C
Chr6__28796640	G/A	6	28796640	G	G	A	G	G	G	G	G	G	G	G	G	G	G	G	G	G	G	G	G	G	G	G	G	G	G	G	G	G	G	G	G	G	G	G	G	G	G	G	G	G	G	G	G	G	G
Chr6__28797782	T/C	6	28797782	T	T	C	T	T	T	T	T	T	T	T	T	T	T	T	T	T	T	T	T	T	T	T	T	T	T	T	T	T	T	T	T	T	T	T	T	T	T	T	T	T	T	T	T	T	T
Chr6__28797789	T/A	6	28797789	T	T	A	T	T	T	T	T	T	T	T	T	T	T	T	T	T	T	T	T	T	T	T	T	T	T	T	T	T	T	T	T	T	T	T	T	T	T	T	T	T	T	T	T	T	T
Chr6__28797873	A/G	6	28797873	A	A	R	A	A	A	A	A	A	A	A	A	A	A	A	A	A	A	A	A	A	A	A	A	A	A	A	A	A	A	A	A	A	A	A	A	A	A	A	A	A	A	A	A	A	A
Chr6__28797947	C/T	6	28797947	C	C	T	C	C	C	C	C	C	C	C	C	C	C	C	C	C	C	C	C	C	C	C	C	C	C	C	C	C	C	C	C	C	C	C	C	C	C	C	C	C	C	C	C	C	C
Chr6__28797983	A/G	6	28797983	A	A	G	A	A	A	A	A	A	A	A	A	A	A	A	A	A	A	A	A	A	A	A	A	A	A	A	A	A	A	A	A	A	A	A	A	A	A	A	A	A	A	A	A	A	A
Chr6__28798026	G/A	6	28798026	G	G	A	G	G	G	G	G	G	G	G	G	G	G	G	G	G	G	G	G	G	G	G	G	G	G	G	G	G	G	G	G	G	G	G	G	G	G	G	G	G	G	G	G	G	G
Chr6__28798097	G/A	6	28798097	G	G	A	G	G	G	G	G	G	G	G	G	G	G	G	G	G	G	G	G	G	G	G	G	G	G	G	G	G	G	G	G	G	G	G	G	G	G	G	G	G	G	G	G	G	G
Chr6__28798137	G/A	6	28798137	G	G	A	G	G	G	G	G	G	G	G	G	G	G	G	G	G	G	G	G	G	G	G	G	G	G	G	G	G	G	G	G	G	G	G	G	G	G	G	G	G	G	G	G	G	G
Chr6__28798223	C/T	6	28798223	C	C	T	C	C	C	C	C	C	C	C	C	C	C	C	C	C	C	C	C	C	C	C	C	C	C	C	C	C	C	C	C	C	C	C	C	C	C	C	C	C	C	C	C	C	C
Chr6__28798259	T/C	6	28798259	T	T	C	T	T	T	T	T	T	T	T	T	T	T	T	T	T	T	T	T	T	T	T	T	T	T	T	T	T	T	T	T	T	T	T	T	T	T	T	T	T	T	T	T	T	T
Chr6__28798268	A/G	6	28798268	A	A	G	A	A	A	A	A	A	A	A	A	A	A	A	A	A	A	A	A	A	A	A	A	A	A	A	A	A	A	A	A	A	A	A	A	A	A	A	A	A	A	A	A	A	A
Chr6__28798624	C/T	6	28798624	C	C	T	C	C	C	C	C	C	C	C	C	C	C	C	C	C	C	C	C	C	C	C	C	C	C	C	C	C	C	C	C	C	C	C	C	C	C	C	C	C	C	C	C	C	C
Chr6__28798950	G/A	6	28798950	G	G	A	G	G	G	G	G	G	G	G	G	G	G	G	G	G	G	G	G	G	G	G	G	G	G	G	G	G	G	G	G	G	G	G	G	G	G	G	G	G	G	G	G	G	G
Chr6__28799544	C/G	6	28799544	C	C	G	C	C	C	C	C	C	C	C	C	C	C	C	C	C	C	C	C	C	C	C	C	C	C	C	C	C	C	C	C	C	C	C	C	C	C	C	C	C	C	C	C	C	C
Chr6__28799578	T/A	6	28799578	T	T	A	T	T	T	T	T	T	N	T	T	T	T	T	T	T	T	T	T	T	T	T	T	T	T	T	T	T	T	T	T	T	T	T	T	T	T	T	T	T	T	T	T	T	T
Chr6__28799721	G/A	6	28799721	G	G	A	G	G	G	G	G	G	G	G	G	G	G	G	G	G	G	G	G	G	G	G	G	G	G	G	G	G	G	G	G	G	G	G	G	G	G	G	G	G	G	G	G	G	G
Chr6__28799821	G/A	6	28799821	G	G	G	G	G	G	G	A	R	G	G	G	G	A	G	G	G	G	G	G	G	G	G	G	A	G	G	G	G	G	G	G	G	G	G	G	G	G	G	G	A	G	G	G	G	A
Chr6__28800111	T/A	6	28800111	T	T	A	T	T	T	T	T	T	T	T	T	T	T	T	T	T	T	T	T	T	T	T	T	T	T	T	T	T	T	T	T	T	T	T	T	T	T	T	T	T	T	T	T	T	T
Chr6__28800225	C/T	6	28800225	C	C	T	C	C	C	C	C	C	C	C	C	C	C	C	C	C	C	C	C	C	C	C	C	C	C	C	C	C	C	C	C	C	C	C	C	C	C	C	C	C	C	C	C	C	C
Chr6__28800235	T/C	6	28800235	T	T	C	T	T	T	T	T	T	T	T	T	T	T	T	T	T	T	T	T	T	T	T	T	T	T	T	T	T	T	T	T	T	T	T	T	T	T	T	T	T	T	T	T	T	T
Chr6__28800350	T/C	6	28800350	T	T	C	T	T	T	T	T	T	T	T	T	T	T	T	T	T	T	T	T	T	T	T	T	T	T	T	T	T	T	T	T	T	T	T	T	T	T	T	T	T	T	T	T	T	T
Chr6__28800531	A/G	6	28800531	A	A	G	A	A	A	A	A	A	A	A	A	A	A	A	A	A	A	A	A	A	A	A	A	A	A	A	A	A	A	A	A	A	A	A	A	A	A	A	A	A	A	A	A	A	A
Chr6__28800644	T/C	6	28800644	T	Y	C	T	T	T	T	T	T	T	T	T	T	T	T	T	T	T	T	T	T	T	T	T	T	T	T	T	T	T	T	T	T	T	T	T	T	T	T	T	T	T	T	T	T	T
Chr6__28800829	T/C	6	28800829	T	T	C	T	T	T	T	T	T	T	T	T	T	T	T	T	T	T	T	T	T	T	T	T	T	T	T	T	T	T	T	T	T	T	T	T	T	T	T	T	T	T	T	T	T	T
Chr6__28800919	T/C	6	28800919	T	T	C	T	N	T	T	T	T	T	T	T	T	T	T	T	T	T	T	T	T	T	T	T	T	T	T	T	T	T	T	T	T	T	T	T	T	T	T	T	T	T	T	T	T	T
Chr6__28800959	T/C	6	28800959	T	T	C	T	T	T	T	T	T	T	T	T	T	T	T	T	T	T	T	T	T	T	T	T	T	T	T	T	T	T	T	T	T	T	T	T	T	T	T	T	T	T	T	T	T	T
Chr6__28801021	C/T	6	28801021	C	C	C	C	C	C	C	C	C	C	C	T	T	C	C	C	C	C	C	C	C	C	C	C	C	C	C	C	C	C	C	C	C	C	C	C	C	C	C	C	C	C	C	C	C	C
Chr6__28801489	G/T	6	28801489	G	G	T	T	T	G	G	G	G	G	G	G	G	G	G	G	G	G	G	G	G	G	G	G	G	G	G	G	G	G	G	G	G	G	G	G	G	G	G	G	G	G	G	G	G	G
Chr6__28801779	C/T	6	28801779	C	C	N	C	C	C	C	C	C	C	C	C	C	C	C	C	C	C	C	C	C	C	C	N	C	C	C	C	C	C	C	C	C	C	C	C	C	C	C	C	C	C	C	C	C	C
Chr6__28801942	C/G	6	28801942	C	C	G	C	C	N	C	C	C	C	C	C	C	C	C	C	C	C	C	C	C	C	C	C	C	C	C	C	C	C	C	C	C	N	C	C	C	C	C	C	C	C	C	C	C	C
Chr6__28801948	A/C	6	28801948	A	A	C	A	A	N	A	A	A	A	A	A	N	A	A	A	A	A	A	A	A	A	A	A	A	A	A	A	A	A	A	A	A	A	A	A	A	A	A	A	A	A	A	A	A	A
Chr6__28802545	T/G	6	28802545	T	T	G	T	T	T	T	T	T	T	T	T	T	T	T	T	T	T	T	T	T	T	T	T	T	T	T	T	T	T	T	T	T	T	T	T	T	T	T	T	T	T	T	T	T	T
Chr6__28802561	A/G	6	28802561	A	A	G	A	A	A	A	A	A	A	A	A	A	A	A	A	A	A	A	A	A	A	A	A	A	A	A	A	A	A	A	A	A	A	A	A	A	A	A	A	A	A	A	A	A	A
Chr6__28804822	G/A	6	28804822	G	G	A	G	G	G	G	G	G	G	G	G	G	G	G	G	G	G	G	G	G	G	G	G	G	G	G	G	G	G	G	G	G	G	G	G	G	G	G	G	G	G	G	G	G	G
Chr6__28805245	C/T	6	28805245	C	C	T	C	C	C	C	C	C	C	C	C	C	C	C	C	C	C	C	C	C	C	C	C	C	C	C	C	C	C	C	C	C	C	C	C	C	C	C	C	C	C	C	C	C	C
Chr6__28805619	T/G	6	28805619	T	T	T	T	T	T	T	G	G	T	T	T	T	G	T	T	T	T	T	T	T	T	T	T	G	T	T	T	T	T	T	T	T	T	T	T	T	T	T	T	K	T	T	T	T	G
Chr6__28806505	G/A	6	28806505	G	G	A	G	G	G	G	G	G	G	G	G	G	G	G	G	G	G	G	G	G	G	G	G	G	G	G	G	G	G	G	G	G	G	G	G	G	G	G	G	G	G	G	G	G	G
Chr6__28806516	C/T	6	28806516	C	C	T	C	C	C	C	C	C	C	C	C	C	C	C	C	C	C	C	C	C	C	C	C	C	C	C	C	C	C	C	C	C	C	C	C	C	C	C	C	C	C	C	C	C	C
Chr6__28807323	G/A	6	28807323	G	G	R	G	G	G	G	G	G	G	G	G	G	G	G	G	G	G	G	G	G	G	G	G	G	G	G	G	G	G	G	G	G	G	G	G	G	G	G	G	G	G	G	G	G	G
Chr6__28808488	T/C	6	28808488	T	T	C	T	T	T	T	T	T	T	T	T	T	T	T	T	T	T	T	T	T	T	T	T	T	T	T	T	T	T	T	T	T	T	T	T	T	T	T	T	T	T	T	T	T	T
Chr6__28808568	T/C	6	28808568	T	T	C	T	T	T	T	T	T	T	T	T	T	T	T	T	T	T	T	T	T	T	T	T	T	T	T	T	T	T	T	T	T	T	T	T	T	T	T	T	T	T	T	T	T	T
Chr6__28809742	C/A	6	28809742	C	C	A	C	C	C	C	C	C	C	C	C	C	C	C	C	C	C	C	C	C	C	C	C	C	C	C	C	C	C	C	C	C	C	C	C	C	C	C	C	C	C	C	C	C	C
Chr6__28810505	C/T	6	28810505	C	C	T	C	C	C	C	C	C	C	C	C	C	C	C	C	C	C	C	C	C	C	C	C	C	C	C	C	C	C	C	C	C	C	C	C	C	C	C	C	C	C	C	C	C	C
Chr6__28810896	A/T	6	28810896	A	A	T	A	A	A	A	A	A	A	A	A	A	A	A	A	A	A	A	A	A	A	A	A	A	A	A	A	A	A	A	A	A	A	A	A	A	A	A	A	A	A	A	A	A	A
Chr6__28811055	C/T	6	28811055	C	C	T	C	C	C	C	C	C	C	C	C	C	C	C	C	C	C	C	C	C	C	C	C	C	C	C	C	C	C	C	C	C	C	C	C	C	C	C	C	C	C	C	C	C	C
Chr6__28812147	G/A	6	28812147	G	G	A	G	G	G	G	G	G	G	G	G	G	G	G	G	G	G	G	G	G	G	G	G	G	G	G	G	G	G	G	G	G	G	G	G	G	G	G	G	G	G	G	G	G	G
Chr6__28813603	C/T	6	28813603	C	C	T	C	C	C	C	C	C	C	C	C	C	C	C	C	C	C	C	C	C	C	C	C	C	C	C	C	C	C	C	C	C	C	C	C	C	C	C	C	C	C	C	C	C	C
Chr6__28813666	C/A	6	28813666	C	C	A	C	C	C	C	C	C	C	C	C	C	C	C	C	C	C	C	C	C	C	C	C	C	C	C	C	C	C	C	C	C	C	C	C	C	C	C	C	C	C	C	C	C	C
Chr6__28813735	C/T	6	28813735	C	C	T	C	C	C	C	C	C	C	C	C	C	C	C	C	C	C	C	C	C	C	C	C	C	C	C	C	C	C	C	C	C	C	C	C	C	C	C	C	C	C	C	C	C	C
Chr6__28813821	G/T	6	28813821	G	G	T	G	G	G	G	G	G	G	G	G	G	G	G	G	G	G	G	G	G	G	G	G	G	G	G	G	G	G	G	G	G	G	G	G	G	G	G	G	G	G	G	G	G	G
Chr6__28813867	G/T	6	28813867	G	G	T	G	G	G	G	G	G	G	G	G	G	G	G	G	G	G	G	G	G	G	G	G	G	G	G	G	G	G	G	G	G	G	G	G	G	G	G	G	G	G	G	G	G	K
Chr6__28814549	C/T	6	28814549	C	C	T	C	C	C	C	C	C	C	C	C	C	C	C	C	C	C	C	C	C	C	C	C	C	C	C	C	C	C	C	C	C	C	C	C	C	C	C	C	C	C	C	C	C	C
Chr6__28815311	A/G	6	28815311	A	A	G	A	A	A	A	A	A	A	A	A	A	A	A	A	A	A	A	A	A	A	A	A	A	A	A	A	A	A	A	A	A	A	A	A	A	A	A	A	A	A	A	A	A	A
Chr6__28816197	C/G	6	28816197	G	C	G	C	C	N	C	G	G	C	C	C	C	G	G	G	G	G	C	C	C	G	C	G	G	C	G	G	G	C	C	G	C	C	G	C	G	G	C	C	G	C	G	C	C	G
Chr6__28816264	C/T	6	28816264	C	C	T	C	C	C	C	C	C	C	C	N	C	C	C	C	C	C	C	C	C	C	C	C	C	C	C	C	C	C	C	C	C	N	C	C	C	C	C	C	C	C	C	C	C	C
Chr6__28816271	C/T	6	28816271	C	C	T	C	C	C	C	C	C	C	C	N	C	C	C	C	C	C	C	C	C	C	C	C	C	C	C	C	C	N	C	N	C	N	C	C	C	C	C	C	C	C	C	C	C	C
Chr6__28816323	A/G	6	28816323	A	A	G	A	A	A	A	A	A	A	A	A	A	A	A	A	A	A	A	A	A	A	A	A	A	A	A	A	A	A	A	A	A	A	A	A	A	A	A	A	A	A	A	A	A	A
Chr6__28816332	C/T	6	28816332	C	C	T	C	C	C	C	C	C	C	C	C	C	C	C	C	C	C	C	C	C	C	C	C	C	C	C	C	C	C	C	C	C	C	C	C	C	C	C	C	C	C	C	C	C	C
Chr6__28816343	G/A	6	28816343	G	G	A	G	G	G	G	G	G	G	G	G	G	G	G	G	G	G	G	G	G	G	G	G	G	G	G	G	G	G	G	G	G	G	G	G	G	G	G	G	G	G	G	G	G	G
Chr6__28816361	A/T	6	28816361	A	A	T	N	A	A	A	A	A	A	A	A	A	A	A	A	A	A	A	A	A	A	A	A	A	A	A	A	A	A	A	A	A	A	A	A	A	A	A	A	A	A	A	A	A	A
Chr6__28816547	C/T	6	28816547	C	C	T	C	C	C	C	C	C	C	C	C	C	C	C	C	C	C	C	C	C	C	C	C	C	C	C	C	C	C	C	C	C	C	C	C	C	C	C	C	C	C	C	C	C	C
Chr6__28816735	T/C	6	28816735	T	T	C	T	T	T	T	T	T	T	T	T	T	T	T	T	T	T	T	T	T	T	T	T	T	T	T	T	T	T	T	T	T	T	T	T	T	T	T	T	T	T	T	T	T	T
Chr6__28816760	T/C	6	28816760	T	T	C	T	T	T	T	T	T	T	T	T	T	T	T	T	T	T	T	T	T	T	T	T	T	T	T	T	T	T	T	T	T	T	T	T	T	T	T	T	T	T	T	T	T	T
Chr6__28816839	G/A	6	28816839	G	G	A	G	G	G	G	G	G	G	G	G	G	G	G	G	G	G	G	G	G	G	G	G	G	G	G	G	G	G	G	G	G	G	G	G	G	G	G	G	G	G	G	G	N	G
Chr6__28816945	G/A	6	28816945	G	G	R	G	G	G	G	G	G	G	G	G	G	G	G	G	G	G	G	G	G	G	G	G	G	G	G	G	G	G	G	G	G	G	G	G	G	G	G	G	G	G	G	G	G	G
Chr6__28817435	G/A	6	28817435	G	G	A	G	G	G	G	G	G	G	G	G	G	G	G	G	G	G	G	G	G	G	G	G	G	G	G	G	G	G	G	G	G	G	G	G	G	G	G	G	G	G	G	G	G	G
Chr6__28817478	T/C	6	28817478	T	T	C	T	T	T	T	C	C	T	T	T	T	C	T	C	C	C	T	T	T	C	T	T	C	T	C	T	C	T	T	C	T	T	Y	T	C	C	T	T	C	T	C	T	T	C
Chr6__28817531	G/A	6	28817531	G	G	A	G	G	G	G	G	G	G	G	G	G	G	G	G	G	G	G	G	G	G	G	G	G	G	G	G	G	G	G	G	G	G	G	G	G	G	G	G	G	G	G	G	G	G
Chr6__28818305	G/C	6	28818305	G	G	C	G	G	G	G	G	G	G	G	G	G	G	G	G	G	G	G	G	G	G	G	G	G	G	G	G	G	G	G	G	G	G	G	G	G	G	G	G	G	G	G	G	G	G
Chr6__28818315	A/G	6	28818315	A	A	G	A	A	A	A	A	A	A	A	A	A	A	A	A	A	A	A	A	A	A	A	A	A	A	A	A	A	A	A	A	A	A	A	A	A	A	A	A	A	A	A	A	A	A
Chr6__28818974	C/T	6	28818974	C	C	Y	C	C	C	C	C	C	C	C	C	C	C	C	C	C	C	C	C	C	C	C	C	C	C	C	C	C	C	C	C	C	C	C	C	C	C	C	C	C	C	C	C	C	C
Chr6__28819239	G/A	6	28819239	G	G	A	G	G	G	G	G	G	G	G	G	G	G	G	G	G	G	G	G	G	G	G	G	G	G	G	G	G	G	G	G	G	G	G	G	G	G	G	G	G	G	G	G	G	G
Chr6__28819281	C/T	6	28819281	C	C	T	C	C	C	C	C	C	C	C	C	C	C	C	C	C	C	C	C	C	C	C	C	C	C	C	C	C	C	C	C	C	C	C	C	C	C	C	C	C	C	C	C	C	C
Chr6__28819751	G/A	6	28819751	G	G	A	G	G	G	G	G	G	G	G	G	G	G	G	G	G	G	G	G	G	G	G	G	G	G	G	G	G	G	G	G	G	G	G	G	G	G	G	G	G	G	G	G	G	G
Chr6__28820691	C/T	6	28820691	C	C	T	C	C	C	C	C	C	C	C	C	C	C	C	C	C	C	C	C	C	C	C	C	C	C	C	C	C	C	C	C	C	C	C	C	C	C	C	C	C	C	C	C	C	C
Chr6__28820751	A/C	6	28820751	A	A	C	A	A	A	A	A	A	A	A	A	A	A	A	A	A	A	A	A	A	A	A	A	A	A	A	A	A	A	A	A	A	A	A	A	A	A	A	A	A	A	A	A	A	A
Chr6__28820766	G/A	6	28820766	G	G	A	G	G	G	G	G	G	G	G	G	G	G	G	G	G	G	G	G	G	G	G	G	G	G	G	G	G	G	G	G	G	G	G	G	G	G	G	G	G	G	G	G	G	G
Chr6__28820822	A/T	6	28820822	A	A	T	A	A	A	A	A	A	A	A	A	A	A	A	A	A	A	A	A	A	A	A	A	A	A	A	A	A	A	A	A	A	A	A	A	A	A	A	A	A	A	A	A	A	A
Chr6__28820829	T/C	6	28820829	T	T	C	T	T	T	T	T	T	T	T	T	T	T	T	T	T	T	T	T	T	T	T	T	T	T	T	T	T	T	T	T	T	T	T	T	T	T	T	T	T	T	T	T	T	T
Chr6__28820919	A/G	6	28820919	A	A	G	A	A	A	A	A	A	A	A	A	A	A	A	A	A	A	A	A	A	A	A	A	A	A	A	A	A	A	A	A	A	A	A	A	A	A	A	A	A	A	A	A	A	A
Chr6__28820937	C/T	6	28820937	C	C	T	C	C	C	C	C	C	C	C	C	C	C	C	C	C	C	C	C	C	C	C	C	C	C	C	C	C	C	C	C	C	C	C	C	C	C	C	C	C	C	C	C	C	C
Chr6__28821405	G/A	6	28821405	G	G	A	G	G	G	G	G	G	G	G	G	G	G	G	G	G	G	G	G	G	G	G	G	G	G	G	G	G	G	G	G	G	G	G	G	G	G	G	G	G	G	G	G	G	G
Chr6__28821901	T/C	6	28821901	T	T	C	T	T	T	T	T	T	T	T	T	T	T	T	T	T	T	T	T	T	T	T	T	T	T	T	T	T	T	T	T	T	T	T	T	T	T	T	T	T	T	T	T	T	T
Chr6__28821952	C/T	6	28821952	C	C	T	C	C	C	C	C	C	C	C	C	C	C	C	C	C	C	C	C	C	C	C	C	C	C	C	C	C	C	C	C	C	C	C	C	C	C	C	C	C	C	C	C	C	C
Chr6__28821961	G/A	6	28821961	G	G	A	G	G	G	G	G	G	G	G	G	G	G	G	G	G	G	G	G	G	G	G	G	G	G	G	G	G	G	G	G	G	G	G	G	G	G	G	G	G	G	G	G	G	G
Chr6__28822032	T/C	6	28822032	T	T	C	T	T	T	T	T	T	T	T	T	T	T	T	T	T	T	T	T	T	T	T	T	T	T	T	T	T	T	T	T	T	T	T	T	T	T	T	T	T	T	T	T	T	T
Chr6__28822853	A/C	6	28822853	A	A	C	A	A	A	A	A	A	A	A	A	A	A	A	A	A	A	A	A	A	A	A	A	A	A	A	A	A	A	A	A	A	A	A	A	A	A	A	A	A	A	A	A	A	A
Chr6__28822881	C/T	6	28822881	C	C	T	C	C	C	C	C	C	C	C	C	C	C	C	C	C	C	C	C	C	C	C	C	C	C	C	C	C	C	C	C	C	C	C	C	C	C	C	C	C	C	C	C	C	C
Chr6__28823003	C/G	6	28823003	G	C	G	C	C	S	C	G	G	C	C	C	C	G	G	G	G	G	C	C	C	G	C	G	G	G	G	G	G	C	C	G	C	C	G	C	G	G	C	C	G	C	G	G	C	S
Chr6__28823089	T/C	6	28823089	T	T	C	T	T	T	T	T	T	T	T	T	T	T	T	T	T	T	T	T	T	T	T	T	T	T	T	T	T	T	T	T	T	T	T	T	T	T	T	T	T	T	T	T	T	T
Chr6__28823226	G/A	6	28823226	G	G	A	G	G	G	G	G	G	G	G	G	G	G	G	G	G	G	G	G	G	G	G	G	G	G	G	G	G	G	G	G	G	G	G	G	G	G	G	G	G	G	G	G	G	G
Chr6__28823236	G/T	6	28823236	G	G	T	G	G	G	G	G	G	G	G	G	G	G	G	G	G	G	G	G	G	G	G	G	G	G	G	G	G	G	G	G	G	G	G	G	G	G	G	G	G	G	G	G	G	G
Chr6__28823320	A/G	6	28823320	A	A	G	A	A	A	A	A	A	A	A	A	A	A	A	A	A	A	A	A	A	A	A	A	A	A	A	A	A	A	A	A	A	A	A	A	A	A	A	A	A	A	A	A	A	A
Chr6__28823332	C/T	6	28823332	C	C	T	C	C	C	C	C	C	C	C	C	C	C	C	C	C	C	C	C	C	C	C	C	C	C	C	C	C	C	C	C	C	C	C	C	C	C	C	C	C	C	C	C	C	C
Chr6__28823445	G/C	6	28823445	G	G	C	G	G	G	G	G	G	G	G	G	G	G	G	G	G	G	G	G	G	G	G	G	G	G	G	G	G	G	G	G	G	G	G	G	G	G	G	G	G	G	G	G	G	G
Chr6__28823451	G/A	6	28823451	G	G	A	G	G	G	G	G	G	G	G	G	G	G	G	G	G	G	G	G	G	G	G	G	G	G	G	G	G	G	G	G	G	G	G	G	G	G	G	G	G	G	G	G	G	G
Chr6__28823688	C/T	6	28823688	C	C	T	C	C	C	C	C	C	C	C	C	C	C	C	C	C	C	C	C	C	C	C	C	C	C	C	C	C	C	C	C	C	C	C	C	C	C	C	C	C	C	C	C	C	C
Chr6__28823714	C/T	6	28823714	C	C	T	C	C	C	C	C	C	C	C	C	C	C	C	C	C	C	C	C	C	C	C	C	C	C	C	C	C	C	C	C	C	C	C	C	C	C	C	C	C	C	C	C	C	C
Chr6__28823806	T/C	6	28823806	T	T	C	T	T	T	T	T	T	T	T	T	T	T	T	T	T	T	T	T	T	T	T	T	T	T	T	T	T	T	T	T	T	T	T	T	T	T	T	T	T	T	T	T	T	T
Chr6__28824085	G/A	6	28824085	G	G	A	G	G	G	G	G	G	G	G	G	G	G	G	G	G	G	G	G	G	G	G	G	G	G	G	G	G	G	G	G	G	G	G	G	G	G	G	G	G	G	G	G	G	G
Chr6__28824092	G/A	6	28824092	G	G	A	G	G	G	G	G	G	G	G	G	G	G	G	G	G	G	G	G	G	G	G	G	G	G	G	G	G	G	G	G	G	G	G	G	G	G	G	G	G	G	G	G	G	G
Chr6__28824191	G/A	6	28824191	G	G	A	G	G	G	G	G	G	G	G	G	G	G	G	G	G	G	G	G	G	G	G	G	G	G	G	G	G	G	G	G	G	G	G	G	G	G	G	G	G	G	G	G	G	G
Chr6__28824375	G/A	6	28824375	G	G	A	G	G	G	G	G	G	G	G	G	G	G	G	G	G	G	G	G	G	G	G	G	G	G	G	G	G	G	G	G	G	G	G	G	G	G	G	G	G	G	G	G	G	G
Chr6__28824412	C/T	6	28824412	C	C	T	C	C	C	C	C	C	C	C	C	C	C	C	C	C	C	C	C	C	C	C	C	C	C	C	C	C	C	C	C	C	C	C	C	C	C	C	C	C	C	C	C	C	C
Chr6__28824488	A/G	6	28824488	A	A	R	A	A	A	A	A	A	A	A	A	A	A	A	A	A	A	A	A	A	A	A	A	A	A	A	A	A	A	A	A	A	A	A	A	A	A	A	A	A	A	A	A	A	A
Chr6__28824603	C/T	6	28824603	C	C	T	C	C	C	C	C	C	C	C	C	C	C	C	C	C	C	C	C	C	C	C	C	C	C	C	C	C	C	C	C	C	C	C	C	C	C	C	C	C	C	C	C	C	C
Chr6__28824763	G/A	6	28824763	G	G	R	G	G	G	G	G	G	G	G	G	G	G	G	G	G	G	G	G	G	G	G	G	G	G	G	G	G	G	G	G	G	G	G	G	G	G	G	G	G	G	G	G	G	G
Chr6__28825077	T/C	6	28825077	T	T	C	T	T	T	T	T	T	T	T	T	T	T	T	T	T	T	T	T	T	T	T	T	T	T	T	T	T	T	T	T	T	T	T	T	T	T	T	T	T	T	T	T	T	T
Chr6__28825185	T/C	6	28825185	T	T	C	T	Y	T	T	T	T	T	T	T	T	T	T	T	T	T	T	T	T	T	T	T	T	T	T	T	T	T	T	T	T	T	T	T	T	T	T	T	T	T	T	T	T	T
Chr6__28825192	G/A	6	28825192	G	G	A	G	R	G	G	G	G	G	G	G	G	G	G	G	G	G	G	G	G	G	G	G	G	G	G	G	G	G	G	G	G	G	G	G	G	G	G	G	G	G	G	G	G	G
Chr6__28825383	G/T	6	28825383	G	G	T	G	G	G	G	G	G	G	G	G	G	G	G	G	G	G	G	G	G	G	G	G	G	G	G	G	G	G	G	G	G	G	G	G	G	G	G	G	G	G	G	G	G	G
Chr6__28825573	A/C	6	28825573	A	A	C	A	A	A	A	A	A	A	A	A	A	A	A	A	A	A	A	A	A	A	A	A	A	A	A	A	A	A	A	A	A	A	A	A	A	A	A	A	A	A	A	A	A	A
Chr6__28826692	C/T	6	28826692	C	C	T	C	C	C	C	C	C	C	C	C	C	C	C	C	C	C	C	C	C	C	C	C	C	C	C	C	C	C	C	C	C	C	C	C	C	C	C	C	C	C	C	C	C	C
Chr6__28827064	T/C	6	28827064	T	T	Y	T	T	T	T	T	T	T	T	T	T	T	T	T	T	T	T	T	T	T	T	T	T	T	T	T	T	T	T	T	T	T	T	T	T	T	T	T	T	T	T	T	T	T
Chr6__28827088	A/G	6	28827088	A	A	R	A	A	A	A	A	A	A	A	A	A	A	A	A	A	A	A	A	A	A	A	A	A	A	A	A	A	A	A	A	A	A	A	A	A	A	A	A	A	A	A	A	A	A
Chr6__28827097	T/C	6	28827097	T	T	Y	T	T	T	T	T	T	T	T	T	T	T	T	T	T	T	T	T	T	T	T	T	T	T	T	T	T	T	T	T	T	T	T	T	T	T	T	T	T	T	T	T	T	T
Chr6__28827118	C/G	6	28827118	C	C	S	C	C	C	C	C	C	C	C	C	C	C	C	C	C	C	C	C	C	C	C	C	C	C	C	C	C	C	C	C	C	C	C	C	C	C	C	C	C	C	C	C	C	C
Chr6__28827146	C/T	6	28827146	C	C	Y	C	C	C	C	C	C	C	C	C	C	C	C	C	C	C	C	C	C	C	C	C	C	C	C	C	C	C	C	C	C	C	C	C	C	C	C	C	C	C	C	C	C	C
Chr6__28827162	T/C	6	28827162	C	T	C	T	T	Y	T	C	C	T	T	T	T	C	C	C	C	C	T	T	T	C	T	C	C	T	C	C	C	T	T	C	T	T	C	T	C	C	Y	T	C	T	C	T	T	C
Chr6__28827299	T/C	6	28827299	T	T	C	T	T	T	T	T	Y	T	T	T	T	T	T	T	T	T	T	T	T	T	T	T	T	T	T	T	T	T	T	T	T	T	T	T	T	T	T	T	T	T	T	T	T	T
Chr6__28827535	A/G	6	28827535	A	G	A	G	G	A	G	A	A	G	G	G	G	A	A	A	A	A	G	G	A	A	G	A	A	A	A	A	A	G	G	A	G	G	A	A	A	A	R	G	A	G	A	A	G	A
Chr6__28827548	G/T	6	28827548	G	G	T	G	G	G	G	G	G	G	G	G	G	G	G	G	G	G	G	G	G	G	G	G	G	G	G	G	G	G	G	G	G	G	G	G	G	G	G	G	G	G	G	G	G	G
Chr6__28827645	A/G	6	28827645	A	A	G	A	A	A	A	A	A	A	A	A	A	A	A	A	A	A	A	A	A	A	A	A	A	A	A	A	A	A	A	A	A	A	A	A	A	A	A	A	A	A	A	A	A	A
Chr6__28827749	A/G	6	28827749	A	A	G	A	A	A	A	A	A	A	A	A	A	A	A	A	A	A	A	A	A	A	A	A	A	A	A	A	A	A	A	A	A	A	A	A	A	A	A	A	A	A	A	A	A	A
Chr6__28828080	A/G	6	28828080	A	A	G	A	A	A	A	R	A	A	A	A	A	A	A	A	A	A	A	A	A	A	A	A	A	A	A	A	A	A	A	A	A	A	A	A	A	A	A	A	A	A	A	A	A	A
Chr6__28828088	A/G	6	28828088	A	A	G	A	A	A	A	R	A	A	A	A	A	A	A	A	A	A	A	A	A	A	A	A	A	A	A	A	A	A	A	A	A	A	A	A	A	A	A	A	A	A	A	A	A	A
Chr6__28828100	G/A	6	28828100	G	G	A	G	G	G	G	R	G	G	G	G	G	G	G	G	G	G	G	G	G	G	G	G	G	G	G	G	G	G	G	G	G	G	G	G	G	G	G	G	G	G	G	G	G	G
Chr6__28828113	T/C	6	28828113	T	T	C	T	T	T	T	Y	T	T	T	T	T	T	T	T	T	T	T	T	T	T	T	T	T	T	T	T	T	T	T	T	T	T	T	T	T	T	T	T	T	T	T	T	T	T
Chr6__28828184	G/A	6	28828184	G	G	A	G	G	G	G	G	G	G	G	G	G	G	G	G	G	G	G	G	G	G	G	G	G	G	G	G	G	G	G	G	G	G	G	G	G	G	G	G	G	G	G	G	G	G
Chr6__28828504	T/G	6	28828504	G	T	G	T	T	K	T	G	G	T	T	T	T	G	G	G	G	K	T	T	T	G	T	G	G	T	G	G	G	T	T	G	T	T	G	T	G	G	T	T	K	T	G	T	T	K
Chr6__28828750	A/G	6	28828750	A	A	G	A	A	A	A	A	A	A	A	A	A	A	A	A	A	A	A	A	A	A	A	A	A	A	A	A	A	A	A	A	A	A	A	A	A	A	A	A	A	A	A	A	A	A
Chr6__28828878	G/A	6	28828878	G	G	A	G	G	G	G	G	G	G	G	G	G	G	G	G	G	G	G	G	G	G	G	G	G	G	G	G	G	G	G	G	G	G	G	G	G	G	G	G	G	G	G	G	G	G
Chr6__28829472	A/G	6	28829472	A	A	G	A	A	A	A	A	A	A	A	A	A	A	A	A	A	A	A	A	A	A	A	A	A	A	A	A	A	A	A	A	A	A	A	A	A	A	A	A	A	A	A	A	A	A
Chr6__28829597	T/C	6	28829597	T	T	C	T	T	T	Y	T	T	T	T	T	T	T	T	T	T	T	T	T	T	T	T	T	T	T	T	T	T	T	T	T	T	T	T	T	T	T	T	T	T	T	T	T	T	T
Chr6__28830029	T/C	6	28830029	T	T	C	T	T	T	T	T	T	T	T	T	T	T	T	T	T	T	T	T	T	T	T	T	T	T	T	T	T	T	T	T	T	T	T	T	T	T	T	T	T	T	T	T	T	T
Chr6__28830121	C/G	6	28830121	C	C	G	C	C	C	C	C	C	C	C	C	C	C	C	C	C	C	C	C	C	C	C	C	C	C	C	C	C	C	C	C	C	C	C	C	C	C	C	C	C	C	C	C	C	C
Chr6__28831016	C/T	6	28831016	C	C	T	C	C	C	C	C	C	C	C	C	C	C	C	C	C	C	C	C	C	C	C	C	C	C	C	C	C	C	C	C	C	C	C	C	C	C	C	C	C	C	C	C	C	C
Chr6__28831048	C/T	6	28831048	C	C	T	C	C	C	C	C	C	C	C	C	C	C	C	C	C	C	C	C	C	C	C	C	C	C	C	C	C	C	C	C	C	C	C	C	C	C	C	C	C	C	C	C	C	C
Chr6__28831134	G/A	6	28831134	G	G	A	G	N	G	G	G	G	G	G	G	G	G	G	G	G	G	G	G	G	G	G	G	G	G	G	G	G	G	G	G	G	N	G	G	G	G	G	G	G	G	G	G	G	G
Chr6__28831680	T/C	6	28831680	T	T	C	T	T	T	T	T	T	T	T	T	T	T	T	T	T	T	T	T	T	T	T	T	T	T	T	T	T	T	T	T	T	T	T	T	T	T	T	T	T	T	T	T	T	T
Chr6__28831759	G/A	6	28831759	G	G	A	G	G	G	G	G	G	G	G	G	G	G	G	G	G	G	G	G	G	G	G	G	G	G	G	G	G	G	G	G	G	G	G	G	G	G	G	G	G	G	G	G	G	G
Chr6__28831786	T/C	6	28831786	T	T	C	T	T	T	T	T	T	T	T	T	T	T	T	T	T	T	T	T	T	T	T	T	T	T	T	T	T	T	T	T	T	T	T	T	T	T	T	T	T	T	T	T	T	T
Chr6__28832103	A/G	6	28832103	A	A	G	A	A	A	A	A	A	A	A	A	A	A	A	A	A	A	A	A	A	A	A	A	A	A	A	A	A	A	A	A	A	A	A	A	A	A	A	A	A	A	A	A	A	A
Chr6__28832151	G/C	6	28832151	G	G	C	G	G	G	G	G	G	G	G	G	G	G	G	G	G	G	G	G	G	G	G	G	G	G	G	G	G	G	G	G	G	G	G	G	G	G	G	G	G	G	G	G	G	G
Chr6__28832163	C/T	6	28832163	C	C	T	C	C	C	C	C	C	C	C	C	C	C	C	C	C	C	C	C	C	C	C	C	C	C	C	C	C	C	C	C	C	C	C	C	C	C	C	C	C	C	C	C	C	C
Chr6__28832286	T/C	6	28832286	T	T	C	T	T	T	T	T	T	T	T	T	T	T	T	T	T	T	T	T	T	T	T	T	T	T	T	T	T	T	T	T	T	T	N	T	T	T	T	T	T	T	T	T	T	T
Chr6__28832535	T/C	6	28832535	T	T	C	T	T	T	T	T	T	T	T	T	T	T	T	T	T	T	T	T	T	T	T	T	T	T	T	T	T	T	T	T	T	T	T	T	T	T	T	T	T	T	N	T	T	T
Chr6__28833418	C/A	6	28833418	C	C	A	C	C	C	C	C	C	C	C	C	C	C	C	C	C	C	C	C	C	C	C	C	C	C	C	C	C	C	C	C	C	C	C	C	C	C	C	C	C	C	C	C	C	C
Chr6__28833457	T/C	6	28833457	T	T	C	T	T	T	T	T	T	T	T	T	T	T	T	T	T	T	T	T	T	T	T	T	T	T	T	T	T	T	T	T	T	T	T	T	T	T	T	T	T	T	T	T	T	T
Chr6__28833642	A/G	6	28833642	A	A	G	A	A	A	A	A	A	A	A	A	A	A	A	A	A	A	A	A	A	A	A	A	A	A	A	A	A	A	A	A	A	A	A	A	A	A	A	A	A	A	A	A	A	A
Chr6__28833683	T/C	6	28833683	T	T	C	T	T	T	T	T	T	T	T	T	T	T	T	T	T	T	T	T	T	T	T	T	T	T	T	T	T	T	T	T	T	T	T	T	T	T	T	T	T	T	T	T	T	T
Chr6__28835043	T/C	6	28835043	Y	T	C	T	T	T	T	T	T	T	T	T	T	T	T	T	T	T	T	T	T	T	T	T	T	T	T	T	T	T	T	T	T	T	T	T	T	T	T	T	T	T	T	T	T	T
Chr6__28835282	C/T	6	28835282	C	C	T	C	C	C	C	C	C	C	C	C	C	C	C	C	C	C	C	C	C	C	C	C	C	C	C	C	C	C	C	C	C	C	C	C	C	C	C	C	C	C	C	C	C	C
Chr6__28835297	T/G	6	28835297	T	T	G	T	T	T	T	T	T	T	T	T	T	T	T	T	T	T	T	T	T	T	T	T	T	T	T	T	T	T	T	T	T	T	T	T	T	T	T	T	T	T	T	T	T	T
Chr6__28835307	T/C	6	28835307	T	T	C	T	T	T	T	T	T	T	T	T	T	T	T	T	T	T	T	T	T	T	T	T	T	T	T	T	T	T	T	T	T	T	T	T	T	T	T	T	T	T	T	T	T	T
Chr6__28835337	T/C	6	28835337	T	T	C	T	T	T	T	T	T	T	T	T	T	T	T	T	T	T	T	T	T	T	T	T	T	T	T	T	T	T	T	T	T	T	T	T	T	T	T	T	T	T	T	T	T	T
Chr6__28835353	T/C	6	28835353	T	T	C	T	T	T	T	T	T	T	T	T	T	T	T	T	T	T	T	T	T	T	T	T	T	T	T	T	T	T	T	T	T	T	T	T	T	T	T	T	T	T	T	T	T	T
Chr6__28835518	A/C	6	28835518	A	A	C	A	A	A	A	A	A	A	A	A	A	A	A	A	A	A	A	A	A	A	A	A	A	A	A	A	A	A	A	A	A	A	A	A	A	A	A	A	A	A	A	A	A	A
Chr6__28835926	A/C	6	28835926	A	A	C	A	A	A	A	A	A	A	A	A	A	A	A	A	A	A	A	A	A	A	A	A	A	A	A	A	A	A	A	A	A	A	A	A	A	A	A	A	A	A	A	A	A	A
Chr6__28836206	G/A	6	28836206	G	R	A	G	G	G	G	G	G	G	G	G	G	G	G	G	G	G	G	G	G	G	G	G	G	G	G	G	G	G	G	G	G	G	G	G	G	G	G	G	G	G	G	G	G	G
Chr6__28836849	C/T	6	28836849	C	C	T	C	C	C	N	C	C	C	C	C	C	C	C	C	C	C	N	C	C	C	C	C	C	C	C	N	C	C	C	C	C	C	C	C	C	C	C	C	C	C	C	C	C	C
Chr6__28836916	G/A	6	28836916	G	G	A	G	G	G	N	G	G	G	G	G	G	G	G	G	G	G	G	G	G	G	G	G	G	G	G	G	G	G	G	G	G	G	G	G	G	G	G	G	G	G	G	G	G	G
Chr6__28837200	A/C	6	28837200	A	A	C	A	A	A	A	A	A	A	A	A	A	A	A	A	A	A	A	A	A	A	A	A	A	A	A	A	A	A	A	A	A	A	A	A	A	A	A	A	A	A	A	A	A	A
Chr6__28837598	G/A	6	28837598	G	G	A	G	G	G	G	G	G	G	G	G	G	G	G	G	G	G	G	G	G	G	G	G	G	G	G	G	G	G	G	G	G	G	G	G	G	G	G	G	G	G	G	G	G	G
Chr6__28837615	T/A	6	28837615	T	T	A	T	T	T	T	T	T	T	T	T	T	T	T	T	T	T	T	T	T	T	T	T	T	T	T	T	T	T	T	T	T	T	T	T	T	T	T	T	T	T	T	T	T	T
Chr6__28837661	G/C	6	28837661	G	G	C	G	G	G	G	G	G	G	G	G	G	G	G	G	G	G	G	G	G	G	G	G	G	G	G	G	G	G	G	G	G	G	G	G	G	G	G	G	G	G	G	G	G	G
Chr6__28838753	G/A	6	28838753	G	G	A	G	G	G	G	G	G	G	G	G	G	G	G	N	G	G	G	G	G	N	G	G	G	G	N	G	G	G	G	N	G	G	N	G	N	G	G	G	G	G	G	G	G	G
Chr6__28838844	C/T	6	28838844	C	C	T	C	C	C	C	C	C	C	C	C	C	C	C	C	C	C	C	C	C	C	C	C	C	C	C	C	C	C	C	C	C	C	C	C	C	C	C	C	C	C	C	C	C	C
Chr6__28838869	T/C	6	28838869	T	T	C	T	T	T	T	T	T	T	T	T	T	T	T	T	T	T	T	T	T	T	T	T	T	T	T	T	T	T	T	T	T	T	T	T	T	T	T	T	T	T	T	T	T	T
Chr6__28838902	C/T	6	28838902	C	C	T	C	C	C	C	C	C	C	C	C	C	C	C	C	C	C	C	C	C	C	C	C	C	C	C	C	C	C	C	C	C	C	C	C	C	C	C	C	C	C	C	C	C	C
Chr6__28838964	T/C	6	28838964	T	T	C	T	T	T	T	T	T	T	T	T	T	T	T	T	T	T	T	T	T	T	T	T	T	T	T	T	T	T	T	T	T	T	T	T	T	T	T	T	T	T	T	T	T	N
Chr6__28839399	C/T	6	28839399	C	C	T	C	C	C	C	C	C	C	C	C	C	C	C	C	C	C	C	C	C	C	C	C	C	C	C	C	C	C	C	C	C	C	C	C	C	C	C	C	C	C	C	C	C	C
Chr6__28839482	T/C	6	28839482	T	T	C	T	T	T	T	T	T	T	T	T	T	T	T	T	T	T	T	T	T	T	T	T	T	T	T	T	T	T	T	T	T	T	T	T	T	T	T	T	T	T	T	T	T	T
Chr6__28839557	A/G	6	28839557	A	A	G	A	A	A	A	A	A	A	A	A	A	A	A	A	A	A	A	A	A	A	A	A	A	A	A	A	A	A	A	A	A	A	A	A	A	A	A	A	A	A	A	A	A	A
Chr6__28839697	C/T	6	28839697	C	C	C	C	C	C	C	C	C	C	C	C	C	C	C	C	T	T	C	C	C	C	C	C	C	C	C	C	T	C	C	C	C	C	C	C	C	C	C	C	C	C	C	Y	C	C
Chr6__28839812	C/T	6	28839812	C	C	T	C	C	C	C	C	C	C	C	C	C	C	C	C	C	C	C	C	C	C	C	C	C	C	C	C	C	C	C	C	C	C	C	C	C	C	C	C	C	C	C	C	C	C
Chr6__28839862	T/C	6	28839862	T	T	C	T	T	T	T	T	T	T	T	T	T	T	T	T	T	T	T	T	T	T	T	T	T	T	T	T	T	T	T	T	T	T	T	T	T	T	T	T	T	T	T	T	T	T
Chr6__28839934	G/T	6	28839934	G	G	T	G	G	G	G	G	G	G	G	G	G	G	G	G	G	G	G	G	G	G	G	G	G	G	G	G	G	G	G	G	G	G	G	G	G	G	G	G	G	G	G	G	G	G
Chr6__28839963	T/C	6	28839963	T	T	C	T	T	T	T	T	T	T	T	T	T	T	T	T	T	T	T	T	T	T	T	T	T	T	T	T	T	T	T	T	T	T	T	T	T	T	T	T	T	T	T	T	T	T
Chr6__28840170	T/C	6	28840170	T	T	C	T	T	T	T	T	T	T	T	T	T	T	T	T	T	T	T	T	T	T	T	T	T	T	T	T	T	T	T	T	T	T	T	T	T	T	T	T	T	T	T	T	T	T
Chr6__28840226	A/G	6	28840226	A	A	G	A	A	A	A	A	A	A	A	A	A	A	A	A	A	A	A	A	A	A	A	A	A	A	A	A	A	A	A	A	A	A	A	A	A	A	A	A	N	A	A	A	A	A
Chr6__28840440	G/A	6	28840440	G	G	A	G	G	G	G	G	G	G	G	G	G	G	G	G	G	G	G	G	G	G	G	G	G	G	G	G	G	G	G	G	G	G	G	G	G	G	G	G	G	G	G	G	G	G
Chr6__28841287	C/T	6	28841287	C	C	T	C	C	C	C	C	C	C	C	C	C	C	C	C	C	C	C	C	C	C	C	C	C	C	C	C	C	C	C	C	C	C	C	C	C	C	C	C	C	C	C	C	C	C
Chr6__28841353	T/A	6	28841353	T	T	A	T	T	T	T	T	T	T	T	T	T	T	T	T	T	T	T	T	T	T	T	T	T	T	T	T	T	T	T	T	T	T	T	T	T	T	T	T	T	T	T	T	T	T
Chr6__28841446	T/C	6	28841446	T	T	C	T	T	T	T	T	T	T	T	T	T	T	T	T	T	T	T	T	T	T	T	T	T	T	T	T	T	T	T	T	T	T	T	T	T	T	T	T	T	T	T	T	T	T
Chr6__28841594	C/G	6	28841594	C	C	G	C	C	C	C	C	C	C	C	C	C	C	C	C	C	C	C	C	C	C	C	C	C	C	C	C	C	C	C	C	C	C	C	C	C	C	C	C	C	C	C	C	C	C
Chr6__28841638	A/G	6	28841638	A	A	G	A	A	A	A	A	A	A	A	A	A	A	A	A	A	A	A	A	A	A	A	A	A	A	A	A	A	A	A	A	A	A	A	A	A	A	A	A	A	A	A	A	A	A
Chr6__28841721	A/T	6	28841721	A	A	N	A	A	A	A	A	A	A	A	A	A	A	A	A	A	A	A	A	A	A	A	A	A	A	A	A	A	A	A	A	A	A	A	A	A	A	A	A	A	A	A	A	A	A
Chr6__28843176	A/G	6	28843176	A	A	G	A	A	A	A	A	A	A	A	A	A	A	A	A	N	N	A	A	A	A	A	A	A	A	A	A	N	A	A	A	A	A	A	A	A	A	A	A	A	A	A	N	A	A
Chr6__28843202	A/C	6	28843202	A	A	C	A	A	A	A	A	A	A	A	A	A	A	A	A	A	A	A	A	A	A	A	A	A	A	A	A	A	A	A	A	A	A	A	A	A	A	A	A	A	A	A	A	A	A
Chr6__28843219	G/A	6	28843219	G	G	A	G	G	G	G	G	G	G	G	G	G	G	G	G	A	A	G	G	G	G	G	G	G	G	G	G	A	G	G	G	G	G	G	G	G	G	G	G	G	G	G	A	G	G
Chr6__28843406	G/A	6	28843406	G	G	A	G	G	G	G	G	G	G	G	G	G	G	G	G	N	G	G	G	N	G	G	G	G	G	G	G	G	G	G	G	G	G	G	G	G	G	G	G	G	G	G	G	G	G
Chr6__28843484	T/G	6	28843484	T	T	G	T	T	T	T	T	T	T	T	T	T	T	T	T	T	T	T	T	T	T	T	T	T	T	T	T	T	T	T	T	T	T	T	T	T	T	T	T	T	T	T	T	T	T
Chr6__28843984	G/A	6	28843984	G	G	N	G	G	G	G	G	G	G	G	G	G	G	G	G	G	G	G	G	G	G	G	G	G	G	G	G	G	G	G	G	G	G	G	G	G	G	G	G	G	G	G	G	G	G
Chr6__28844345	A/G	6	28844345	A	A	G	A	A	A	A	A	A	A	A	A	A	A	A	A	A	A	A	A	A	A	A	A	A	A	A	A	A	A	A	A	A	A	A	A	A	A	A	A	A	A	A	A	A	A
Chr6__28844725	T/C	6	28844725	T	T	C	T	T	T	T	T	T	T	T	T	T	T	N	T	T	T	T	T	T	T	T	N	T	T	T	N	T	T	T	T	T	T	T	T	T	T	T	T	T	T	T	T	T	T
Chr6__28844975	G/A	6	28844975	G	G	A	G	G	G	G	G	G	G	G	G	G	G	G	G	G	G	G	G	G	G	G	G	G	G	G	G	G	G	G	G	G	G	G	G	G	G	G	G	G	G	G	G	G	G
Chr6__28845048	G/A	6	28845048	G	G	A	G	G	G	G	G	G	G	G	G	G	G	G	G	G	G	G	G	G	G	G	G	G	G	G	G	G	G	G	G	G	G	G	G	G	G	G	G	G	G	G	G	G	G
Chr6__28845351	T/G	6	28845351	T	T	G	T	T	T	T	T	T	T	T	T	T	T	T	T	T	T	T	T	T	T	T	T	T	T	T	T	T	T	T	T	T	T	T	T	T	T	T	T	T	T	T	T	T	T
Chr6__28845454	T/C	6	28845454	T	T	C	T	T	T	T	T	T	T	T	T	T	T	T	T	T	T	T	T	T	T	T	T	T	T	T	T	T	T	T	T	T	T	T	T	T	T	T	T	T	T	T	T	T	T
Chr6__28845533	G/T	6	28845533	G	G	T	G	G	G	G	G	G	G	G	G	G	G	G	G	G	G	G	G	G	G	G	G	G	G	G	G	G	G	G	G	G	G	G	G	G	G	G	G	G	G	G	G	G	G
Chr6__28845558	A/G	6	28845558	A	A	G	A	A	A	A	A	A	A	A	A	A	A	A	A	A	A	A	A	A	A	A	A	A	A	A	A	A	A	A	A	A	A	A	A	A	A	A	A	A	A	A	A	A	A
Chr6__28845613	A/C	6	28845613	A	A	C	A	A	A	A	A	A	A	A	A	A	A	A	A	A	A	A	A	A	A	A	A	A	A	A	A	A	A	A	A	A	A	A	A	A	A	A	A	A	A	A	A	A	A
Chr6__28846642	C/T	6	28846642	C	C	T	C	C	C	C	C	C	C	C	C	C	C	C	C	C	C	C	C	C	C	C	C	C	C	C	C	C	C	C	C	C	C	C	C	C	C	C	C	C	C	C	C	C	C
Chr6__28847520	A/G	6	28847520	A	A	G	A	A	A	A	A	A	A	A	A	A	A	A	A	A	A	A	A	A	A	N	A	A	A	A	A	A	A	A	A	A	A	A	A	A	A	A	A	A	A	A	A	A	A
Chr6__28848149	G/A	6	28848149	G	G	A	G	G	G	G	G	G	G	G	G	G	G	G	G	G	G	G	G	G	G	G	G	G	G	G	G	G	G	G	G	G	G	G	G	G	G	G	G	G	G	G	G	G	G
Chr6__28848176	A/G	6	28848176	A	A	G	A	A	A	A	A	A	A	A	A	A	A	A	A	A	A	A	A	A	A	A	A	A	A	A	A	A	A	A	A	A	A	A	A	A	A	A	A	A	A	A	A	A	A
Chr6__28848301	T/G	6	28848301	T	T	G	T	T	T	T	T	T	T	T	T	T	T	T	T	T	T	T	T	T	T	T	T	T	T	T	T	T	T	T	T	T	T	T	T	T	T	T	T	T	T	T	T	T	T
Chr6__28848366	T/C	6	28848366	N	T	C	T	T	N	T	N	N	T	T	T	T	N	T	T	T	T	T	T	T	T	T	T	N	T	T	T	T	T	T	T	T	T	T	T	T	T	T	T	N	T	T	T	T	N
Chr6__28848597	T/C	6	28848597	T	T	C	T	T	T	T	T	T	T	T	T	T	T	T	T	T	T	T	T	T	T	T	T	T	T	T	T	T	T	T	T	T	T	T	T	T	T	T	T	T	T	T	T	T	T
Chr6__28848656	A/C	6	28848656	A	A	C	A	A	A	A	A	A	A	A	A	A	A	A	A	A	A	A	A	A	A	A	A	A	A	A	A	A	A	A	A	A	A	A	A	A	A	A	A	A	A	A	A	A	A
Chr6__28848723	G/A	6	28848723	G	G	A	G	G	G	G	G	G	G	G	G	G	G	G	G	G	G	G	G	G	G	G	G	G	G	G	G	G	G	G	G	G	G	G	G	G	G	G	G	G	G	G	G	G	G
Chr6__28848863	A/C	6	28848863	A	A	C	A	A	A	A	A	A	A	A	A	A	A	A	A	A	A	A	A	A	A	A	A	A	A	A	A	A	A	A	A	A	A	A	A	A	A	A	A	A	A	A	A	A	A
Chr6__28849169	T/C	6	28849169	T	T	C	T	T	T	T	T	T	T	T	T	T	T	T	T	T	T	T	T	T	T	T	T	T	T	T	T	T	T	T	T	T	T	T	T	T	T	T	T	T	T	T	T	T	T
Chr6__28849672	C/T	6	28849672	Y	C	T	C	C	C	C	C	C	C	C	C	C	C	C	C	C	C	C	C	C	C	C	C	C	C	C	C	C	C	C	C	C	C	C	C	C	C	C	C	C	C	C	C	C	C
Chr6__28850469	G/A	6	28850469	G	G	A	G	G	G	G	G	G	G	G	G	G	G	G	G	G	G	G	G	G	G	G	G	G	G	G	G	G	G	G	G	G	G	G	G	G	G	G	G	G	G	G	G	G	G
Chr6__28850577	G/A	6	28850577	G	G	A	G	G	G	G	G	G	G	G	G	G	G	G	G	G	G	G	G	G	G	G	G	G	G	G	G	G	G	G	G	G	G	G	G	G	G	G	G	G	G	G	G	G	G
Chr6__28850818	T/C	6	28850818	T	T	C	T	T	T	T	T	T	T	T	T	T	T	T	T	T	T	T	T	T	T	T	T	T	T	T	T	T	T	T	T	T	T	T	T	T	T	T	T	T	T	T	T	T	T
Chr6__28850972	T/A	6	28850972	T	T	A	T	T	T	T	T	T	T	T	T	T	T	T	T	T	T	T	T	T	T	T	T	T	T	T	T	T	T	T	T	T	T	T	T	T	T	T	T	T	T	T	T	T	T
Chr6__28851106	T/C	6	28851106	T	T	C	T	T	T	T	T	T	T	T	T	T	T	T	T	T	T	T	T	T	T	T	T	T	T	T	T	T	T	T	T	T	T	T	T	T	T	T	T	T	T	T	T	T	T
Chr6__28851142	C/T	6	28851142	C	C	T	C	C	C	C	C	C	C	C	C	C	C	C	C	C	C	C	C	C	C	C	C	C	C	C	C	C	C	C	C	C	C	C	C	C	C	C	C	C	C	C	C	C	C
Chr6__28851186	G/T	6	28851186	T	G	T	G	G	K	G	T	T	G	G	G	G	T	T	T	T	T	G	G	G	T	G	T	T	G	K	T	T	G	G	T	G	G	T	G	T	T	G	G	T	G	T	T	G	T
Chr6__28851337	G/A	6	28851337	G	G	A	G	G	G	G	G	G	G	G	G	G	G	G	G	G	G	G	G	G	G	G	G	G	G	G	G	G	G	G	G	G	G	G	G	G	G	G	G	G	G	G	G	G	G
Chr6__28851361	A/G	6	28851361	A	A	G	A	A	A	A	A	A	A	A	A	A	A	A	A	A	A	A	A	A	A	A	A	A	A	A	A	A	A	A	A	A	A	A	A	A	A	A	A	A	A	A	A	A	A
Chr6__28851425	G/A	6	28851425	G	G	A	G	G	G	G	G	G	G	G	G	G	G	G	G	G	G	G	G	G	G	G	G	G	G	G	G	G	G	G	G	G	G	G	G	G	G	G	G	G	G	G	G	G	G
Chr6__28851572	A/G	6	28851572	A	A	G	A	A	A	A	A	A	A	A	A	A	A	A	A	A	A	A	A	A	A	A	A	A	A	A	A	A	A	A	A	A	A	A	A	A	A	A	A	A	A	A	A	A	A
Chr6__28851614	A/G	6	28851614	A	A	G	A	A	A	A	A	A	A	A	A	A	A	A	A	A	A	A	A	A	A	A	A	A	A	A	A	A	A	A	A	A	A	A	A	A	A	A	A	A	A	A	A	A	A
Chr6__28851646	G/A	6	28851646	G	G	A	G	G	G	G	G	G	G	G	G	G	G	G	G	G	G	G	G	G	G	G	G	G	G	G	G	G	G	G	G	G	G	G	G	G	G	G	G	G	G	G	G	G	G
Chr6__28851653	C/T	6	28851653	C	C	T	C	C	C	C	C	C	C	C	C	C	C	C	C	C	C	C	C	C	C	C	C	C	C	C	C	C	C	C	C	C	C	C	C	C	C	C	C	C	C	C	C	C	C
Chr6__28851711	A/G	6	28851711	A	A	G	A	A	A	A	A	A	A	A	A	A	A	A	A	A	A	A	A	A	A	A	A	A	A	A	A	A	A	A	A	A	A	A	A	A	A	A	A	A	A	A	A	A	A
Chr6__28851766	G/C	6	28851766	G	G	S	G	G	G	G	G	G	G	G	G	G	G	G	G	G	G	G	G	G	G	G	G	G	G	G	G	G	G	G	G	G	G	G	G	G	G	G	G	G	G	G	G	G	G
Chr6__28851783	G/A	6	28851783	G	G	R	G	G	G	G	G	G	G	G	G	G	G	G	G	G	G	G	G	G	G	G	G	G	G	G	G	G	G	G	G	G	G	G	G	G	G	G	G	G	G	G	G	G	G
Chr6__28851789	G/C	6	28851789	G	G	S	G	G	G	G	G	G	G	G	G	G	G	G	G	G	G	G	G	G	G	G	G	G	G	G	G	G	G	G	G	G	G	G	G	G	G	G	G	G	G	G	G	G	G
Chr6__28851883	T/C	6	28851883	T	T	C	T	T	T	T	T	T	T	T	T	T	T	T	T	T	T	T	T	T	T	T	T	T	T	T	T	T	T	T	T	T	T	T	T	T	T	T	T	T	T	T	T	T	T
Chr6__28852202	G/A	6	28852202	G	G	A	G	G	G	G	G	G	G	G	G	G	G	G	G	G	G	G	G	G	G	G	G	G	G	G	G	G	G	G	G	G	G	G	G	G	G	G	G	G	G	G	G	G	G
Chr6__28852286	G/A	6	28852286	G	G	A	G	G	G	G	G	G	G	G	G	G	G	G	G	G	G	G	G	G	G	G	G	G	G	G	G	G	G	G	G	G	G	G	G	G	G	G	G	G	G	G	G	G	G
Chr6__28852479	C/T	6	28852479	C	C	T	C	C	C	C	C	C	C	C	C	C	C	C	C	C	C	C	C	C	C	C	C	C	C	C	C	C	C	C	C	C	C	C	C	C	C	C	C	C	C	C	C	C	C
Chr6__28852913	A/C	6	28852913	A	A	C	A	A	A	A	A	A	A	A	A	A	A	A	A	A	A	A	A	A	A	A	A	A	A	A	A	A	A	A	A	A	A	A	A	A	A	A	A	A	A	A	A	A	A
Chr6__28852940	T/A	6	28852940	T	T	A	T	T	T	T	T	T	T	T	T	T	T	T	T	T	T	T	T	T	T	T	T	T	T	T	T	T	T	T	T	T	T	T	T	T	T	T	T	T	T	T	T	T	T
Chr6__28853323	A/T	6	28853323	A	A	T	A	A	A	A	A	A	A	A	A	A	A	A	A	A	A	A	A	A	A	A	A	A	A	A	A	A	A	A	A	A	A	A	A	A	A	A	A	A	A	A	A	A	A
Chr6__28853463	A/C	6	28853463	A	A	C	A	A	A	A	A	A	A	A	A	A	A	A	A	A	A	A	A	A	A	A	A	A	A	A	A	A	A	A	A	A	A	A	A	A	A	A	A	A	A	A	A	A	A
Chr6__28854043	G/A	6	28854043	G	G	A	G	G	G	G	G	G	G	G	G	G	G	G	G	G	G	G	G	G	G	G	G	G	G	G	G	G	G	G	G	G	G	G	G	G	G	G	G	G	G	G	G	G	G
Chr6__28854215	A/C	6	28854215	A	A	C	A	A	A	A	A	A	A	A	A	A	A	A	A	A	A	A	A	A	A	A	A	A	A	A	A	A	A	A	A	A	A	A	A	A	A	A	A	A	A	A	A	A	A
Chr6__28855198	C/T	6	28855198	C	C	T	C	C	C	C	C	C	C	C	C	C	C	C	C	C	C	C	C	C	C	C	C	C	C	C	C	C	C	C	C	C	C	C	C	C	C	C	C	C	C	C	C	C	C
Chr6__28855216	C/T	6	28855216	C	C	T	C	C	C	C	C	C	C	C	C	C	C	C	C	C	C	C	C	C	C	C	C	C	C	C	C	C	C	C	C	C	C	C	C	C	C	C	C	C	C	C	C	C	C
Chr6__28855397	A/G	6	28855397	A	A	G	A	A	A	A	A	A	A	A	A	A	A	A	A	A	A	A	A	A	A	A	A	A	A	A	A	A	A	A	A	A	A	A	A	A	A	A	A	A	A	A	A	A	A
Chr6__28855575	A/G	6	28855575	A	A	G	A	A	A	A	A	A	A	A	A	A	A	A	A	A	A	A	A	A	A	A	A	A	A	A	A	A	A	A	A	A	A	A	A	A	A	A	A	A	A	A	A	A	A
Chr6__28856107	C/G	6	28856107	C	C	G	C	C	C	C	C	C	C	C	C	C	C	C	C	C	C	C	C	C	C	C	C	C	C	C	C	C	C	C	C	C	C	C	C	C	C	C	C	C	C	C	C	C	C
Chr6__28857244	A/G	6	28857244	A	A	G	A	A	A	A	A	A	A	A	A	A	A	A	A	A	A	A	A	A	A	A	A	A	A	A	A	A	A	A	A	A	A	A	A	A	A	A	A	A	A	A	A	A	A
Chr6__28857352	C/A	6	28857352	C	C	A	C	C	C	C	C	C	C	C	C	C	C	C	C	C	C	C	C	C	C	C	C	C	C	C	C	C	C	C	C	C	C	C	C	C	C	C	C	C	C	C	C	C	C
Chr6__28857383	G/A	6	28857383	G	G	A	N	G	G	G	G	G	G	G	G	G	G	G	G	G	G	G	G	G	G	G	G	G	G	G	G	G	G	G	G	G	G	G	G	G	G	G	G	G	G	G	G	G	G
Chr6__28857403	C/T	6	28857403	C	C	T	C	C	C	C	C	C	C	C	C	C	C	C	C	C	C	C	C	C	C	C	C	C	C	C	C	C	C	C	C	C	C	C	C	C	C	C	C	C	C	C	C	C	C
Chr6__28857550	A/G	6	28857550	A	A	G	A	A	A	A	A	A	A	A	A	A	A	A	A	A	A	A	A	A	A	A	A	A	A	A	A	A	A	A	A	A	A	A	A	A	A	A	A	A	A	A	A	A	A
Chr6__28861518	C/T	6	28861518	C	C	T	C	C	C	C	C	C	C	C	C	C	C	C	C	C	C	C	C	C	C	C	C	C	C	C	C	C	C	C	C	C	C	C	C	C	C	C	C	C	C	C	C	C	C
Chr6__28861804	G/A	6	28861804	G	G	A	G	G	G	G	G	G	G	G	G	G	G	G	G	G	G	G	G	G	G	G	G	G	G	G	G	G	G	G	G	G	G	G	G	G	G	G	G	G	G	G	G	G	G
Chr6__28862012	G/A	6	28862012	G	G	A	G	G	G	G	G	G	G	G	G	G	G	G	G	G	G	G	G	G	G	G	G	G	G	G	G	G	G	G	G	G	G	G	G	G	G	G	G	G	G	G	G	G	G
Chr6__28862075	G/A	6	28862075	G	G	A	G	G	G	G	G	G	G	G	G	G	G	G	G	G	G	G	G	G	G	G	G	G	G	G	G	G	G	G	G	G	G	G	G	G	G	G	G	G	G	G	G	G	G
Chr6__28862141	A/G	6	28862141	A	A	G	A	A	A	A	A	A	A	A	A	A	A	A	A	A	A	A	A	A	A	A	A	A	A	A	A	A	A	A	A	A	A	A	A	A	A	A	A	A	A	A	A	A	A
Chr6__28862171	C/G	6	28862171	G	C	N	C	C	S	C	G	G	C	C	C	C	G	G	G	G	G	C	C	C	G	C	G	G	C	G	G	G	C	C	G	C	C	G	C	G	G	S	C	G	C	G	G	C	G
Chr6__28862177	C/G	6	28862177	C	C	G	C	C	C	C	C	C	C	C	C	C	C	C	C	C	C	C	C	C	C	C	C	C	C	C	C	C	C	C	C	C	C	C	C	C	C	C	C	C	C	C	C	C	C
Chr6__28862302	A/G	6	28862302	A	A	G	A	A	A	A	A	A	A	A	A	A	N	A	A	A	A	A	A	A	A	A	A	A	A	A	A	A	A	A	A	A	A	A	A	A	A	A	A	A	A	A	A	A	A
Chr6__28862317	T/G	6	28862317	T	T	G	T	T	T	T	T	T	T	T	T	T	N	T	T	T	T	T	T	T	T	T	T	T	T	T	T	T	T	T	T	T	T	T	T	T	T	T	T	T	T	T	T	T	T
Chr6__28862453	A/T	6	28862453	A	A	T	A	A	A	A	A	A	A	A	A	A	A	A	A	A	A	A	A	A	A	A	A	A	A	A	A	A	A	A	A	A	A	A	A	A	A	A	A	A	A	A	A	A	A
Chr6__28862569	C/T	6	28862569	C	C	T	C	C	C	C	C	C	C	C	C	C	C	C	C	C	C	C	C	C	C	C	C	C	C	C	C	C	C	C	C	C	C	C	C	C	C	C	C	C	C	C	C	C	C
Chr6__28862583	T/A	6	28862583	T	T	A	T	T	T	T	T	T	T	T	T	T	T	T	T	T	T	T	T	T	T	T	T	T	T	T	T	T	T	T	T	T	T	T	T	T	T	T	T	T	T	T	T	T	T
Chr6__28862781	A/G	6	28862781	A	A	G	A	A	A	A	A	A	A	A	A	A	A	A	A	A	A	A	A	A	A	A	A	A	A	A	A	A	A	A	A	A	A	A	A	A	A	A	A	A	A	A	A	A	A
Chr6__28864206	T/C	6	28864206	T	T	C	T	T	T	T	T	T	T	T	T	T	T	T	T	T	T	T	T	T	T	T	T	T	T	T	T	T	T	T	T	T	T	T	T	T	T	T	T	T	T	T	T	T	T
Chr6__28866127	C/G	6	28866127	C	C	G	C	C	C	C	C	C	C	C	C	C	C	C	C	C	C	C	C	C	C	C	C	C	C	C	C	C	C	C	C	C	C	C	C	C	C	C	C	C	C	C	C	C	C
Chr6__28866307	A/G	6	28866307	A	A	R	A	A	A	A	A	A	A	A	A	A	A	A	A	A	A	A	A	A	A	A	A	A	A	A	A	A	A	A	A	A	A	A	A	A	A	A	A	A	A	A	A	A	A
Chr6__28866352	A/G	6	28866352	A	A	G	A	A	A	A	A	A	A	A	A	A	A	A	A	A	A	N	A	A	A	A	N	A	A	A	A	A	A	A	A	A	N	A	A	A	A	A	A	A	A	N	A	A	A
Chr6__28867485	C/T	6	28867485	C	C	T	C	C	C	C	C	C	C	C	C	C	C	C	C	C	C	C	C	C	C	C	C	C	C	C	C	C	C	C	C	C	C	C	C	C	C	C	C	C	C	C	C	C	C
Chr6__28867544	A/G	6	28867544	A	A	G	A	A	A	A	A	A	A	A	A	A	A	A	A	A	A	A	A	A	A	A	A	A	A	A	A	A	A	A	A	A	A	A	A	A	A	A	A	A	A	A	A	A	A
Chr6__28868407	C/T	6	28868407	C	C	T	C	C	C	C	C	C	C	C	C	C	C	C	C	C	C	C	C	C	C	C	C	C	C	C	C	C	C	C	C	C	C	C	C	C	C	C	C	C	C	C	C	C	C
Chr6__28869133	G/C	6	28869133	G	G	C	G	G	G	G	G	G	G	G	G	G	G	G	G	G	G	G	G	G	G	G	G	G	G	G	G	G	G	G	G	G	G	G	G	G	G	G	G	G	G	G	G	G	G
Chr6__28869325	C/T	6	28869325	C	C	T	C	C	C	C	C	C	C	C	C	C	C	C	C	C	C	C	C	C	C	C	C	C	C	C	C	C	C	C	C	C	C	C	C	C	C	C	C	C	C	C	C	C	C
Chr6__28869491	A/G	6	28869491	A	A	G	A	A	A	A	A	A	A	A	A	A	A	A	A	A	A	A	A	A	A	A	A	A	A	A	A	A	A	A	A	A	A	A	A	A	A	A	A	A	A	A	A	A	A
Chr6__28870708	C/T	6	28870708	C	C	C	C	C	C	C	C	C	C	C	C	C	C	C	T	T	T	C	C	C	Y	C	C	C	C	T	C	T	C	C	T	C	C	T	C	T	T	C	C	T	C	T	T	C	C
Chr6__28870714	T/C	6	28870714	T	T	C	T	T	T	T	T	T	T	T	T	T	T	T	T	T	T	T	T	T	T	T	T	T	T	T	T	T	T	T	T	T	T	T	T	T	T	T	T	T	T	T	T	T	T
Chr6__28870909	T/G	6	28870909	T	T	G	T	T	T	T	T	T	T	T	T	T	T	T	T	T	T	T	T	T	T	T	T	T	T	T	T	T	T	T	T	T	T	T	T	T	T	T	T	T	T	T	T	T	T
Chr6__28871023	G/A	6	28871023	G	G	A	G	G	G	G	G	G	G	G	G	G	G	G	G	G	G	G	G	G	G	G	G	G	G	G	G	G	G	G	G	G	G	G	G	G	G	G	G	G	G	G	G	G	G
Chr6__28871185	T/G	6	28871185	T	T	G	T	T	T	T	T	T	T	T	T	T	T	T	T	T	T	T	T	T	T	T	T	T	T	T	T	T	T	T	T	T	T	T	T	T	T	T	T	T	T	T	T	K	T
Chr6__28871252	C/T	6	28871252	C	C	T	C	C	C	C	C	C	C	C	C	C	C	C	C	C	C	C	C	C	C	C	C	C	C	C	C	C	C	C	C	C	C	C	C	C	C	C	C	C	C	C	C	C	C
Chr6__28871380	C/T	6	28871380	C	C	T	C	C	C	C	C	C	C	C	C	C	C	C	C	C	C	C	C	C	C	C	C	C	C	C	C	C	C	C	C	C	C	C	C	C	C	C	C	C	C	C	C	C	C
Chr6__28871448	T/A	6	28871448	T	T	A	T	T	T	T	T	T	T	T	T	T	T	T	T	T	N	T	T	T	T	T	T	T	T	T	T	T	T	N	T	T	T	T	T	T	T	T	T	T	T	T	T	T	T
Chr6__28871638	C/T	6	28871638	C	C	T	C	C	C	C	C	C	C	C	C	C	C	C	C	C	C	C	C	C	C	C	C	C	C	C	C	C	C	C	C	C	C	C	C	C	C	C	C	C	C	C	C	C	C
Chr6__28872515	A/G	6	28872515	A	A	G	A	A	A	A	A	A	A	A	A	A	A	A	A	A	A	A	A	A	A	A	A	A	A	A	A	A	A	A	A	A	A	A	A	A	A	A	A	A	A	A	A	A	A
Chr6__28872759	C/A	6	28872759	C	C	A	C	C	C	C	C	C	C	C	C	C	C	C	C	C	C	C	C	C	C	C	C	C	C	C	C	C	C	C	C	C	C	C	C	C	C	C	C	C	C	C	C	C	C
Chr6__28873198	A/G	6	28873198	A	A	G	A	A	A	A	A	A	A	A	A	A	A	A	A	A	A	A	A	A	A	A	A	A	A	A	A	A	A	A	A	A	A	A	A	A	A	A	A	A	A	A	A	A	A
Chr6__28873249	T/C	6	28873249	T	T	C	T	T	T	T	T	T	T	T	T	T	T	T	T	T	T	T	T	T	T	T	T	T	T	T	T	T	T	T	T	T	T	T	T	T	T	T	T	T	T	T	T	T	T
Chr6__28873453	G/A	6	28873453	G	G	A	G	G	G	G	G	G	G	G	G	G	G	G	G	G	G	G	G	G	G	G	G	G	G	G	G	G	G	G	G	G	G	G	G	G	G	G	G	G	G	G	G	G	G
Chr6__28873673	T/C	6	28873673	T	T	C	T	T	T	T	T	T	T	T	T	T	T	T	T	T	T	T	T	T	T	T	T	T	T	T	T	T	T	T	T	T	T	T	T	T	T	T	T	T	T	T	T	T	T
Chr6__28873868	G/T	6	28873868	G	G	G	G	G	G	G	G	T	G	G	G	G	T	G	G	G	G	G	G	G	G	G	G	G	G	G	G	G	G	G	G	G	G	G	G	G	G	G	G	G	G	G	G	G	G
Chr6__28873997	G/A	6	28873997	G	G	A	G	G	G	G	G	G	G	G	G	G	G	G	G	G	G	G	G	G	G	G	G	G	G	G	G	G	G	G	G	G	G	G	G	G	G	G	G	G	G	G	G	G	G
Chr6__28874471	T/C	6	28874471	T	T	C	T	T	T	T	T	T	T	T	T	T	T	T	T	T	T	T	T	T	T	T	T	T	T	T	T	T	T	T	T	T	T	T	T	T	T	T	T	T	T	T	T	T	T
Chr6__28874551	A/T	6	28874551	A	A	W	A	A	A	A	A	A	A	A	A	A	A	A	A	A	A	A	A	A	A	A	A	A	A	A	A	A	A	A	A	A	A	A	A	A	A	A	A	A	A	A	A	A	A
Chr6__28874646	A/T	6	28874646	A	A	T	A	A	A	A	A	A	A	A	A	A	A	A	A	A	A	A	A	A	A	A	A	A	A	A	A	A	A	A	A	A	A	A	A	A	A	A	A	A	A	A	A	A	A
Chr6__28875070	G/T	6	28875070	G	G	T	G	G	G	G	G	G	G	G	G	G	G	G	G	G	G	G	G	G	G	G	G	G	G	G	G	G	G	G	G	G	G	G	G	G	G	G	G	G	G	G	G	G	G
Chr6__28875480	C/T	6	28875480	C	C	T	C	C	C	C	C	C	C	C	C	C	C	C	C	C	C	C	C	C	C	C	C	C	C	C	C	C	C	C	C	C	C	C	C	C	C	C	C	C	C	C	C	C	C
[truncated: 8,984 more rows]
[truncated: 199 more columns]

## Sheet: Table S9
Supplemental Table 9 Primers used in this study
Purpose	Primer name	Forward primer (5’-3’)	Reverse primer (5’-3’)
qRT-PCR	Os06g0717100	CTCTCCCTATACAAGCGCC	GTTAGGGTTAGGGTTAGGGTTG
	Os06g0717200	CTTCTGAACCCCAAACTTAACG	CAGAAAAGCAGTAGTAATCCGC
	Os06g0717300	GGCTACATCACCAAGCATAATG	GCGTCTCCTTCATCATCAGATA
	Os06g0717400	TTCCCTTGTTTCATACTCCGAA	AGCTCTGTTTCTTGGTCTTGTA
	Os06g0717600	CTCCATTCCAAAATTCACCACC	CTCCAAGAAACAGTCCAGCTAT
	Os06g0717700	TGCAGAGAGATTTGTGTTAGGT	GCAACAAATATCTGCACAAACG
	Os06g0717800	GTGTTGTTTTAGGCAGACATGT	TGCTTGAGAACAACAATATGCC
	Os06g0717900	CATCATTGGCCAGAACTTCATG	TCTTCTCGTCCTTGTAACAGTC
	Os06g0718000	GAAATGGACCAGAACGAGTACT	GCCTACACCACCAATGTATAGT
	Os06g0718100	CATGTAGCTAGTCTCACTCTCG	GGCTGCTAATTAAACACCAACA
	Os06g0718300	AAGAGGAGTGCGAGGAGGATC	GTTGATGGTGATGAGGCAGAG
	Os06g0718400	CTACAAGCTGGTGATTCAACTG	TGCAATCGTGTACAGAGTTAGT
	Os06g0719500	CCAACTCCTGTGTCTACATCAA	TTCCTGTTGTACTCAATGTGGA
	Osactin 1	ATCCTTGTATGCTAGCGGTCGA	ATCCAACCGGAGGATAGCATG
Haplotype analysis	OsbZIP54	ATGGCGAACTACCACCACCAGGAGT	TCACCTACACACAATATCCTCTCTC
Fine mapping	SNP1-629385798	GTCAGGGTTGAGGTGGGTG	GGGAGTTGTTGAGTAGTGCG
	SNP2-629442411	ATGTTGGACTGCAGGTCAGA	TGTCCATGAGACCACTGTCC
	SNP3-629739644	TCAGCCTTTTCAAAATAAGTGGGT	GCATATGGACTCACGTGTGG
	SNP4-629774106	TGACATCCACAGAGCCTGTT	TTGGTGCTGCGCAAAATACT
	SNP5-629771312	ACTCTCCCCTTCTTCAGCAG	TTTTTGTCACTGCAAAAGAATGC
	SNP6-629787170	CTCAACAACAGGTTCAGGCC	GCACGAAGCCCACCATGG
	SNP7-629851571	CGAGGACGTTGCTCTCGT	TCTGTACGAGGAGCTGAACG
	SNP8-629851557	CGAGGACGTTGCTCTCGT	TCTGTACGAGGAGCTGAACG
	SNP9-629851141	ACCTGCACCATGGTCATCAT	ATCCTCCATGGCGATGTCAA
	SNP10-629959418	TATGATCCAAGCTCCACCCG	TGTCTTGGTGTACTTGGCAT
	SNP11-630033654	TCACTACCAGCTTCCTTGCA	AGCTTCATGGCCATTTCGTC
	SNP12-630075198	CCAAGCTGACGACGATGAT	CGCACCCGAAGCTCAAATAC
	SNP13-630131587	AACCTGTTGGGATTCCTCCA	GTCGAGGCGATGGATTCAAC
	SNP14-630161553	ATGGCGGGATTCTCTCTGAG	TACAGGAACAGACTGTCGGC
	SNP15-630197196	GACCTGTTCGACGTGGTC	CAGAAGCACCAGAACTGCG
	SNP16-630197072	TACGATTCCTTGGAGCAGCA	TCCCTGCTTCGCCTTTACAG
	SNP17-630363019	AACCCCTCCTCCTCCTCC	CGACGACGACTTGGATTTCA
	SNP18-630371937	AGGGCTGAAAATGGTACTGTT	CCATCGCTGGAAACTTGTGT
	SNP19-630371938	AGGGCTGAAAATGGTACTGTT	CCATCGCTGGAAACTTGTGT
	SNP20-630385472	CCGTTCCTTCAGCACGAAAT	CCGTACTTGTGACTCCCCTT
	SNP21-630467391	TCTTGAGGACCTCGTTTCCC	CCTCTCCATTACGGCCTCAC
	SNP22-630563973	GCTGTTGAGCTAGCTGTCTC	TGCTCCTTGCTTTTGGTTGT
	SNP23-630762865	CAGCCGTACTACCCCTACG	GGTACAGCTCCTGGGATCC
	SNP24-630779015	CCAATTCCACAGTACAGCGG	CTCTCGGTGTCCAGAAGAGG
	SNP25-630904982	ACCCTAAAACCATCCTCGCT	CTAGATCTGTCGGGTGTGGG
	SNP26-631001575	GCATGGCAAACATCCAAAGC	TACCTTCTTCCATGCGGTGT
	SNP27-631017198	GCCTCCGTCATCCATGAAAC	TGCTTAGCTGGCCAGTAAGA
